# Supplementary material for: The Congruency Sequence Effect 3.0: A Critical Test of Conflict Adaptation
Source: PLoS One. 2014 Oct 23;9(10):e110462. doi: 10.1371/journal.pone.0110462 (PMC4207697; doi:10.1371/journal.pone.0110462)
Supplement: Dataset S1 — Data of the Stroop task in Experiment 1. (CSV) [file pone.0110462.s001.csv]

Order	Condition	Participant	Gender	Age	Hand	Block	Trial	Word	Colour	PreviousCongruency	Congruency	VoiceKey	ExpectedResponse	Response	Correctness	ReactionTime
0	0	0	m	18	r	1	1	brown	brown	con	con	1	8	8	1	890
0	0	0	m	18	r	1	2	red	blue	con	incon	1	4	4	1	904
0	0	0	m	18	r	1	3	yellow	pink	incon	incon	1	7	7	1	1118
0	0	0	m	18	r	1	4	blue	green	incon	incon	1	5	5	1	923
0	0	0	m	18	r	1	5	yellow	pink	incon	incon	1	7	7	1	1128
0	0	0	m	18	r	1	6	red	red	incon	con	1	3	3	1	929
0	0	0	m	18	r	1	7	green	yellow	con	incon	1	6	6	1	834
0	0	0	m	18	r	1	8	red	blue	incon	incon	1	4	4	1	841
0	0	0	m	18	r	1	9	pink	brown	incon	incon	1	8	8	1	1049
0	0	0	m	18	r	1	10	blue	blue	incon	con	1	4	4	1	1216
0	0	0	m	18	r	1	11	green	yellow	con	incon	1	6	6	1	897
0	0	0	m	18	r	1	12	pink	brown	incon	incon	0	8	-1	3	2004
0	0	0	m	18	r	1	13	red	red	incon	con	1	3	3	1	730
0	0	0	m	18	r	1	14	pink	brown	con	incon	1	8	8	1	890
0	0	0	m	18	r	1	15	green	yellow	incon	incon	1	6	6	1	834
0	0	0	m	18	r	1	16	brown	red	incon	incon	1	3	3	1	941
0	0	0	m	18	r	1	17	blue	green	incon	incon	1	5	5	1	886
0	0	0	m	18	r	1	18	pink	pink	incon	con	0	7	-1	3	2004
0	0	0	m	18	r	1	19	blue	blue	con	con	1	4	4	1	996
0	0	0	m	18	r	1	20	green	yellow	con	incon	1	6	3	0	84
0	0	0	m	18	r	1	21	pink	brown	incon	incon	1	8	8	1	979
0	0	0	m	18	r	1	22	blue	green	incon	incon	1	5	5	1	855
0	0	0	m	18	r	1	23	pink	pink	incon	con	1	7	7	1	986
0	0	0	m	18	r	1	24	yellow	yellow	con	con	1	6	6	1	709
0	0	0	m	18	r	1	25	red	red	con	con	1	3	3	1	809
0	0	0	m	18	r	1	26	brown	brown	con	con	1	8	8	1	1000
0	0	0	m	18	r	1	27	blue	green	con	incon	1	5	5	1	922
0	0	0	m	18	r	1	28	brown	red	incon	incon	1	3	3	1	692
0	0	0	m	18	r	1	29	blue	blue	incon	con	1	4	4	1	1067
0	0	0	m	18	r	1	30	green	green	con	con	1	5	5	1	980
0	0	0	m	18	r	1	31	yellow	pink	con	incon	1	7	7	1	980
0	0	0	m	18	r	1	32	red	red	incon	con	1	3	3	1	948
0	0	0	m	18	r	1	33	pink	pink	con	con	1	7	7	1	1017
0	0	0	m	18	r	1	34	brown	brown	con	con	1	8	5	0	1094
0	0	0	m	18	r	1	35	red	blue	con	incon	1	4	4	1	1028
0	0	0	m	18	r	1	36	yellow	yellow	incon	con	1	6	6	1	792
0	0	0	m	18	r	1	37	pink	pink	con	con	1	7	7	1	875
0	0	0	m	18	r	1	38	brown	red	con	incon	1	3	3	1	871
0	0	0	m	18	r	1	39	green	green	incon	con	0	5	-1	3	2004
0	0	0	m	18	r	1	40	blue	blue	con	con	1	4	4	1	959
0	0	0	m	18	r	1	41	yellow	yellow	con	con	1	6	6	1	916
0	0	0	m	18	r	1	42	brown	brown	con	con	1	8	8	1	1106
0	0	0	m	18	r	1	43	red	blue	con	incon	1	4	4	1	1018
0	0	0	m	18	r	1	44	yellow	yellow	incon	con	1	6	6	1	863
0	0	0	m	18	r	1	45	green	green	con	con	1	5	9	2	1578
0	0	0	m	18	r	1	46	yellow	pink	con	incon	1	7	7	1	960
0	0	0	m	18	r	1	47	green	green	incon	con	0	5	-1	3	2004
0	0	0	m	18	r	1	48	brown	red	con	incon	0	3	-1	3	2004
0	0	0	m	18	r	2	1	pink	brown	con	incon	0	8	-1	3	2004
0	0	0	m	18	r	2	2	blue	green	incon	incon	1	5	5	1	926
0	0	0	m	18	r	2	3	brown	brown	incon	con	1	8	8	1	722
0	0	0	m	18	r	2	4	yellow	yellow	con	con	1	6	6	1	648
0	0	0	m	18	r	2	5	red	red	con	con	1	3	3	1	795
0	0	0	m	18	r	2	6	green	yellow	con	incon	1	6	6	1	1287
0	0	0	m	18	r	2	7	brown	red	incon	incon	1	3	3	1	904
0	0	0	m	18	r	2	8	yellow	pink	incon	incon	1	7	7	1	947
0	0	0	m	18	r	2	9	brown	brown	incon	con	1	8	8	1	969
0	0	0	m	18	r	2	10	pink	pink	con	con	0	7	-1	3	2004
0	0	0	m	18	r	2	11	red	blue	con	incon	1	4	9	2	950
0	0	0	m	18	r	2	12	pink	brown	incon	incon	1	8	8	1	1226
0	0	0	m	18	r	2	13	red	blue	incon	incon	1	4	4	1	1055
0	0	0	m	18	r	2	14	green	yellow	incon	incon	1	6	6	1	914
0	0	0	m	18	r	2	15	blue	blue	incon	con	0	4	-1	3	2004
0	0	0	m	18	r	2	16	pink	brown	con	incon	1	8	8	1	850
0	0	0	m	18	r	2	17	blue	blue	incon	con	1	4	4	1	1051
0	0	0	m	18	r	2	18	green	green	con	con	1	5	5	1	1017
0	0	0	m	18	r	2	19	brown	red	con	incon	1	3	8	0	884
0	0	0	m	18	r	2	20	blue	green	incon	incon	1	5	5	1	939
0	0	0	m	18	r	2	21	brown	brown	incon	con	1	8	9	2	1260
0	0	0	m	18	r	2	22	red	red	con	con	1	3	3	1	1043
0	0	0	m	18	r	2	23	yellow	pink	con	incon	1	7	7	1	950
0	0	0	m	18	r	2	24	red	blue	incon	incon	1	4	4	1	991
0	0	0	m	18	r	2	25	yellow	yellow	incon	con	1	6	6	1	924
0	0	0	m	18	r	2	26	pink	pink	con	con	1	7	7	1	884
0	0	0	m	18	r	2	27	green	green	con	con	1	5	5	1	1121
0	0	0	m	18	r	2	28	yellow	pink	con	incon	1	7	7	1	985
0	0	0	m	18	r	2	29	blue	green	incon	incon	1	5	5	1	953
0	0	0	m	18	r	2	30	pink	brown	incon	incon	1	8	8	1	1082
0	0	0	m	18	r	2	31	red	red	incon	con	1	3	3	1	1253
0	0	0	m	18	r	2	32	blue	green	con	incon	0	5	-1	3	2005
0	0	0	m	18	r	2	33	yellow	yellow	incon	con	0	6	-1	3	2004
0	0	0	m	18	r	2	34	red	red	con	con	1	3	3	1	809
0	0	0	m	18	r	2	35	blue	blue	con	con	1	4	4	1	1020
0	0	0	m	18	r	2	36	green	yellow	con	incon	1	6	6	1	802
0	0	0	m	18	r	2	37	blue	blue	incon	con	1	4	4	1	1165
0	0	0	m	18	r	2	38	yellow	yellow	con	con	1	6	9	2	295
0	0	0	m	18	r	2	39	pink	pink	con	con	1	7	7	1	964
0	0	0	m	18	r	2	40	brown	red	con	incon	1	3	3	1	705
0	0	0	m	18	r	2	41	pink	pink	incon	con	1	7	7	1	795
0	0	0	m	18	r	2	42	red	blue	con	incon	1	4	4	1	808
0	0	0	m	18	r	2	43	green	yellow	incon	incon	1	6	6	1	841
0	0	0	m	18	r	2	44	brown	red	incon	incon	1	3	3	1	771
0	0	0	m	18	r	2	45	green	green	incon	con	1	5	5	1	882
0	0	0	m	18	r	2	46	yellow	pink	con	incon	1	7	9	2	1150
0	0	0	m	18	r	2	47	green	green	incon	con	1	5	5	1	973
0	0	0	m	18	r	2	48	brown	brown	con	con	1	8	8	1	787
0	0	0	m	18	r	3	1	pink	pink	con	con	1	7	7	1	763
0	0	0	m	18	r	3	2	brown	brown	con	con	1	8	8	1	939
0	0	0	m	18	r	3	3	green	green	con	con	1	5	5	1	1534
0	0	0	m	18	r	3	4	blue	blue	con	con	1	4	4	1	937
0	0	0	m	18	r	3	5	yellow	pink	con	incon	1	7	7	1	782
0	0	0	m	18	r	3	6	red	blue	incon	incon	1	4	4	1	902
0	0	0	m	18	r	3	7	brown	brown	incon	con	1	8	8	1	841
0	0	0	m	18	r	3	8	yellow	pink	con	incon	1	7	7	1	805
0	0	0	m	18	r	3	9	blue	blue	incon	con	1	4	4	1	1086
0	0	0	m	18	r	3	10	green	green	con	con	1	5	5	1	823
0	0	0	m	18	r	3	11	brown	red	con	incon	1	3	3	1	818
0	0	0	m	18	r	3	12	green	yellow	incon	incon	1	6	6	1	897
0	0	0	m	18	r	3	13	red	blue	incon	incon	1	4	4	1	934
0	0	0	m	18	r	3	14	green	green	incon	con	1	5	5	1	896
0	0	0	m	18	r	3	15	yellow	yellow	con	con	1	6	6	1	734
0	0	0	m	18	r	3	16	pink	brown	con	incon	1	8	8	1	964
0	0	0	m	18	r	3	17	blue	green	incon	incon	1	5	5	1	786
0	0	0	m	18	r	3	18	pink	brown	incon	incon	1	8	9	2	821
0	0	0	m	18	r	3	19	red	red	incon	con	0	3	-1	3	2004
0	0	0	m	18	r	3	20	brown	brown	con	con	1	8	8	1	959
0	0	0	m	18	r	3	21	pink	pink	con	con	1	7	7	1	950
0	0	0	m	18	r	3	22	green	yellow	con	incon	1	6	6	1	754
0	0	0	m	18	r	3	23	red	red	incon	con	1	3	3	1	915
0	0	0	m	18	r	3	24	yellow	yellow	con	con	1	6	6	1	890
0	0	0	m	18	r	3	25	pink	brown	con	incon	1	8	8	1	1036
0	0	0	m	18	r	3	26	blue	green	incon	incon	1	5	5	1	1047
0	0	0	m	18	r	3	27	pink	pink	incon	con	1	7	7	1	1224
0	0	0	m	18	r	3	28	brown	red	con	incon	1	3	3	1	793
0	0	0	m	18	r	3	29	yellow	pink	incon	incon	1	7	7	1	1101
0	0	0	m	18	r	3	30	red	red	incon	con	0	3	-1	3	2004
0	0	0	m	18	r	3	31	blue	blue	con	con	1	4	4	1	921
0	0	0	m	18	r	3	32	green	yellow	con	incon	1	6	6	1	905
0	0	0	m	18	r	3	33	red	blue	incon	incon	1	4	4	1	919
0	0	0	m	18	r	3	34	pink	brown	incon	incon	1	8	8	1	805
0	0	0	m	18	r	3	35	red	red	incon	con	1	3	3	1	665
0	0	0	m	18	r	3	36	yellow	yellow	con	con	1	6	6	1	943
0	0	0	m	18	r	3	37	blue	green	con	incon	1	5	5	1	902
0	0	0	m	18	r	3	38	pink	pink	incon	con	1	7	7	1	893
0	0	0	m	18	r	3	39	red	blue	con	incon	1	4	4	1	798
0	0	0	m	18	r	3	40	yellow	pink	incon	incon	1	7	7	1	1276
0	0	0	m	18	r	3	41	brown	red	incon	incon	1	3	3	1	742
0	0	0	m	18	r	3	42	green	yellow	incon	incon	1	6	6	1	967
0	0	0	m	18	r	3	43	blue	blue	incon	con	1	4	3	0	1217
0	0	0	m	18	r	3	44	green	green	con	con	1	5	5	1	1136
0	0	0	m	18	r	3	45	brown	brown	con	con	1	8	8	1	719
0	0	0	m	18	r	3	46	blue	green	con	incon	1	5	5	1	1007
0	0	0	m	18	r	3	47	yellow	yellow	incon	con	1	6	6	1	866
0	0	0	m	18	r	3	48	brown	red	con	incon	1	3	3	1	815
0	0	0	m	18	r	4	1	blue	blue	con	con	1	4	4	1	854
0	0	0	m	18	r	4	2	brown	red	con	incon	1	3	3	1	875
0	0	0	m	18	r	4	3	blue	green	incon	incon	1	5	5	1	914
0	0	0	m	18	r	4	4	brown	red	incon	incon	1	3	3	1	720
0	0	0	m	18	r	4	5	green	green	incon	con	1	5	5	1	974
0	0	0	m	18	r	4	6	red	red	con	con	0	3	-1	3	2004
0	0	0	m	18	r	4	7	brown	brown	con	con	1	8	8	1	834
0	0	0	m	18	r	4	8	yellow	pink	con	incon	1	7	7	1	735
0	0	0	m	18	r	4	9	blue	blue	incon	con	1	4	6	0	794
0	0	0	m	18	r	4	10	pink	pink	con	con	1	7	7	1	971
0	0	0	m	18	r	4	11	green	yellow	con	incon	1	6	3	0	800
0	0	0	m	18	r	4	12	red	red	incon	con	1	3	3	1	666
0	0	0	m	18	r	4	13	blue	green	con	incon	1	5	5	1	878
0	0	0	m	18	r	4	14	yellow	pink	incon	incon	0	7	-1	3	2004
0	0	0	m	18	r	4	15	brown	brown	incon	con	1	8	8	1	1314
0	0	0	m	18	r	4	16	pink	pink	con	con	1	7	7	1	748
0	0	0	m	18	r	4	17	blue	green	con	incon	1	5	5	1	603
0	0	0	m	18	r	4	18	yellow	yellow	incon	con	1	6	6	1	920
0	0	0	m	18	r	4	19	blue	blue	con	con	1	4	4	1	1162
0	0	0	m	18	r	4	20	pink	pink	con	con	1	7	8	0	771
0	0	0	m	18	r	4	21	brown	red	con	incon	1	3	3	1	702
0	0	0	m	18	r	4	22	yellow	yellow	incon	con	1	6	6	1	907
0	0	0	m	18	r	4	23	blue	blue	con	con	1	4	4	1	944
0	0	0	m	18	r	4	24	green	green	con	con	1	5	5	1	858
0	0	0	m	18	r	4	25	pink	brown	con	incon	1	8	8	1	983
0	0	0	m	18	r	4	26	green	yellow	incon	incon	0	6	-1	3	2004
0	0	0	m	18	r	4	27	brown	brown	incon	con	1	8	8	1	865
0	0	0	m	18	r	4	28	red	red	con	con	0	3	-1	3	2004
0	0	0	m	18	r	4	29	pink	brown	con	incon	1	8	8	1	749
0	0	0	m	18	r	4	30	green	yellow	incon	incon	1	6	6	1	804
0	0	0	m	18	r	4	31	pink	pink	incon	con	1	7	7	1	925
0	0	0	m	18	r	4	32	yellow	yellow	con	con	1	6	6	1	805
0	0	0	m	18	r	4	33	green	green	con	con	0	5	-1	3	2004
0	0	0	m	18	r	4	34	brown	red	con	incon	1	3	3	1	1190
0	0	0	m	18	r	4	35	yellow	pink	incon	incon	1	7	7	1	902
0	0	0	m	18	r	4	36	red	blue	incon	incon	1	4	4	1	948
0	0	0	m	18	r	4	37	yellow	yellow	incon	con	1	6	6	1	971
0	0	0	m	18	r	4	38	blue	green	con	incon	1	5	5	1	970
0	0	0	m	18	r	4	39	pink	brown	incon	incon	1	8	8	1	842
0	0	0	m	18	r	4	40	red	blue	incon	incon	1	4	4	1	901
0	0	0	m	18	r	4	41	brown	brown	incon	con	1	8	8	1	931
0	0	0	m	18	r	4	42	red	blue	con	incon	1	4	4	1	1290
0	0	0	m	18	r	4	43	green	yellow	incon	incon	1	6	6	1	908
0	0	0	m	18	r	4	44	red	blue	incon	incon	1	4	4	1	1066
0	0	0	m	18	r	4	45	yellow	pink	incon	incon	1	7	7	1	955
0	0	0	m	18	r	4	46	red	red	incon	con	1	3	3	1	1017
0	0	0	m	18	r	4	47	pink	brown	con	incon	1	8	8	1	943
0	0	0	m	18	r	4	48	green	green	incon	con	1	5	5	1	934
0	0	0	m	18	r	5	1	pink	brown	con	incon	1	8	8	1	874
0	0	0	m	18	r	5	2	blue	blue	incon	con	1	4	4	1	1131
0	0	0	m	18	r	5	3	red	red	con	con	1	3	3	1	1013
0	0	0	m	18	r	5	4	pink	pink	con	con	1	7	7	1	815
0	0	0	m	18	r	5	5	blue	blue	con	con	1	4	4	1	894
0	0	0	m	18	r	5	6	green	yellow	con	incon	1	6	6	1	785
0	0	0	m	18	r	5	7	pink	brown	incon	incon	1	8	8	1	919
0	0	0	m	18	r	5	8	green	yellow	incon	incon	1	6	6	1	1236
0	0	0	m	18	r	5	9	brown	brown	incon	con	1	8	8	1	851
0	0	0	m	18	r	5	10	red	red	con	con	1	3	3	1	825
0	0	0	m	18	r	5	11	yellow	yellow	con	con	1	6	6	1	802
0	0	0	m	18	r	5	12	brown	red	con	incon	1	3	3	1	692
0	0	0	m	18	r	5	13	blue	green	incon	incon	1	5	5	1	955
0	0	0	m	18	r	5	14	brown	brown	incon	con	1	8	8	1	1077
0	0	0	m	18	r	5	15	yellow	yellow	con	con	1	6	6	1	728
0	0	0	m	18	r	5	16	brown	red	con	incon	0	3	-1	3	2004
0	0	0	m	18	r	5	17	blue	green	incon	incon	1	5	5	1	1088
0	0	0	m	18	r	5	18	brown	brown	incon	con	1	8	8	1	861
0	0	0	m	18	r	5	19	red	blue	con	incon	1	4	4	1	988
0	0	0	m	18	r	5	20	green	green	incon	con	1	5	5	1	935
0	0	0	m	18	r	5	21	yellow	yellow	con	con	1	6	6	1	862
0	0	0	m	18	r	5	22	brown	red	con	incon	1	3	3	1	764
0	0	0	m	18	r	5	23	yellow	yellow	incon	con	1	6	6	1	877
0	0	0	m	18	r	5	24	blue	blue	con	con	1	4	4	1	665
0	0	0	m	18	r	5	25	yellow	pink	con	incon	1	7	7	1	938
0	0	0	m	18	r	5	26	green	green	incon	con	1	5	5	1	815
0	0	0	m	18	r	5	27	red	red	con	con	1	3	3	1	694
0	0	0	m	18	r	5	28	pink	pink	con	con	0	7	-1	3	2004
0	0	0	m	18	r	5	29	green	green	con	con	1	5	5	1	767
0	0	0	m	18	r	5	30	yellow	pink	con	incon	1	7	7	1	1137
0	0	0	m	18	r	5	31	red	blue	incon	incon	1	4	3	0	890
0	0	0	m	18	r	5	32	pink	pink	incon	con	1	7	7	1	1074
0	0	0	m	18	r	5	33	green	yellow	con	incon	1	6	6	1	830
0	0	0	m	18	r	5	34	blue	blue	incon	con	1	4	4	1	969
0	0	0	m	18	r	5	35	red	red	con	con	1	3	3	1	779
0	0	0	m	18	r	5	36	pink	brown	con	incon	1	8	8	1	958
0	0	0	m	18	r	5	37	red	blue	incon	incon	1	4	4	1	1285
0	0	0	m	18	r	5	38	brown	brown	incon	con	1	8	8	1	810
0	0	0	m	18	r	5	39	yellow	pink	con	incon	1	7	7	1	839
0	0	0	m	18	r	5	40	red	blue	incon	incon	1	4	4	1	890
0	0	0	m	18	r	5	41	yellow	pink	incon	incon	1	7	7	1	1069
0	0	0	m	18	r	5	42	green	green	incon	con	1	5	5	1	917
0	0	0	m	18	r	5	43	brown	red	con	incon	1	3	3	1	838
0	0	0	m	18	r	5	44	blue	green	incon	incon	1	5	5	1	936
0	0	0	m	18	r	5	45	pink	brown	incon	incon	1	8	8	1	900
0	0	0	m	18	r	5	46	green	yellow	incon	incon	1	6	6	1	757
0	0	0	m	18	r	5	47	pink	pink	incon	con	1	7	7	1	1006
0	0	0	m	18	r	5	48	blue	green	con	incon	1	5	5	1	1218
0	1	1	m	17	r	1	1	blue	yellow	con	incon	1	6	6	1	793
0	1	1	m	17	r	1	2	red	red	incon	con	0	3	-1	3	2004
0	1	1	m	17	r	1	3	brown	brown	con	con	1	8	8	1	870
0	1	1	m	17	r	1	4	red	green	con	incon	1	5	5	1	907
0	1	1	m	17	r	1	5	brown	blue	incon	incon	1	4	4	1	853
0	1	1	m	17	r	1	6	red	red	incon	con	0	3	-1	3	2004
0	1	1	m	17	r	1	7	brown	brown	con	con	1	8	8	1	754
0	1	1	m	17	r	1	8	green	green	con	con	1	5	5	1	754
0	1	1	m	17	r	1	9	pink	red	con	incon	1	3	3	1	865
0	1	1	m	17	r	1	10	yellow	brown	incon	incon	1	8	5	0	938
0	1	1	m	17	r	1	11	green	pink	incon	incon	0	7	-1	3	2004
0	1	1	m	17	r	1	12	yellow	brown	incon	incon	1	8	8	1	801
0	1	1	m	17	r	1	13	pink	pink	incon	con	1	7	7	1	739
0	1	1	m	17	r	1	14	blue	blue	con	con	1	4	4	1	815
0	1	1	m	17	r	1	15	pink	pink	con	con	1	7	7	1	730
0	1	1	m	17	r	1	16	yellow	brown	con	incon	1	8	8	1	873
0	1	1	m	17	r	1	17	pink	red	incon	incon	1	3	3	1	783
0	1	1	m	17	r	1	18	green	green	incon	con	1	5	5	1	761
0	1	1	m	17	r	1	19	brown	blue	con	incon	1	4	4	1	770
0	1	1	m	17	r	1	20	green	green	incon	con	1	5	5	1	706
0	1	1	m	17	r	1	21	yellow	yellow	con	con	1	6	6	1	699
0	1	1	m	17	r	1	22	red	red	con	con	1	3	3	1	805
0	1	1	m	17	r	1	23	green	pink	con	incon	1	7	7	1	883
0	1	1	m	17	r	1	24	brown	blue	incon	incon	1	4	4	1	861
0	1	1	m	17	r	1	25	pink	red	incon	incon	1	3	3	1	744
0	1	1	m	17	r	1	26	yellow	yellow	incon	con	1	6	6	1	569
0	1	1	m	17	r	1	27	blue	blue	con	con	1	4	4	1	789
0	1	1	m	17	r	1	28	pink	red	con	incon	1	3	3	1	703
0	1	1	m	17	r	1	29	yellow	yellow	incon	con	1	6	6	1	707
0	1	1	m	17	r	1	30	green	pink	con	incon	1	7	7	1	883
0	1	1	m	17	r	1	31	blue	yellow	incon	incon	1	6	6	1	793
0	1	1	m	17	r	1	32	green	pink	incon	incon	0	7	-1	3	2004
0	1	1	m	17	r	1	33	brown	blue	incon	incon	1	4	4	1	829
0	1	1	m	17	r	1	34	pink	pink	incon	con	1	7	7	1	727
0	1	1	m	17	r	1	35	blue	yellow	con	incon	1	6	6	1	766
0	1	1	m	17	r	1	36	green	green	incon	con	1	5	5	1	787
0	1	1	m	17	r	1	37	blue	blue	con	con	1	4	4	1	852
0	1	1	m	17	r	1	38	yellow	brown	con	incon	1	8	5	0	999
0	1	1	m	17	r	1	39	red	green	incon	incon	1	5	9	2	925
0	1	1	m	17	r	1	40	brown	brown	incon	con	1	8	8	1	849
0	1	1	m	17	r	1	41	red	red	con	con	1	3	3	1	665
0	1	1	m	17	r	1	42	blue	blue	con	con	1	4	4	1	733
0	1	1	m	17	r	1	43	red	green	con	incon	1	5	5	1	915
0	1	1	m	17	r	1	44	yellow	yellow	incon	con	1	6	3	0	725
0	1	1	m	17	r	1	45	pink	pink	con	con	1	7	7	1	732
0	1	1	m	17	r	1	46	red	green	con	incon	1	5	5	1	922
0	1	1	m	17	r	1	47	brown	brown	incon	con	1	8	8	1	761
0	1	1	m	17	r	1	48	blue	yellow	con	incon	1	6	6	1	850
0	1	1	m	17	r	2	1	red	green	con	incon	1	5	5	1	815
0	1	1	m	17	r	2	2	blue	blue	incon	con	1	4	4	1	817
0	1	1	m	17	r	2	3	red	red	con	con	1	3	3	1	771
0	1	1	m	17	r	2	4	blue	yellow	con	incon	1	6	6	1	734
0	1	1	m	17	r	2	5	green	pink	incon	incon	1	7	7	1	987
0	1	1	m	17	r	2	6	yellow	yellow	incon	con	1	6	6	1	742
0	1	1	m	17	r	2	7	pink	pink	con	con	1	7	7	1	779
0	1	1	m	17	r	2	8	yellow	brown	con	incon	1	8	8	1	852
0	1	1	m	17	r	2	9	green	green	incon	con	1	5	5	1	642
0	1	1	m	17	r	2	10	red	red	con	con	1	3	3	1	624
0	1	1	m	17	r	2	11	brown	brown	con	con	1	8	8	1	732
0	1	1	m	17	r	2	12	pink	red	con	incon	1	3	3	1	839
0	1	1	m	17	r	2	13	yellow	yellow	incon	con	1	6	6	1	710
0	1	1	m	17	r	2	14	green	pink	con	incon	0	7	-1	3	2004
0	1	1	m	17	r	2	15	brown	blue	incon	incon	1	4	4	1	1075
0	1	1	m	17	r	2	16	yellow	yellow	incon	con	1	6	6	1	612
0	1	1	m	17	r	2	17	pink	pink	con	con	1	7	7	1	587
0	1	1	m	17	r	2	18	blue	blue	con	con	1	4	4	1	1096
0	1	1	m	17	r	2	19	brown	brown	con	con	1	8	8	1	718
0	1	1	m	17	r	2	20	red	green	con	incon	1	5	5	1	1080
0	1	1	m	17	r	2	21	blue	yellow	incon	incon	1	6	6	1	798
0	1	1	m	17	r	2	22	pink	pink	incon	con	0	7	-1	3	2004
0	1	1	m	17	r	2	23	green	green	con	con	1	5	5	1	771
0	1	1	m	17	r	2	24	blue	blue	con	con	1	4	4	1	684
0	1	1	m	17	r	2	25	green	pink	con	incon	1	7	8	0	808
0	1	1	m	17	r	2	26	brown	blue	incon	incon	1	4	4	1	823
0	1	1	m	17	r	2	27	red	red	incon	con	1	3	3	1	569
0	1	1	m	17	r	2	28	blue	blue	con	con	1	4	4	1	635
0	1	1	m	17	r	2	29	yellow	brown	con	incon	1	8	8	1	1014
0	1	1	m	17	r	2	30	green	green	incon	con	1	5	5	1	653
0	1	1	m	17	r	2	31	brown	blue	con	incon	1	4	4	1	788
0	1	1	m	17	r	2	32	pink	red	incon	incon	0	3	-1	3	2004
0	1	1	m	17	r	2	33	blue	yellow	incon	incon	1	6	6	1	901
0	1	1	m	17	r	2	34	red	green	incon	incon	1	5	5	1	1094
0	1	1	m	17	r	2	35	pink	pink	incon	con	1	7	9	2	886
0	1	1	m	17	r	2	36	yellow	yellow	con	con	0	6	-1	3	2004
0	1	1	m	17	r	2	37	brown	blue	con	incon	1	4	4	1	831
0	1	1	m	17	r	2	38	green	pink	incon	incon	1	7	7	1	830
0	1	1	m	17	r	2	39	brown	brown	incon	con	1	8	8	1	782
0	1	1	m	17	r	2	40	red	red	con	con	1	3	6	0	666
0	1	1	m	17	r	2	41	yellow	brown	con	incon	1	8	8	1	930
0	1	1	m	17	r	2	42	pink	red	incon	incon	1	3	3	1	777
0	1	1	m	17	r	2	43	blue	yellow	incon	incon	0	6	-1	3	2004
0	1	1	m	17	r	2	44	green	green	incon	con	1	5	5	1	813
0	1	1	m	17	r	2	45	yellow	brown	con	incon	1	8	8	1	1040
0	1	1	m	17	r	2	46	red	green	incon	incon	1	5	5	1	945
0	1	1	m	17	r	2	47	brown	brown	incon	con	1	8	8	1	811
0	1	1	m	17	r	2	48	pink	red	con	incon	1	3	3	1	741
0	1	1	m	17	r	3	1	brown	blue	con	incon	1	4	4	1	952
0	1	1	m	17	r	3	2	green	green	incon	con	1	5	5	1	686
0	1	1	m	17	r	3	3	red	red	con	con	0	3	-1	3	2004
0	1	1	m	17	r	3	4	yellow	brown	con	incon	0	8	-1	3	2004
0	1	1	m	17	r	3	5	pink	red	incon	incon	1	3	3	1	831
0	1	1	m	17	r	3	6	yellow	brown	incon	incon	1	8	8	1	1597
0	1	1	m	17	r	3	7	red	green	incon	incon	1	5	5	1	906
0	1	1	m	17	r	3	8	yellow	yellow	incon	con	1	6	6	1	864
0	1	1	m	17	r	3	9	pink	pink	con	con	1	7	7	1	738
0	1	1	m	17	r	3	10	green	green	con	con	1	5	5	1	742
0	1	1	m	17	r	3	11	blue	yellow	con	incon	1	6	6	1	846
0	1	1	m	17	r	3	12	green	pink	incon	incon	1	7	7	1	850
0	1	1	m	17	r	3	13	blue	yellow	incon	incon	1	6	6	1	720
0	1	1	m	17	r	3	14	red	green	incon	incon	0	5	-1	3	2004
0	1	1	m	17	r	3	15	brown	brown	incon	con	1	8	8	1	841
0	1	1	m	17	r	3	16	blue	yellow	con	incon	1	6	6	1	892
0	1	1	m	17	r	3	17	red	green	incon	incon	1	5	5	1	784
0	1	1	m	17	r	3	18	yellow	brown	incon	incon	1	8	8	1	918
0	1	1	m	17	r	3	19	pink	red	incon	incon	1	3	3	1	751
0	1	1	m	17	r	3	20	yellow	yellow	incon	con	1	6	6	1	815
0	1	1	m	17	r	3	21	brown	blue	con	incon	1	4	4	1	1181
0	1	1	m	17	r	3	22	pink	pink	incon	con	1	7	7	1	812
0	1	1	m	17	r	3	23	green	green	con	con	1	5	5	1	790
0	1	1	m	17	r	3	24	brown	blue	con	incon	1	4	4	1	861
0	1	1	m	17	r	3	25	red	red	incon	con	1	3	3	1	732
0	1	1	m	17	r	3	26	blue	blue	con	con	1	4	4	1	706
0	1	1	m	17	r	3	27	pink	red	con	incon	1	3	3	1	710
0	1	1	m	17	r	3	28	yellow	yellow	incon	con	1	6	6	1	852
0	1	1	m	17	r	3	29	green	pink	con	incon	1	7	7	1	883
0	1	1	m	17	r	3	30	blue	yellow	incon	incon	1	6	6	1	982
0	1	1	m	17	r	3	31	green	pink	incon	incon	1	7	7	1	845
0	1	1	m	17	r	3	32	brown	blue	incon	incon	1	4	3	0	905
0	1	1	m	17	r	3	33	pink	pink	incon	con	1	7	7	1	660
0	1	1	m	17	r	3	34	blue	blue	con	con	1	4	4	1	672
0	1	1	m	17	r	3	35	red	green	con	incon	1	5	5	1	862
0	1	1	m	17	r	3	36	blue	blue	incon	con	1	4	4	1	801
0	1	1	m	17	r	3	37	brown	brown	con	con	1	8	8	1	838
0	1	1	m	17	r	3	38	green	pink	con	incon	1	7	7	1	879
0	1	1	m	17	r	3	39	blue	blue	incon	con	1	4	4	1	746
0	1	1	m	17	r	3	40	brown	brown	con	con	1	8	8	1	768
0	1	1	m	17	r	3	41	pink	pink	con	con	1	7	7	1	641
0	1	1	m	17	r	3	42	red	red	con	con	1	3	3	1	725
0	1	1	m	17	r	3	43	yellow	brown	con	incon	1	8	8	1	934
0	1	1	m	17	r	3	44	red	red	incon	con	1	3	3	1	803
0	1	1	m	17	r	3	45	green	green	con	con	1	5	5	1	728
0	1	1	m	17	r	3	46	brown	brown	con	con	1	8	8	1	786
0	1	1	m	17	r	3	47	pink	red	con	incon	1	3	3	1	975
0	1	1	m	17	r	3	48	yellow	yellow	incon	con	1	6	6	1	719
0	1	1	m	17	r	4	1	red	red	con	con	0	3	-1	3	2004
0	1	1	m	17	r	4	2	yellow	yellow	con	con	1	6	6	1	578
0	1	1	m	17	r	4	3	green	pink	con	incon	1	7	7	1	877
0	1	1	m	17	r	4	4	blue	yellow	incon	incon	1	6	6	1	745
0	1	1	m	17	r	4	5	green	green	incon	con	1	5	5	1	642
0	1	1	m	17	r	4	6	pink	red	con	incon	1	3	3	1	681
0	1	1	m	17	r	4	7	blue	yellow	incon	incon	1	6	6	1	836
0	1	1	m	17	r	4	8	green	pink	incon	incon	1	7	7	1	889
0	1	1	m	17	r	4	9	red	red	incon	con	1	3	3	1	749
0	1	1	m	17	r	4	10	pink	pink	con	con	1	7	7	1	570
0	1	1	m	17	r	4	11	yellow	yellow	con	con	1	6	6	1	679
0	1	1	m	17	r	4	12	green	pink	con	incon	1	7	7	1	869
0	1	1	m	17	r	4	13	brown	brown	incon	con	1	8	8	1	769
0	1	1	m	17	r	4	14	pink	red	con	incon	1	3	3	1	708
0	1	1	m	17	r	4	15	brown	blue	incon	incon	1	4	4	1	791
0	1	1	m	17	r	4	16	pink	pink	incon	con	1	7	7	1	756
0	1	1	m	17	r	4	17	brown	brown	con	con	1	8	8	1	753
0	1	1	m	17	r	4	18	blue	blue	con	con	1	4	4	1	681
0	1	1	m	17	r	4	19	yellow	brown	con	incon	1	8	8	1	950
0	1	1	m	17	r	4	20	red	green	incon	incon	1	5	5	1	865
0	1	1	m	17	r	4	21	blue	blue	incon	con	1	4	4	1	775
0	1	1	m	17	r	4	22	yellow	brown	con	incon	1	8	8	1	977
0	1	1	m	17	r	4	23	red	green	incon	incon	1	5	5	1	845
0	1	1	m	17	r	4	24	pink	pink	incon	con	1	7	7	1	715
0	1	1	m	17	r	4	25	brown	blue	con	incon	1	4	4	1	792
0	1	1	m	17	r	4	26	green	pink	incon	incon	1	7	7	1	868
0	1	1	m	17	r	4	27	yellow	brown	incon	incon	1	8	8	1	878
0	1	1	m	17	r	4	28	green	green	incon	con	0	5	-1	3	2004
0	1	1	m	17	r	4	29	blue	blue	con	con	1	4	4	1	783
0	1	1	m	17	r	4	30	pink	pink	con	con	1	7	7	1	790
0	1	1	m	17	r	4	31	blue	yellow	con	incon	1	6	6	1	898
0	1	1	m	17	r	4	32	red	green	incon	incon	1	5	5	1	953
0	1	1	m	17	r	4	33	brown	brown	incon	con	1	8	8	1	754
0	1	1	m	17	r	4	34	blue	blue	con	con	1	4	4	1	868
0	1	1	m	17	r	4	35	yellow	yellow	con	con	1	6	6	1	854
0	1	1	m	17	r	4	36	pink	red	con	incon	1	3	3	1	799
0	1	1	m	17	r	4	37	brown	blue	incon	incon	1	4	4	1	730
0	1	1	m	17	r	4	38	green	green	incon	con	1	5	7	0	858
0	1	1	m	17	r	4	39	brown	brown	con	con	1	8	8	1	757
0	1	1	m	17	r	4	40	red	red	con	con	1	3	3	1	730
0	1	1	m	17	r	4	41	yellow	brown	con	incon	1	8	8	1	998
0	1	1	m	17	r	4	42	red	red	incon	con	1	3	3	1	760
0	1	1	m	17	r	4	43	green	green	con	con	1	5	5	1	819
0	1	1	m	17	r	4	44	blue	yellow	con	incon	1	6	4	0	851
0	1	1	m	17	r	4	45	red	green	incon	incon	1	5	5	1	807
0	1	1	m	17	r	4	46	yellow	yellow	incon	con	1	6	6	1	725
0	1	1	m	17	r	4	47	brown	blue	con	incon	1	4	4	1	623
0	1	1	m	17	r	4	48	pink	red	incon	incon	1	3	3	1	833
0	1	1	m	17	r	5	1	brown	blue	con	incon	1	4	4	1	746
0	1	1	m	17	r	5	2	red	red	incon	con	1	3	3	1	1022
0	1	1	m	17	r	5	3	yellow	yellow	con	con	1	6	6	1	566
0	1	1	m	17	r	5	4	pink	pink	con	con	1	7	7	1	699
0	1	1	m	17	r	5	5	yellow	brown	con	incon	1	8	8	1	769
0	1	1	m	17	r	5	6	blue	blue	incon	con	1	4	4	1	670
0	1	1	m	17	r	5	7	pink	pink	con	con	1	7	7	1	659
0	1	1	m	17	r	5	8	blue	yellow	con	incon	1	6	6	1	759
0	1	1	m	17	r	5	9	green	green	incon	con	1	5	5	1	732
0	1	1	m	17	r	5	10	pink	pink	con	con	1	7	7	1	682
0	1	1	m	17	r	5	11	red	red	con	con	1	3	3	1	680
0	1	1	m	17	r	5	12	green	pink	con	incon	1	7	7	1	908
0	1	1	m	17	r	5	13	blue	yellow	incon	incon	1	6	6	1	895
0	1	1	m	17	r	5	14	brown	brown	incon	con	1	8	8	1	743
0	1	1	m	17	r	5	15	red	green	con	incon	1	5	5	1	738
0	1	1	m	17	r	5	16	brown	blue	incon	incon	1	4	4	1	821
0	1	1	m	17	r	5	17	green	green	incon	con	1	5	5	1	617
0	1	1	m	17	r	5	18	yellow	yellow	con	con	1	6	6	1	567
0	1	1	m	17	r	5	19	blue	blue	con	con	1	4	4	1	700
0	1	1	m	17	r	5	20	red	green	con	incon	1	5	5	1	770
0	1	1	m	17	r	5	21	yellow	brown	incon	incon	1	8	8	1	865
0	1	1	m	17	r	5	22	pink	red	incon	incon	1	3	3	1	1028
0	1	1	m	17	r	5	23	brown	brown	incon	con	1	8	8	1	781
0	1	1	m	17	r	5	24	green	pink	con	incon	1	7	7	1	1038
0	1	1	m	17	r	5	25	yellow	brown	incon	incon	1	8	8	1	1056
0	1	1	m	17	r	5	26	red	green	incon	incon	1	5	5	1	796
0	1	1	m	17	r	5	27	brown	brown	incon	con	1	8	8	1	758
0	1	1	m	17	r	5	28	red	green	con	incon	0	5	-1	3	2004
0	1	1	m	17	r	5	29	pink	pink	incon	con	1	7	7	1	749
0	1	1	m	17	r	5	30	yellow	yellow	con	con	1	6	3	0	701
0	1	1	m	17	r	5	31	brown	blue	con	incon	1	4	4	1	896
0	1	1	m	17	r	5	32	yellow	yellow	incon	con	1	6	6	1	746
0	1	1	m	17	r	5	33	red	red	con	con	1	3	3	1	693
0	1	1	m	17	r	5	34	green	pink	con	incon	1	7	7	1	845
0	1	1	m	17	r	5	35	blue	yellow	incon	incon	0	6	-1	3	2004
0	1	1	m	17	r	5	36	red	red	incon	con	1	3	3	1	621
0	1	1	m	17	r	5	37	brown	brown	con	con	1	8	8	1	766
0	1	1	m	17	r	5	38	blue	blue	con	con	1	4	4	1	808
0	1	1	m	17	r	5	39	green	green	con	con	1	5	5	1	747
0	1	1	m	17	r	5	40	pink	red	con	incon	1	3	3	1	679
0	1	1	m	17	r	5	41	yellow	brown	incon	incon	1	8	8	1	857
0	1	1	m	17	r	5	42	green	pink	incon	incon	1	7	7	1	900
0	1	1	m	17	r	5	43	blue	blue	incon	con	1	4	4	1	878
0	1	1	m	17	r	5	44	pink	red	con	incon	1	3	3	1	742
0	1	1	m	17	r	5	45	brown	blue	incon	incon	0	4	-1	3	2004
0	1	1	m	17	r	5	46	green	green	incon	con	0	5	-1	3	2004
0	1	1	m	17	r	5	47	pink	red	con	incon	1	3	3	1	666
0	1	1	m	17	r	5	48	blue	yellow	incon	incon	1	6	6	1	939
0	2	2	v	18	r	1	1	green	red	con	incon	1	3	3	1	630
0	2	2	v	18	r	1	2	brown	yellow	incon	incon	0	6	-1	3	2004
0	2	2	v	18	r	1	3	blue	blue	incon	con	0	4	-1	3	2004
0	2	2	v	18	r	1	4	yellow	yellow	con	con	0	6	-1	3	2004
0	2	2	v	18	r	1	5	green	red	con	incon	0	3	-1	3	2004
0	2	2	v	18	r	1	6	pink	pink	incon	con	1	7	9	2	876
0	2	2	v	18	r	1	7	green	green	con	con	1	5	5	1	840
0	2	2	v	18	r	1	8	yellow	blue	con	incon	1	4	4	1	770
0	2	2	v	18	r	1	9	pink	pink	incon	con	0	7	-1	3	2004
0	2	2	v	18	r	1	10	yellow	blue	con	incon	1	4	4	1	758
0	2	2	v	18	r	1	11	pink	green	incon	incon	1	5	5	1	849
0	2	2	v	18	r	1	12	yellow	yellow	incon	con	1	6	6	1	810
0	2	2	v	18	r	1	13	red	red	con	con	1	3	3	1	820
0	2	2	v	18	r	1	14	brown	brown	con	con	1	8	8	1	824
0	2	2	v	18	r	1	15	red	pink	con	incon	0	7	-1	3	2004
0	2	2	v	18	r	1	16	green	green	incon	con	1	5	5	1	805
0	2	2	v	18	r	1	17	red	red	con	con	0	3	-1	3	2004
0	2	2	v	18	r	1	18	pink	green	con	incon	1	5	5	1	858
0	2	2	v	18	r	1	19	yellow	blue	incon	incon	1	4	9	2	1029
0	2	2	v	18	r	1	20	pink	pink	incon	con	0	7	-1	3	2004
0	2	2	v	18	r	1	21	brown	brown	con	con	1	8	8	1	823
0	2	2	v	18	r	1	22	blue	blue	con	con	1	4	4	1	935
0	2	2	v	18	r	1	23	green	red	con	incon	0	3	-1	3	2004
0	2	2	v	18	r	1	24	blue	brown	incon	incon	1	8	8	1	1114
0	2	2	v	18	r	1	25	green	green	incon	con	1	5	5	1	904
0	2	2	v	18	r	1	26	blue	brown	con	incon	1	8	8	1	899
0	2	2	v	18	r	1	27	pink	green	incon	incon	0	5	-1	3	2004
0	2	2	v	18	r	1	28	yellow	blue	incon	incon	1	4	4	1	1135
0	2	2	v	18	r	1	29	brown	brown	incon	con	1	8	8	1	909
0	2	2	v	18	r	1	30	yellow	yellow	con	con	0	6	-1	3	2004
0	2	2	v	18	r	1	31	blue	blue	con	con	1	4	4	1	805
0	2	2	v	18	r	1	32	green	red	con	incon	0	3	-1	3	2004
0	2	2	v	18	r	1	33	brown	brown	incon	con	1	8	8	1	781
0	2	2	v	18	r	1	34	pink	pink	con	con	0	7	-1	3	2004
0	2	2	v	18	r	1	35	blue	brown	con	incon	0	8	-1	3	2004
0	2	2	v	18	r	1	36	red	pink	incon	incon	0	7	-1	3	2004
0	2	2	v	18	r	1	37	brown	yellow	incon	incon	0	6	-1	3	2004
0	2	2	v	18	r	1	38	pink	green	incon	incon	0	5	-1	3	2004
0	2	2	v	18	r	1	39	yellow	yellow	incon	con	1	6	7	0	948
0	2	2	v	18	r	1	40	red	red	con	con	0	3	-1	3	2004
0	2	2	v	18	r	1	41	brown	yellow	con	incon	0	6	-1	3	2004
0	2	2	v	18	r	1	42	red	pink	incon	incon	0	7	-1	3	2004
0	2	2	v	18	r	1	43	blue	brown	incon	incon	1	8	8	1	876
0	2	2	v	18	r	1	44	red	pink	incon	incon	0	7	-1	3	2004
0	2	2	v	18	r	1	45	green	green	incon	con	1	5	5	1	819
0	2	2	v	18	r	1	46	blue	blue	con	con	0	4	-1	3	2004
0	2	2	v	18	r	1	47	brown	yellow	con	incon	1	6	6	1	1038
0	2	2	v	18	r	1	48	red	red	incon	con	1	3	3	1	780
0	2	2	v	18	r	2	1	pink	green	con	incon	1	5	5	1	869
0	2	2	v	18	r	2	2	red	red	incon	con	1	3	3	1	792
0	2	2	v	18	r	2	3	brown	yellow	con	incon	1	6	6	1	897
0	2	2	v	18	r	2	4	red	red	incon	con	1	3	3	1	861
0	2	2	v	18	r	2	5	green	green	con	con	1	5	5	1	768
0	2	2	v	18	r	2	6	brown	yellow	con	incon	1	6	6	1	793
0	2	2	v	18	r	2	7	green	red	incon	incon	0	3	-1	3	2004
0	2	2	v	18	r	2	8	yellow	blue	incon	incon	1	4	4	1	840
0	2	2	v	18	r	2	9	green	red	incon	incon	0	3	-1	3	2004
0	2	2	v	18	r	2	10	blue	blue	incon	con	1	4	4	1	862
0	2	2	v	18	r	2	11	brown	yellow	con	incon	1	6	6	1	907
0	2	2	v	18	r	2	12	red	red	incon	con	1	3	3	1	683
0	2	2	v	18	r	2	13	pink	pink	con	con	1	7	7	1	691
0	2	2	v	18	r	2	14	blue	blue	con	con	1	4	4	1	794
0	2	2	v	18	r	2	15	yellow	yellow	con	con	1	6	6	1	748
0	2	2	v	18	r	2	16	pink	green	con	incon	1	5	5	1	919
0	2	2	v	18	r	2	17	brown	brown	incon	con	1	8	8	1	741
0	2	2	v	18	r	2	18	pink	pink	con	con	1	7	7	1	645
0	2	2	v	18	r	2	19	blue	brown	con	incon	1	8	4	0	773
0	2	2	v	18	r	2	20	green	green	incon	con	1	5	5	1	699
0	2	2	v	18	r	2	21	pink	pink	con	con	1	7	7	1	848
0	2	2	v	18	r	2	22	yellow	yellow	con	con	1	6	6	1	873
0	2	2	v	18	r	2	23	blue	brown	con	incon	0	8	-1	3	2004
0	2	2	v	18	r	2	24	yellow	yellow	incon	con	1	6	6	1	705
0	2	2	v	18	r	2	25	brown	brown	con	con	1	8	8	1	795
0	2	2	v	18	r	2	26	red	pink	con	incon	1	7	7	1	832
0	2	2	v	18	r	2	27	yellow	blue	incon	incon	1	4	4	1	912
0	2	2	v	18	r	2	28	green	red	incon	incon	1	3	3	1	1324
0	2	2	v	18	r	2	29	brown	brown	incon	con	1	8	8	1	708
0	2	2	v	18	r	2	30	green	green	con	con	1	5	5	1	990
0	2	2	v	18	r	2	31	yellow	blue	con	incon	1	4	4	1	918
0	2	2	v	18	r	2	32	pink	green	incon	incon	0	5	-1	3	2004
0	2	2	v	18	r	2	33	blue	blue	incon	con	1	4	4	1	858
0	2	2	v	18	r	2	34	red	pink	con	incon	1	7	7	1	855
0	2	2	v	18	r	2	35	yellow	blue	incon	incon	1	4	4	1	924
0	2	2	v	18	r	2	36	brown	brown	incon	con	1	8	8	1	739
0	2	2	v	18	r	2	37	red	red	con	con	1	3	3	1	952
0	2	2	v	18	r	2	38	blue	blue	con	con	1	4	4	1	611
0	2	2	v	18	r	2	39	pink	pink	con	con	1	7	7	1	835
0	2	2	v	18	r	2	40	green	red	con	incon	0	3	-1	3	2004
0	2	2	v	18	r	2	41	blue	brown	incon	incon	1	8	8	1	703
0	2	2	v	18	r	2	42	pink	green	incon	incon	1	5	5	1	955
0	2	2	v	18	r	2	43	yellow	yellow	incon	con	1	6	6	1	816
0	2	2	v	18	r	2	44	blue	brown	con	incon	0	8	-1	3	2004
0	2	2	v	18	r	2	45	red	pink	incon	incon	0	7	-1	3	2004
0	2	2	v	18	r	2	46	green	green	incon	con	1	5	5	1	883
0	2	2	v	18	r	2	47	brown	yellow	con	incon	1	6	3	0	1016
0	2	2	v	18	r	2	48	red	pink	incon	incon	1	7	7	1	964
0	2	2	v	18	r	3	1	brown	yellow	con	incon	0	6	-1	3	2004
0	2	2	v	18	r	3	2	green	red	incon	incon	1	3	3	1	769
0	2	2	v	18	r	3	3	blue	blue	incon	con	1	4	4	1	812
0	2	2	v	18	r	3	4	brown	brown	con	con	0	8	-1	3	2004
0	2	2	v	18	r	3	5	blue	blue	con	con	0	4	-1	3	2004
0	2	2	v	18	r	3	6	brown	yellow	con	incon	1	6	6	1	960
0	2	2	v	18	r	3	7	red	red	incon	con	1	3	3	1	820
0	2	2	v	18	r	3	8	blue	blue	con	con	1	4	4	1	762
0	2	2	v	18	r	3	9	green	green	con	con	1	5	5	1	773
0	2	2	v	18	r	3	10	red	pink	con	incon	0	7	-1	3	2004
0	2	2	v	18	r	3	11	yellow	blue	incon	incon	1	4	4	1	952
0	2	2	v	18	r	3	12	pink	green	incon	incon	1	5	5	1	909
0	2	2	v	18	r	3	13	yellow	blue	incon	incon	0	4	-1	3	2004
0	2	2	v	18	r	3	14	green	green	incon	con	1	5	5	1	907
0	2	2	v	18	r	3	15	pink	pink	con	con	0	7	-1	3	2004
0	2	2	v	18	r	3	16	yellow	blue	con	incon	0	4	-1	3	2004
0	2	2	v	18	r	3	17	brown	brown	incon	con	1	8	8	1	834
0	2	2	v	18	r	3	18	red	red	con	con	1	3	3	1	801
0	2	2	v	18	r	3	19	pink	pink	con	con	1	7	7	1	753
0	2	2	v	18	r	3	20	blue	brown	con	incon	1	8	4	0	865
0	2	2	v	18	r	3	21	yellow	yellow	incon	con	1	6	6	1	704
0	2	2	v	18	r	3	22	red	red	con	con	1	3	3	1	770
0	2	2	v	18	r	3	23	pink	green	con	incon	1	5	5	1	865
0	2	2	v	18	r	3	24	yellow	yellow	incon	con	0	6	-1	3	2004
0	2	2	v	18	r	3	25	pink	green	con	incon	1	5	7	0	688
0	2	2	v	18	r	3	26	blue	brown	incon	incon	1	8	8	1	916
0	2	2	v	18	r	3	27	red	red	incon	con	1	3	3	1	661
0	2	2	v	18	r	3	28	yellow	blue	con	incon	0	4	-1	3	2004
0	2	2	v	18	r	3	29	red	pink	incon	incon	1	7	7	1	731
0	2	2	v	18	r	3	30	brown	brown	incon	con	0	8	-1	3	2004
0	2	2	v	18	r	3	31	yellow	yellow	con	con	1	6	6	1	866
0	2	2	v	18	r	3	32	green	red	con	incon	1	3	3	1	967
0	2	2	v	18	r	3	33	blue	brown	incon	incon	0	8	-1	3	2004
0	2	2	v	18	r	3	34	red	pink	incon	incon	0	7	-1	3	2004
0	2	2	v	18	r	3	35	blue	brown	incon	incon	0	8	-1	3	2004
0	2	2	v	18	r	3	36	green	green	incon	con	1	5	5	1	957
0	2	2	v	18	r	3	37	red	pink	con	incon	1	7	7	1	937
0	2	2	v	18	r	3	38	brown	yellow	incon	incon	1	6	6	1	1019
0	2	2	v	18	r	3	39	green	red	incon	incon	0	3	-1	3	2004
0	2	2	v	18	r	3	40	brown	yellow	incon	incon	1	6	6	1	1019
0	2	2	v	18	r	3	41	green	green	incon	con	1	5	5	1	955
0	2	2	v	18	r	3	42	brown	brown	con	con	1	8	8	1	877
0	2	2	v	18	r	3	43	pink	pink	con	con	1	7	7	1	779
0	2	2	v	18	r	3	44	green	red	con	incon	1	3	3	1	933
0	2	2	v	18	r	3	45	pink	pink	incon	con	1	7	7	1	897
0	2	2	v	18	r	3	46	blue	blue	con	con	1	4	4	1	855
0	2	2	v	18	r	3	47	pink	green	con	incon	1	5	7	0	1026
0	2	2	v	18	r	3	48	yellow	yellow	incon	con	1	6	6	1	896
0	2	2	v	18	r	4	1	brown	yellow	con	incon	1	6	6	1	849
0	2	2	v	18	r	4	2	red	pink	incon	incon	1	7	7	1	973
0	2	2	v	18	r	4	3	brown	brown	incon	con	1	8	8	1	855
0	2	2	v	18	r	4	4	yellow	yellow	con	con	1	6	6	1	902
0	2	2	v	18	r	4	5	red	pink	con	incon	1	7	7	1	922
0	2	2	v	18	r	4	6	brown	yellow	incon	incon	1	6	6	1	875
0	2	2	v	18	r	4	7	green	red	incon	incon	1	3	3	1	1081
0	2	2	v	18	r	4	8	brown	yellow	incon	incon	1	6	6	1	898
0	2	2	v	18	r	4	9	pink	pink	incon	con	1	7	7	1	899
0	2	2	v	18	r	4	10	green	green	con	con	1	5	5	1	998
0	2	2	v	18	r	4	11	red	red	con	con	1	3	3	1	792
0	2	2	v	18	r	4	12	blue	brown	con	incon	1	8	8	1	1007
0	2	2	v	18	r	4	13	yellow	yellow	incon	con	1	6	6	1	845
0	2	2	v	18	r	4	14	pink	green	con	incon	1	5	7	0	803
0	2	2	v	18	r	4	15	yellow	blue	incon	incon	1	4	4	1	959
0	2	2	v	18	r	4	16	green	green	incon	con	1	5	5	1	907
0	2	2	v	18	r	4	17	yellow	yellow	con	con	1	6	6	1	863
0	2	2	v	18	r	4	18	pink	green	con	incon	1	5	5	1	1073
0	2	2	v	18	r	4	19	yellow	blue	incon	incon	1	4	4	1	937
0	2	2	v	18	r	4	20	pink	green	incon	incon	1	5	5	1	995
0	2	2	v	18	r	4	21	blue	blue	incon	con	1	4	4	1	941
0	2	2	v	18	r	4	22	green	red	con	incon	1	3	3	1	899
0	2	2	v	18	r	4	23	pink	pink	incon	con	1	7	7	1	891
0	2	2	v	18	r	4	24	red	red	con	con	1	3	3	1	817
0	2	2	v	18	r	4	25	brown	brown	con	con	1	8	8	1	851
0	2	2	v	18	r	4	26	yellow	blue	con	incon	1	4	4	1	894
0	2	2	v	18	r	4	27	red	pink	incon	incon	1	7	7	1	903
0	2	2	v	18	r	4	28	blue	blue	incon	con	1	4	4	1	835
0	2	2	v	18	r	4	29	pink	pink	con	con	1	7	7	1	865
0	2	2	v	18	r	4	30	yellow	blue	con	incon	1	4	4	1	948
0	2	2	v	18	r	4	31	brown	brown	incon	con	1	8	8	1	817
0	2	2	v	18	r	4	32	red	red	con	con	1	3	3	1	861
0	2	2	v	18	r	4	33	green	green	con	con	1	5	5	1	909
0	2	2	v	18	r	4	34	red	pink	con	incon	0	7	-1	3	2004
0	2	2	v	18	r	4	35	blue	blue	incon	con	1	4	4	1	777
0	2	2	v	18	r	4	36	pink	green	con	incon	1	5	5	1	973
0	2	2	v	18	r	4	37	brown	yellow	incon	incon	1	6	6	1	815
0	2	2	v	18	r	4	38	red	red	incon	con	1	3	3	1	915
0	2	2	v	18	r	4	39	blue	blue	con	con	1	4	4	1	782
0	2	2	v	18	r	4	40	brown	brown	con	con	1	8	8	1	805
0	2	2	v	18	r	4	41	pink	pink	con	con	1	7	7	1	836
0	2	2	v	18	r	4	42	green	red	con	incon	1	3	3	1	970
0	2	2	v	18	r	4	43	blue	brown	incon	incon	1	8	8	1	942
0	2	2	v	18	r	4	44	green	red	incon	incon	1	3	3	1	775
0	2	2	v	18	r	4	45	blue	brown	incon	incon	1	8	8	1	846
0	2	2	v	18	r	4	46	yellow	yellow	incon	con	1	6	6	1	854
0	2	2	v	18	r	4	47	blue	brown	con	incon	1	8	8	1	737
0	2	2	v	18	r	4	48	green	green	incon	con	1	5	5	1	905
0	2	2	v	18	r	5	1	yellow	blue	con	incon	1	4	4	1	771
0	2	2	v	18	r	5	2	brown	brown	incon	con	1	8	8	1	769
0	2	2	v	18	r	5	3	red	red	con	con	1	3	3	1	799
0	2	2	v	18	r	5	4	green	green	con	con	1	5	5	1	809
0	2	2	v	18	r	5	5	brown	yellow	con	incon	1	6	6	1	936
0	2	2	v	18	r	5	6	green	red	incon	incon	1	3	3	1	906
0	2	2	v	18	r	5	7	yellow	yellow	incon	con	1	6	6	1	877
0	2	2	v	18	r	5	8	brown	brown	con	con	1	8	8	1	774
0	2	2	v	18	r	5	9	red	pink	con	incon	1	7	7	1	813
0	2	2	v	18	r	5	10	yellow	yellow	incon	con	1	6	6	1	764
0	2	2	v	18	r	5	11	blue	blue	con	con	1	4	4	1	827
0	2	2	v	18	r	5	12	brown	brown	con	con	1	8	8	1	750
0	2	2	v	18	r	5	13	pink	green	con	incon	1	5	5	1	991
0	2	2	v	18	r	5	14	brown	brown	incon	con	1	8	8	1	834
0	2	2	v	18	r	5	15	pink	pink	con	con	1	7	7	1	864
0	2	2	v	18	r	5	16	green	red	con	incon	1	3	3	1	904
0	2	2	v	18	r	5	17	yellow	blue	incon	incon	1	4	4	1	856
0	2	2	v	18	r	5	18	red	red	incon	con	1	3	3	1	826
0	2	2	v	18	r	5	19	pink	green	con	incon	1	5	5	1	985
0	2	2	v	18	r	5	20	brown	yellow	incon	incon	1	6	6	1	908
0	2	2	v	18	r	5	21	green	red	incon	incon	1	3	3	1	788
0	2	2	v	18	r	5	22	blue	brown	incon	incon	1	8	8	1	872
0	2	2	v	18	r	5	23	red	red	incon	con	1	3	3	1	772
0	2	2	v	18	r	5	24	pink	pink	con	con	1	7	7	1	722
0	2	2	v	18	r	5	25	blue	brown	con	incon	1	8	4	0	950
0	2	2	v	18	r	5	26	red	pink	incon	incon	1	7	7	1	767
0	2	2	v	18	r	5	27	blue	brown	incon	incon	1	8	8	1	1035
0	2	2	v	18	r	5	28	green	green	incon	con	1	5	5	1	1126
0	2	2	v	18	r	5	29	red	pink	con	incon	1	7	7	1	910
0	2	2	v	18	r	5	30	green	green	incon	con	1	5	5	1	909
0	2	2	v	18	r	5	31	blue	blue	con	con	1	4	4	1	933
0	2	2	v	18	r	5	32	yellow	yellow	con	con	1	6	6	1	813
0	2	2	v	18	r	5	33	pink	pink	con	con	1	7	7	1	829
0	2	2	v	18	r	5	34	brown	yellow	con	incon	1	6	6	1	1084
0	2	2	v	18	r	5	35	pink	green	incon	incon	1	5	5	1	977
0	2	2	v	18	r	5	36	blue	blue	incon	con	1	4	4	1	818
0	2	2	v	18	r	5	37	pink	green	con	incon	1	5	7	0	786
0	2	2	v	18	r	5	38	yellow	blue	incon	incon	1	4	4	1	920
0	2	2	v	18	r	5	39	pink	pink	incon	con	1	7	7	1	783
0	2	2	v	18	r	5	40	brown	yellow	con	incon	1	6	6	1	851
0	2	2	v	18	r	5	41	green	red	incon	incon	1	3	3	1	920
0	2	2	v	18	r	5	42	yellow	blue	incon	incon	1	4	4	1	770
0	2	2	v	18	r	5	43	red	red	incon	con	1	3	3	1	756
0	2	2	v	18	r	5	44	blue	blue	con	con	1	4	4	1	759
0	2	2	v	18	r	5	45	green	green	con	con	1	5	5	1	788
0	2	2	v	18	r	5	46	red	pink	con	incon	1	7	7	1	858
0	2	2	v	18	r	5	47	yellow	yellow	incon	con	1	6	6	1	787
0	2	2	v	18	r	5	48	blue	brown	con	incon	1	8	8	1	911
0	3	3	v	18	r	1	1	blue	red	con	incon	1	3	3	1	1070
0	3	3	v	18	r	1	2	brown	pink	incon	incon	1	7	7	1	1239
0	3	3	v	18	r	1	3	blue	red	incon	incon	1	3	3	1	1314
0	3	3	v	18	r	1	4	pink	yellow	incon	incon	1	6	6	1	1322
0	3	3	v	18	r	1	5	blue	blue	incon	con	1	4	4	1	1017
0	3	3	v	18	r	1	6	pink	yellow	con	incon	1	6	6	1	1204
0	3	3	v	18	r	1	7	blue	red	incon	incon	1	3	3	1	1078
0	3	3	v	18	r	1	8	pink	pink	incon	con	1	7	7	1	1126
0	3	3	v	18	r	1	9	yellow	yellow	con	con	1	6	6	1	833
0	3	3	v	18	r	1	10	red	brown	con	incon	1	8	8	1	1311
0	3	3	v	18	r	1	11	yellow	green	incon	incon	1	5	5	1	1285
0	3	3	v	18	r	1	12	pink	pink	incon	con	1	7	7	1	1062
0	3	3	v	18	r	1	13	blue	blue	con	con	1	4	4	1	964
0	3	3	v	18	r	1	14	brown	pink	con	incon	1	7	7	1	1289
0	3	3	v	18	r	1	15	green	blue	incon	incon	1	4	4	1	1212
0	3	3	v	18	r	1	16	yellow	yellow	incon	con	1	6	6	1	947
0	3	3	v	18	r	1	17	pink	pink	con	con	1	7	7	1	1019
0	3	3	v	18	r	1	18	red	red	con	con	1	3	3	1	900
0	3	3	v	18	r	1	19	green	blue	con	incon	1	4	4	1	1092
0	3	3	v	18	r	1	20	red	brown	incon	incon	1	8	8	1	994
0	3	3	v	18	r	1	21	pink	yellow	incon	incon	1	6	6	1	1075
0	3	3	v	18	r	1	22	red	brown	incon	incon	1	8	8	1	1031
0	3	3	v	18	r	1	23	green	green	incon	con	1	5	5	1	1154
0	3	3	v	18	r	1	24	blue	blue	con	con	1	4	4	1	941
0	3	3	v	18	r	1	25	green	green	con	con	1	5	5	1	977
0	3	3	v	18	r	1	26	brown	pink	con	incon	1	7	7	1	1098
0	3	3	v	18	r	1	27	yellow	green	incon	incon	1	5	5	1	1252
0	3	3	v	18	r	1	28	blue	red	incon	incon	1	3	3	1	1159
0	3	3	v	18	r	1	29	brown	brown	incon	con	1	8	8	1	997
0	3	3	v	18	r	1	30	pink	yellow	con	incon	1	6	6	1	1432
0	3	3	v	18	r	1	31	red	red	incon	con	0	3	-1	3	2004
0	3	3	v	18	r	1	32	pink	pink	con	con	1	7	7	1	898
0	3	3	v	18	r	1	33	red	brown	con	incon	1	8	8	1	1161
0	3	3	v	18	r	1	34	green	blue	incon	incon	1	4	4	1	1250
0	3	3	v	18	r	1	35	yellow	yellow	incon	con	1	6	6	1	919
0	3	3	v	18	r	1	36	green	blue	con	incon	1	4	4	1	1013
0	3	3	v	18	r	1	37	red	red	incon	con	1	3	3	1	1259
0	3	3	v	18	r	1	38	blue	blue	con	con	1	4	4	1	4
0	3	3	v	18	r	1	39	red	red	con	con	1	3	3	1	910
0	3	3	v	18	r	1	40	yellow	green	con	incon	1	5	5	1	1061
0	3	3	v	18	r	1	41	brown	brown	incon	con	1	8	8	1	925
0	3	3	v	18	r	1	42	green	green	con	con	1	5	5	1	845
0	3	3	v	18	r	1	43	brown	brown	con	con	1	8	8	1	921
0	3	3	v	18	r	1	44	yellow	green	con	incon	0	5	-1	3	2004
0	3	3	v	18	r	1	45	brown	brown	incon	con	1	8	8	1	939
0	3	3	v	18	r	1	46	yellow	yellow	con	con	1	6	6	1	1031
0	3	3	v	18	r	1	47	brown	pink	con	incon	1	7	7	1	959
0	3	3	v	18	r	1	48	green	green	incon	con	1	5	5	1	957
0	3	3	v	18	r	2	1	yellow	yellow	con	con	1	6	6	1	855
0	3	3	v	18	r	2	2	red	red	con	con	1	3	3	1	701
0	3	3	v	18	r	2	3	blue	blue	con	con	1	4	4	1	887
0	3	3	v	18	r	2	4	red	brown	con	incon	1	8	8	1	988
0	3	3	v	18	r	2	5	pink	yellow	incon	incon	1	6	6	1	1431
0	3	3	v	18	r	2	6	red	red	incon	con	1	3	3	1	4
0	3	3	v	18	r	2	7	brown	brown	con	con	1	8	8	1	819
0	3	3	v	18	r	2	8	blue	red	con	incon	1	3	3	1	1196
0	3	3	v	18	r	2	9	yellow	yellow	incon	con	1	6	6	1	834
0	3	3	v	18	r	2	10	red	red	con	con	1	3	3	1	1028
0	3	3	v	18	r	2	11	yellow	yellow	con	con	1	6	6	1	859
0	3	3	v	18	r	2	12	brown	pink	con	incon	0	7	-1	3	2004
0	3	3	v	18	r	2	13	yellow	green	incon	incon	1	5	5	1	984
0	3	3	v	18	r	2	14	blue	red	incon	incon	1	3	3	1	1164
0	3	3	v	18	r	2	15	yellow	green	incon	incon	1	5	5	1	1004
0	3	3	v	18	r	2	16	blue	blue	incon	con	1	4	4	1	864
0	3	3	v	18	r	2	17	pink	yellow	con	incon	1	6	6	1	1065
0	3	3	v	18	r	2	18	brown	brown	incon	con	1	8	8	1	896
0	3	3	v	18	r	2	19	yellow	yellow	con	con	1	6	6	1	822
0	3	3	v	18	r	2	20	brown	brown	con	con	1	8	8	1	956
0	3	3	v	18	r	2	21	blue	red	con	incon	1	3	3	1	982
0	3	3	v	18	r	2	22	brown	pink	incon	incon	1	7	7	1	965
0	3	3	v	18	r	2	23	blue	blue	incon	con	1	4	4	1	891
0	3	3	v	18	r	2	24	brown	pink	con	incon	1	7	7	1	952
0	3	3	v	18	r	2	25	green	blue	incon	incon	1	4	4	1	1251
0	3	3	v	18	r	2	26	pink	pink	incon	con	1	7	7	1	921
0	3	3	v	18	r	2	27	green	green	con	con	1	5	5	1	970
0	3	3	v	18	r	2	28	brown	pink	con	incon	1	7	7	1	971
0	3	3	v	18	r	2	29	green	blue	incon	incon	1	4	4	1	1061
0	3	3	v	18	r	2	30	pink	yellow	incon	incon	1	6	6	1	1239
0	3	3	v	18	r	2	31	green	green	incon	con	1	5	5	1	806
0	3	3	v	18	r	2	32	blue	red	con	incon	1	3	3	1	1117
0	3	3	v	18	r	2	33	pink	yellow	incon	incon	1	6	6	1	957
0	3	3	v	18	r	2	34	brown	brown	incon	con	1	8	8	1	1233
0	3	3	v	18	r	2	35	blue	blue	con	con	1	4	4	1	994
0	3	3	v	18	r	2	36	green	green	con	con	1	5	5	1	909
0	3	3	v	18	r	2	37	pink	pink	con	con	1	7	7	1	1015
0	3	3	v	18	r	2	38	red	brown	con	incon	1	8	8	1	991
0	3	3	v	18	r	2	39	yellow	green	incon	incon	1	5	5	1	1268
0	3	3	v	18	r	2	40	pink	pink	incon	con	1	7	7	1	887
0	3	3	v	18	r	2	41	green	blue	con	incon	1	4	4	1	937
0	3	3	v	18	r	2	42	red	brown	incon	incon	1	8	8	1	959
0	3	3	v	18	r	2	43	green	green	incon	con	1	5	5	1	924
0	3	3	v	18	r	2	44	red	brown	con	incon	1	8	8	1	1023
0	3	3	v	18	r	2	45	yellow	green	incon	incon	1	5	5	1	939
0	3	3	v	18	r	2	46	red	red	incon	con	1	3	3	1	877
0	3	3	v	18	r	2	47	green	blue	con	incon	1	4	4	1	1286
0	3	3	v	18	r	2	48	pink	pink	incon	con	1	7	7	1	902
0	3	3	v	18	r	3	1	red	brown	con	incon	1	8	8	1	866
0	3	3	v	18	r	3	2	green	green	incon	con	1	5	5	1	883
0	3	3	v	18	r	3	3	pink	pink	con	con	1	7	7	1	895
0	3	3	v	18	r	3	4	brown	brown	con	con	1	8	8	1	882
0	3	3	v	18	r	3	5	yellow	green	con	incon	1	5	5	1	1072
0	3	3	v	18	r	3	6	red	brown	incon	incon	1	8	3	0	989
0	3	3	v	18	r	3	7	pink	yellow	incon	incon	1	6	6	1	950
0	3	3	v	18	r	3	8	red	brown	incon	incon	1	8	8	1	1005
0	3	3	v	18	r	3	9	green	green	incon	con	1	5	5	1	976
0	3	3	v	18	r	3	10	yellow	yellow	con	con	1	6	6	1	884
0	3	3	v	18	r	3	11	green	blue	con	incon	1	4	4	1	1006
0	3	3	v	18	r	3	12	pink	pink	incon	con	1	7	7	1	910
0	3	3	v	18	r	3	13	yellow	yellow	con	con	1	6	6	1	927
0	3	3	v	18	r	3	14	red	red	con	con	1	3	3	1	876
0	3	3	v	18	r	3	15	green	blue	con	incon	1	4	4	1	1062
0	3	3	v	18	r	3	16	pink	pink	incon	con	0	7	-1	3	2004
0	3	3	v	18	r	3	17	yellow	green	con	incon	0	5	-1	3	2004
0	3	3	v	18	r	3	18	brown	pink	incon	incon	0	7	-1	3	2004
0	3	3	v	18	r	3	19	blue	red	incon	incon	0	3	-1	3	2004
0	3	3	v	18	r	3	20	yellow	green	incon	incon	0	5	-1	3	2004
0	3	3	v	18	r	3	21	blue	blue	incon	con	1	4	9	2	140
0	3	3	v	18	r	3	22	pink	yellow	con	incon	1	6	9	2	4
0	3	3	v	18	r	3	23	blue	red	incon	incon	0	3	-1	3	2004
0	3	3	v	18	r	3	24	brown	pink	incon	incon	0	7	-1	3	2004
0	3	3	v	18	r	3	25	yellow	green	incon	incon	0	5	-1	3	2004
0	3	3	v	18	r	3	26	blue	blue	incon	con	0	4	-1	3	2004
0	3	3	v	18	r	3	27	brown	brown	con	con	0	8	-1	3	2004
0	3	3	v	18	r	3	28	blue	red	con	incon	0	3	-1	3	2004
0	3	3	v	18	r	3	29	brown	pink	incon	incon	1	7	9	2	4
0	3	3	v	18	r	3	30	blue	blue	incon	con	1	4	4	1	780
0	3	3	v	18	r	3	31	yellow	yellow	con	con	1	6	6	1	841
0	3	3	v	18	r	3	32	red	red	con	con	1	3	3	1	861
0	3	3	v	18	r	3	33	pink	yellow	con	incon	1	6	6	1	1582
0	3	3	v	18	r	3	34	brown	brown	incon	con	1	8	8	1	830
0	3	3	v	18	r	3	35	red	red	con	con	1	3	3	1	890
0	3	3	v	18	r	3	36	brown	pink	con	incon	1	7	7	1	845
0	3	3	v	18	r	3	37	green	green	incon	con	1	5	5	1	905
0	3	3	v	18	r	3	38	red	brown	con	incon	1	8	8	1	1440
0	3	3	v	18	r	3	39	pink	yellow	incon	incon	1	6	6	1	1149
0	3	3	v	18	r	3	40	blue	blue	incon	con	1	4	4	1	849
0	3	3	v	18	r	3	41	pink	pink	con	con	1	7	7	1	987
0	3	3	v	18	r	3	42	blue	red	con	incon	1	3	3	1	1163
0	3	3	v	18	r	3	43	green	green	incon	con	1	5	5	1	837
0	3	3	v	18	r	3	44	brown	brown	con	con	1	8	8	1	742
0	3	3	v	18	r	3	45	yellow	yellow	con	con	1	6	6	1	848
0	3	3	v	18	r	3	46	green	blue	con	incon	1	4	4	1	1312
0	3	3	v	18	r	3	47	red	red	incon	con	0	3	-1	3	2004
0	3	3	v	18	r	3	48	green	blue	con	incon	1	4	4	1	1199
0	3	3	v	18	r	4	1	pink	yellow	con	incon	1	6	6	1	1007
0	3	3	v	18	r	4	2	green	blue	incon	incon	1	4	4	1	947
0	3	3	v	18	r	4	3	brown	pink	incon	incon	1	7	7	1	975
0	3	3	v	18	r	4	4	red	red	incon	con	1	3	3	1	892
0	3	3	v	18	r	4	5	green	blue	con	incon	1	4	4	1	978
0	3	3	v	18	r	4	6	brown	pink	incon	incon	1	7	7	1	4
0	3	3	v	18	r	4	7	green	blue	incon	incon	1	4	4	1	990
0	3	3	v	18	r	4	8	brown	brown	incon	con	1	8	8	1	4
0	3	3	v	18	r	4	9	green	green	con	con	1	5	5	1	683
0	3	3	v	18	r	4	10	red	brown	con	incon	1	8	8	1	1091
0	3	3	v	18	r	4	11	blue	blue	incon	con	1	4	4	1	768
0	3	3	v	18	r	4	12	pink	yellow	con	incon	1	6	6	1	1083
0	3	3	v	18	r	4	13	blue	red	incon	incon	1	3	3	1	1011
0	3	3	v	18	r	4	14	yellow	green	incon	incon	1	5	5	1	1047
0	3	3	v	18	r	4	15	red	brown	incon	incon	1	8	8	1	975
0	3	3	v	18	r	4	16	green	green	incon	con	1	5	5	1	1274
0	3	3	v	18	r	4	17	brown	brown	con	con	1	8	8	1	842
0	3	3	v	18	r	4	18	pink	pink	con	con	1	7	7	1	832
0	3	3	v	18	r	4	19	blue	red	con	incon	1	3	3	1	1004
0	3	3	v	18	r	4	20	pink	yellow	incon	incon	1	6	6	1	924
0	3	3	v	18	r	4	21	green	green	incon	con	1	5	5	1	1051
0	3	3	v	18	r	4	22	blue	red	con	incon	1	3	3	1	1318
0	3	3	v	18	r	4	23	yellow	yellow	incon	con	1	6	6	1	1217
0	3	3	v	18	r	4	24	pink	pink	con	con	1	7	7	1	924
0	3	3	v	18	r	4	25	yellow	green	con	incon	1	5	5	1	997
0	3	3	v	18	r	4	26	brown	pink	incon	incon	1	7	7	1	985
0	3	3	v	18	r	4	27	red	red	incon	con	1	3	3	1	930
0	3	3	v	18	r	4	28	yellow	yellow	con	con	1	6	6	1	789
0	3	3	v	18	r	4	29	blue	blue	con	con	1	4	4	1	882
0	3	3	v	18	r	4	30	red	brown	con	incon	1	8	3	0	927
0	3	3	v	18	r	4	31	green	blue	incon	incon	1	4	4	1	997
0	3	3	v	18	r	4	32	brown	brown	incon	con	1	8	8	1	917
0	3	3	v	18	r	4	33	yellow	green	con	incon	1	5	5	1	1226
0	3	3	v	18	r	4	34	red	brown	incon	incon	1	8	8	1	1368
0	3	3	v	18	r	4	35	green	green	incon	con	1	5	5	1	911
0	3	3	v	18	r	4	36	blue	blue	con	con	1	4	4	1	856
0	3	3	v	18	r	4	37	pink	yellow	con	incon	1	6	9	2	4
0	3	3	v	18	r	4	38	blue	red	incon	incon	1	3	3	1	954
0	3	3	v	18	r	4	39	pink	pink	incon	con	1	7	7	1	4
0	3	3	v	18	r	4	40	yellow	yellow	con	con	1	6	6	1	795
0	3	3	v	18	r	4	41	red	red	con	con	1	3	3	1	815
0	3	3	v	18	r	4	42	yellow	yellow	con	con	1	6	6	1	805
0	3	3	v	18	r	4	43	brown	pink	con	incon	1	7	7	1	980
0	3	3	v	18	r	4	44	red	red	incon	con	1	3	3	1	901
0	3	3	v	18	r	4	45	brown	brown	con	con	1	8	8	1	805
0	3	3	v	18	r	4	46	yellow	green	con	incon	1	5	5	1	1079
0	3	3	v	18	r	4	47	pink	pink	incon	con	1	7	7	1	860
0	3	3	v	18	r	4	48	blue	blue	con	con	1	4	4	1	906
0	3	3	v	18	r	5	1	brown	pink	con	incon	0	7	-1	3	2004
0	3	3	v	18	r	5	2	green	blue	incon	incon	1	4	4	1	1774
0	3	3	v	18	r	5	3	red	red	incon	con	1	3	3	1	873
0	3	3	v	18	r	5	4	blue	blue	con	con	1	4	4	1	864
0	3	3	v	18	r	5	5	brown	pink	con	incon	1	7	7	1	900
0	3	3	v	18	r	5	6	yellow	green	incon	incon	1	5	5	1	932
0	3	3	v	18	r	5	7	red	brown	incon	incon	1	8	8	1	948
0	3	3	v	18	r	5	8	pink	pink	incon	con	0	7	-1	3	2004
0	3	3	v	18	r	5	9	brown	brown	con	con	1	8	8	1	868
0	3	3	v	18	r	5	10	yellow	yellow	con	con	1	6	6	1	845
0	3	3	v	18	r	5	11	blue	red	con	incon	0	3	-1	3	2004
0	3	3	v	18	r	5	12	yellow	yellow	incon	con	1	6	6	1	835
0	3	3	v	18	r	5	13	brown	pink	con	incon	1	7	7	1	986
0	3	3	v	18	r	5	14	yellow	green	incon	incon	1	5	5	1	875
0	3	3	v	18	r	5	15	blue	blue	incon	con	1	4	4	1	857
0	3	3	v	18	r	5	16	green	green	con	con	1	5	5	1	920
0	3	3	v	18	r	5	17	brown	brown	con	con	1	8	8	1	1020
0	3	3	v	18	r	5	18	pink	pink	con	con	1	7	7	1	928
0	3	3	v	18	r	5	19	red	brown	con	incon	1	8	8	1	1372
0	3	3	v	18	r	5	20	green	green	incon	con	1	5	5	1	939
0	3	3	v	18	r	5	21	red	brown	con	incon	1	8	8	1	1043
0	3	3	v	18	r	5	22	pink	yellow	incon	incon	1	6	6	1	1242
0	3	3	v	18	r	5	23	green	blue	incon	incon	1	4	4	1	1104
0	3	3	v	18	r	5	24	pink	pink	incon	con	1	7	7	1	1003
0	3	3	v	18	r	5	25	blue	red	con	incon	1	3	3	1	1481
0	3	3	v	18	r	5	26	yellow	green	incon	incon	1	5	5	1	1665
0	3	3	v	18	r	5	27	red	brown	incon	incon	1	8	8	1	1429
0	3	3	v	18	r	5	28	pink	yellow	incon	incon	1	6	6	1	1200
0	3	3	v	18	r	5	29	red	red	incon	con	1	3	3	1	1395
0	3	3	v	18	r	5	30	green	blue	con	incon	1	4	4	1	1145
0	3	3	v	18	r	5	31	pink	pink	incon	con	1	7	7	1	1018
0	3	3	v	18	r	5	32	brown	brown	con	con	1	8	8	1	1089
0	3	3	v	18	r	5	33	red	red	con	con	1	3	3	1	1072
0	3	3	v	18	r	5	34	green	green	con	con	1	5	5	1	1122
0	3	3	v	18	r	5	35	pink	yellow	con	incon	1	6	6	1	1210
0	3	3	v	18	r	5	36	blue	blue	incon	con	1	4	4	1	958
0	3	3	v	18	r	5	37	green	green	con	con	1	5	5	1	1331
0	3	3	v	18	r	5	38	brown	pink	con	incon	1	7	7	1	1386
0	3	3	v	18	r	5	39	blue	red	incon	incon	1	3	3	1	1217
0	3	3	v	18	r	5	40	yellow	yellow	incon	con	1	6	6	1	1037
0	3	3	v	18	r	5	41	blue	blue	con	con	1	4	4	1	1011
0	3	3	v	18	r	5	42	yellow	yellow	con	con	1	6	6	1	966
0	3	3	v	18	r	5	43	green	blue	con	incon	1	4	4	1	1094
0	3	3	v	18	r	5	44	red	red	incon	con	1	3	3	1	993
0	3	3	v	18	r	5	45	yellow	green	con	incon	1	5	5	1	1330
0	3	3	v	18	r	5	46	blue	red	incon	incon	1	3	3	1	1718
0	3	3	v	18	r	5	47	brown	brown	incon	con	1	8	8	1	1022
0	3	3	v	18	r	5	48	pink	yellow	con	incon	1	6	6	1	1470
1	0	4	m	23	r	1	1	red	blue	con	incon	1	4	4	1	1123
1	0	4	m	23	r	1	2	pink	pink	incon	con	1	7	7	1	962
1	0	4	m	23	r	1	3	green	yellow	con	incon	1	6	6	1	1187
1	0	4	m	23	r	1	4	red	blue	incon	incon	1	4	4	1	1301
1	0	4	m	23	r	1	5	brown	brown	incon	con	1	8	8	1	945
1	0	4	m	23	r	1	6	pink	pink	con	con	1	7	7	1	883
1	0	4	m	23	r	1	7	brown	red	con	incon	1	3	3	1	1022
1	0	4	m	23	r	1	8	yellow	pink	incon	incon	1	7	7	1	1320
1	0	4	m	23	r	1	9	brown	brown	incon	con	1	8	8	1	902
1	0	4	m	23	r	1	10	blue	green	con	incon	1	5	5	1	1009
1	0	4	m	23	r	1	11	brown	red	incon	incon	1	3	3	1	1038
1	0	4	m	23	r	1	12	green	green	incon	con	1	5	5	1	834
1	0	4	m	23	r	1	13	brown	red	con	incon	1	3	3	1	915
1	0	4	m	23	r	1	14	yellow	pink	incon	incon	1	7	7	1	893
1	0	4	m	23	r	1	15	blue	blue	incon	con	1	4	4	1	891
1	0	4	m	23	r	1	16	green	yellow	con	incon	1	6	6	1	908
1	0	4	m	23	r	1	17	red	red	incon	con	1	3	3	1	836
1	0	4	m	23	r	1	18	yellow	yellow	con	con	1	6	6	1	768
1	0	4	m	23	r	1	19	blue	blue	con	con	1	4	4	1	984
1	0	4	m	23	r	1	20	yellow	pink	con	incon	1	7	7	1	799
1	0	4	m	23	r	1	21	blue	green	incon	incon	1	5	5	1	997
1	0	4	m	23	r	1	22	pink	brown	incon	incon	0	8	-1	3	2004
1	0	4	m	23	r	1	23	yellow	yellow	incon	con	1	6	9	2	53
1	0	4	m	23	r	1	24	red	red	con	con	1	3	3	1	1065
1	0	4	m	23	r	1	25	pink	pink	con	con	1	7	7	1	670
1	0	4	m	23	r	1	26	brown	red	con	incon	0	3	-1	3	2004
1	0	4	m	23	r	1	27	green	yellow	incon	incon	1	6	6	1	1154
1	0	4	m	23	r	1	28	red	blue	incon	incon	1	4	4	1	935
1	0	4	m	23	r	1	29	pink	pink	incon	con	1	7	7	1	791
1	0	4	m	23	r	1	30	green	green	con	con	1	5	5	1	837
1	0	4	m	23	r	1	31	red	red	con	con	1	3	3	1	678
1	0	4	m	23	r	1	32	blue	green	con	incon	1	5	5	1	938
1	0	4	m	23	r	1	33	brown	brown	incon	con	1	8	8	1	917
1	0	4	m	23	r	1	34	yellow	yellow	con	con	1	6	6	1	793
1	0	4	m	23	r	1	35	blue	green	con	incon	1	5	5	1	981
1	0	4	m	23	r	1	36	yellow	pink	incon	incon	0	7	-1	3	2004
1	0	4	m	23	r	1	37	brown	brown	incon	con	0	8	-1	3	2004
1	0	4	m	23	r	1	38	green	green	con	con	1	5	5	1	1206
1	0	4	m	23	r	1	39	pink	brown	con	incon	1	8	8	1	1005
1	0	4	m	23	r	1	40	green	green	incon	con	1	5	5	1	929
1	0	4	m	23	r	1	41	blue	blue	con	con	1	4	4	1	733
1	0	4	m	23	r	1	42	red	red	con	con	1	3	3	1	816
1	0	4	m	23	r	1	43	yellow	yellow	con	con	1	6	6	1	859
1	0	4	m	23	r	1	44	red	blue	con	incon	1	4	4	1	1036
1	0	4	m	23	r	1	45	pink	brown	incon	incon	1	8	8	1	1127
1	0	4	m	23	r	1	46	green	yellow	incon	incon	1	6	6	1	1020
1	0	4	m	23	r	1	47	blue	blue	incon	con	1	4	4	1	898
1	0	4	m	23	r	1	48	pink	brown	con	incon	0	8	-1	3	2004
1	0	4	m	23	r	2	1	brown	red	con	incon	1	3	3	1	1080
1	0	4	m	23	r	2	2	yellow	pink	incon	incon	1	7	7	1	920
1	0	4	m	23	r	2	3	green	green	incon	con	1	5	5	1	781
1	0	4	m	23	r	2	4	yellow	yellow	con	con	1	6	6	1	926
1	0	4	m	23	r	2	5	brown	red	con	incon	1	3	3	1	866
1	0	4	m	23	r	2	6	yellow	yellow	incon	con	1	6	6	1	843
1	0	4	m	23	r	2	7	red	red	con	con	1	3	3	1	667
1	0	4	m	23	r	2	8	yellow	pink	con	incon	1	7	7	1	932
1	0	4	m	23	r	2	9	blue	green	incon	incon	1	5	5	1	921
1	0	4	m	23	r	2	10	pink	pink	incon	con	1	7	7	1	698
1	0	4	m	23	r	2	11	red	blue	con	incon	1	4	4	1	1054
1	0	4	m	23	r	2	12	green	yellow	incon	incon	0	6	-1	3	2004
1	0	4	m	23	r	2	13	brown	red	incon	incon	1	3	3	1	966
1	0	4	m	23	r	2	14	yellow	yellow	incon	con	1	6	6	1	773
1	0	4	m	23	r	2	15	red	red	con	con	1	3	3	1	877
1	0	4	m	23	r	2	16	pink	pink	con	con	1	7	7	1	907
1	0	4	m	23	r	2	17	green	green	con	con	1	5	5	1	923
1	0	4	m	23	r	2	18	red	blue	con	incon	1	4	4	1	960
1	0	4	m	23	r	2	19	pink	brown	incon	incon	1	8	8	1	1323
1	0	4	m	23	r	2	20	red	blue	incon	incon	1	4	4	1	1216
1	0	4	m	23	r	2	21	brown	brown	incon	con	1	8	8	1	1092
1	0	4	m	23	r	2	22	green	yellow	con	incon	1	6	6	1	969
1	0	4	m	23	r	2	23	red	blue	incon	incon	1	4	4	1	897
1	0	4	m	23	r	2	24	yellow	pink	incon	incon	1	7	7	1	901
1	0	4	m	23	r	2	25	red	red	incon	con	1	3	3	1	1221
1	0	4	m	23	r	2	26	blue	blue	con	con	1	4	4	1	970
1	0	4	m	23	r	2	27	green	yellow	con	incon	1	6	6	1	939
1	0	4	m	23	r	2	28	brown	red	incon	incon	1	3	3	1	999
1	0	4	m	23	r	2	29	green	yellow	incon	incon	1	6	6	1	1394
1	0	4	m	23	r	2	30	pink	brown	incon	incon	1	8	8	1	1367
1	0	4	m	23	r	2	31	blue	blue	incon	con	1	4	4	1	865
1	0	4	m	23	r	2	32	yellow	pink	con	incon	1	7	8	0	1006
1	0	4	m	23	r	2	33	green	green	incon	con	1	5	5	1	931
1	0	4	m	23	r	2	34	blue	blue	con	con	1	4	4	1	962
1	0	4	m	23	r	2	35	pink	pink	con	con	1	7	7	1	783
1	0	4	m	23	r	2	36	blue	blue	con	con	1	4	4	1	817
1	0	4	m	23	r	2	37	pink	brown	con	incon	1	8	8	1	1172
1	0	4	m	23	r	2	38	green	green	incon	con	1	5	5	1	960
1	0	4	m	23	r	2	39	pink	brown	con	incon	1	8	8	1	1137
1	0	4	m	23	r	2	40	blue	green	incon	incon	1	5	5	1	988
1	0	4	m	23	r	2	41	pink	pink	incon	con	1	7	7	1	907
1	0	4	m	23	r	2	42	brown	brown	con	con	1	8	8	1	770
1	0	4	m	23	r	2	43	blue	green	con	incon	1	5	5	1	925
1	0	4	m	23	r	2	44	brown	brown	incon	con	1	8	8	1	1037
1	0	4	m	23	r	2	45	yellow	yellow	con	con	1	6	6	1	937
1	0	4	m	23	r	2	46	blue	green	con	incon	1	5	5	1	970
1	0	4	m	23	r	2	47	red	red	incon	con	1	3	3	1	1029
1	0	4	m	23	r	2	48	brown	brown	con	con	1	8	8	1	908
1	0	4	m	23	r	3	1	red	red	con	con	1	3	3	1	767
1	0	4	m	23	r	3	2	pink	pink	con	con	1	7	7	1	805
1	0	4	m	23	r	3	3	blue	green	con	incon	1	5	5	1	1116
1	0	4	m	23	r	3	4	pink	brown	incon	incon	0	8	-1	3	2004
1	0	4	m	23	r	3	5	yellow	yellow	incon	con	1	6	6	1	1226
1	0	4	m	23	r	3	6	red	red	con	con	1	3	3	1	1115
1	0	4	m	23	r	3	7	blue	green	con	incon	1	5	5	1	1096
1	0	4	m	23	r	3	8	pink	brown	incon	incon	1	8	8	1	973
1	0	4	m	23	r	3	9	blue	blue	incon	con	1	4	4	1	1031
1	0	4	m	23	r	3	10	brown	brown	con	con	1	8	8	1	911
1	0	4	m	23	r	3	11	green	yellow	con	incon	0	6	-1	3	2004
1	0	4	m	23	r	3	12	brown	brown	incon	con	1	8	8	1	1018
1	0	4	m	23	r	3	13	blue	blue	con	con	1	4	4	1	1325
1	0	4	m	23	r	3	14	green	yellow	con	incon	1	6	6	1	1054
1	0	4	m	23	r	3	15	red	red	incon	con	1	3	3	1	863
1	0	4	m	23	r	3	16	green	green	con	con	1	5	5	1	999
1	0	4	m	23	r	3	17	pink	brown	con	incon	0	8	-1	3	2004
1	0	4	m	23	r	3	18	green	green	incon	con	1	5	5	1	1149
1	0	4	m	23	r	3	19	yellow	yellow	con	con	1	6	6	1	865
1	0	4	m	23	r	3	20	brown	red	con	incon	1	3	3	1	1001
1	0	4	m	23	r	3	21	yellow	yellow	incon	con	1	6	6	1	903
1	0	4	m	23	r	3	22	green	green	con	con	1	5	5	1	1123
1	0	4	m	23	r	3	23	red	blue	con	incon	1	4	4	1	1200
1	0	4	m	23	r	3	24	pink	pink	incon	con	1	7	7	1	1019
1	0	4	m	23	r	3	25	blue	blue	con	con	1	4	4	1	994
1	0	4	m	23	r	3	26	brown	red	con	incon	1	3	3	1	1295
1	0	4	m	23	r	3	27	green	yellow	incon	incon	1	6	6	1	1280
1	0	4	m	23	r	3	28	brown	red	incon	incon	1	3	3	1	1063
1	0	4	m	23	r	3	29	blue	green	incon	incon	1	5	5	1	957
1	0	4	m	23	r	3	30	brown	brown	incon	con	1	8	8	1	1090
1	0	4	m	23	r	3	31	yellow	pink	con	incon	1	7	7	1	1160
1	0	4	m	23	r	3	32	blue	green	incon	incon	1	5	5	1	1017
1	0	4	m	23	r	3	33	yellow	pink	incon	incon	1	7	7	1	1026
1	0	4	m	23	r	3	34	red	blue	incon	incon	1	4	4	1	995
1	0	4	m	23	r	3	35	pink	pink	incon	con	1	7	7	1	1026
1	0	4	m	23	r	3	36	red	blue	con	incon	1	4	4	1	1073
1	0	4	m	23	r	3	37	green	yellow	incon	incon	1	6	6	1	1088
1	0	4	m	23	r	3	38	brown	brown	incon	con	1	8	8	1	833
1	0	4	m	23	r	3	39	yellow	yellow	con	con	1	6	6	1	1016
1	0	4	m	23	r	3	40	pink	pink	con	con	1	7	7	1	1185
1	0	4	m	23	r	3	41	green	green	con	con	1	5	5	1	998
1	0	4	m	23	r	3	42	red	blue	con	incon	1	4	4	1	909
1	0	4	m	23	r	3	43	yellow	pink	incon	incon	1	7	7	1	1069
1	0	4	m	23	r	3	44	brown	red	incon	incon	1	3	8	0	1019
1	0	4	m	23	r	3	45	yellow	pink	incon	incon	1	7	7	1	1078
1	0	4	m	23	r	3	46	blue	blue	incon	con	1	4	4	1	824
1	0	4	m	23	r	3	47	pink	brown	con	incon	1	8	8	1	1015
1	0	4	m	23	r	3	48	red	red	incon	con	1	3	3	1	1228
1	0	4	m	23	r	4	1	red	red	con	con	1	3	3	1	806
1	0	4	m	23	r	4	2	green	yellow	con	incon	1	6	6	1	1051
1	0	4	m	23	r	4	3	brown	red	incon	incon	1	3	3	1	1025
1	0	4	m	23	r	4	4	blue	green	incon	incon	1	5	5	1	1127
1	0	4	m	23	r	4	5	pink	brown	incon	incon	1	8	8	1	1147
1	0	4	m	23	r	4	6	yellow	yellow	incon	con	1	6	6	1	858
1	0	4	m	23	r	4	7	pink	brown	con	incon	1	8	8	1	991
1	0	4	m	23	r	4	8	blue	green	incon	incon	1	5	5	1	1061
1	0	4	m	23	r	4	9	brown	brown	incon	con	1	8	8	1	865
1	0	4	m	23	r	4	10	blue	blue	con	con	1	4	4	1	914
1	0	4	m	23	r	4	11	brown	brown	con	con	1	8	8	1	962
1	0	4	m	23	r	4	12	yellow	pink	con	incon	1	7	7	1	1137
1	0	4	m	23	r	4	13	brown	red	incon	incon	1	3	3	1	1607
1	0	4	m	23	r	4	14	blue	blue	incon	con	1	4	4	1	1492
1	0	4	m	23	r	4	15	yellow	pink	con	incon	1	7	7	1	1187
1	0	4	m	23	r	4	16	brown	red	incon	incon	1	3	3	1	1151
1	0	4	m	23	r	4	17	green	yellow	incon	incon	1	6	6	1	1288
1	0	4	m	23	r	4	18	blue	blue	incon	con	1	4	4	1	959
1	0	4	m	23	r	4	19	red	red	con	con	1	3	3	1	994
1	0	4	m	23	r	4	20	blue	green	con	incon	1	5	5	1	998
1	0	4	m	23	r	4	21	yellow	yellow	incon	con	0	6	-1	3	2004
1	0	4	m	23	r	4	22	brown	brown	con	con	1	8	8	1	1048
1	0	4	m	23	r	4	23	red	blue	con	incon	1	4	4	1	1267
1	0	4	m	23	r	4	24	yellow	pink	incon	incon	1	7	7	1	1024
1	0	4	m	23	r	4	25	red	blue	incon	incon	1	4	4	1	1049
1	0	4	m	23	r	4	26	pink	brown	incon	incon	1	8	8	1	1019
1	0	4	m	23	r	4	27	green	green	incon	con	1	5	5	1	981
1	0	4	m	23	r	4	28	pink	pink	con	con	1	7	7	1	859
1	0	4	m	23	r	4	29	yellow	yellow	con	con	1	6	6	1	864
1	0	4	m	23	r	4	30	green	green	con	con	1	5	5	1	946
1	0	4	m	23	r	4	31	red	blue	con	incon	0	4	-1	3	2004
1	0	4	m	23	r	4	32	green	green	incon	con	1	5	5	1	1335
1	0	4	m	23	r	4	33	pink	brown	con	incon	1	8	8	1	1352
1	0	4	m	23	r	4	34	red	blue	incon	incon	1	4	4	1	1217
1	0	4	m	23	r	4	35	yellow	pink	incon	incon	1	7	7	1	1276
1	0	4	m	23	r	4	36	brown	brown	incon	con	1	8	8	1	936
1	0	4	m	23	r	4	37	pink	pink	con	con	1	7	7	1	1117
1	0	4	m	23	r	4	38	blue	blue	con	con	1	4	4	1	1050
1	0	4	m	23	r	4	39	green	yellow	con	incon	1	6	6	1	965
1	0	4	m	23	r	4	40	red	red	incon	con	1	3	3	1	1343
1	0	4	m	23	r	4	41	yellow	yellow	con	con	1	6	6	1	940
1	0	4	m	23	r	4	42	brown	red	con	incon	1	3	3	1	1071
1	0	4	m	23	r	4	43	green	green	incon	con	1	5	5	1	853
1	0	4	m	23	r	4	44	red	red	con	con	0	3	-1	3	2004
1	0	4	m	23	r	4	45	pink	pink	con	con	1	7	7	1	884
1	0	4	m	23	r	4	46	green	yellow	con	incon	1	6	6	1	1155
1	0	4	m	23	r	4	47	pink	pink	incon	con	1	7	7	1	795
1	0	4	m	23	r	4	48	blue	green	con	incon	1	5	5	1	987
1	0	4	m	23	r	5	1	blue	green	con	incon	1	5	5	1	1013
1	0	4	m	23	r	5	2	pink	brown	incon	incon	1	8	8	1	1105
1	0	4	m	23	r	5	3	green	yellow	incon	incon	1	6	6	1	950
1	0	4	m	23	r	5	4	pink	pink	incon	con	1	7	7	1	870
1	0	4	m	23	r	5	5	yellow	yellow	con	con	1	6	6	1	900
1	0	4	m	23	r	5	6	red	red	con	con	1	3	3	1	751
1	0	4	m	23	r	5	7	green	green	con	con	1	5	5	1	841
1	0	4	m	23	r	5	8	brown	red	con	incon	1	3	3	1	1249
1	0	4	m	23	r	5	9	yellow	yellow	incon	con	1	6	6	1	803
1	0	4	m	23	r	5	10	blue	blue	con	con	1	4	4	1	763
1	0	4	m	23	r	5	11	pink	pink	con	con	1	7	7	1	863
1	0	4	m	23	r	5	12	green	green	con	con	1	5	5	1	845
1	0	4	m	23	r	5	13	pink	brown	con	incon	0	8	-1	3	2005
1	0	4	m	23	r	5	14	blue	green	incon	incon	1	5	5	1	1541
1	0	4	m	23	r	5	15	yellow	pink	incon	incon	1	7	7	1	1294
1	0	4	m	23	r	5	16	brown	brown	incon	con	1	8	8	1	1103
1	0	4	m	23	r	5	17	blue	green	con	incon	1	5	5	1	1175
1	0	4	m	23	r	5	18	brown	red	incon	incon	1	3	3	1	1373
1	0	4	m	23	r	5	19	green	green	incon	con	1	5	5	1	1260
1	0	4	m	23	r	5	20	yellow	yellow	con	con	1	6	6	1	844
1	0	4	m	23	r	5	21	red	blue	con	incon	1	4	4	1	1181
1	0	4	m	23	r	5	22	yellow	yellow	incon	con	1	6	6	1	774
1	0	4	m	23	r	5	23	pink	pink	con	con	1	7	7	1	890
1	0	4	m	23	r	5	24	blue	blue	con	con	0	4	-1	3	2004
1	0	4	m	23	r	5	25	green	yellow	con	incon	1	6	5	0	961
1	0	4	m	23	r	5	26	red	red	incon	con	1	3	3	1	1011
1	0	4	m	23	r	5	27	blue	blue	con	con	1	4	4	1	838
1	0	4	m	23	r	5	28	brown	red	con	incon	1	3	3	1	1326
1	0	4	m	23	r	5	29	yellow	pink	incon	incon	1	7	7	1	1230
1	0	4	m	23	r	5	30	red	red	incon	con	1	3	3	1	1150
1	0	4	m	23	r	5	31	pink	pink	con	con	1	7	7	1	1001
1	0	4	m	23	r	5	32	brown	brown	con	con	1	8	8	1	1113
1	0	4	m	23	r	5	33	red	blue	con	incon	1	4	4	1	1082
1	0	4	m	23	r	5	34	pink	brown	incon	incon	1	8	8	1	1215
1	0	4	m	23	r	5	35	red	red	incon	con	1	3	3	1	1036
1	0	4	m	23	r	5	36	yellow	pink	con	incon	1	7	7	1	1295
1	0	4	m	23	r	5	37	red	blue	incon	incon	1	4	4	1	1096
1	0	4	m	23	r	5	38	green	green	incon	con	1	5	5	1	1209
1	0	4	m	23	r	5	39	pink	brown	con	incon	1	8	8	1	1277
1	0	4	m	23	r	5	40	green	yellow	incon	incon	1	6	6	1	1032
1	0	4	m	23	r	5	41	brown	brown	incon	con	1	8	8	1	1029
1	0	4	m	23	r	5	42	red	blue	con	incon	1	4	4	1	1179
1	0	4	m	23	r	5	43	yellow	pink	incon	incon	1	7	7	1	1217
1	0	4	m	23	r	5	44	blue	green	incon	incon	1	5	5	1	1111
1	0	4	m	23	r	5	45	brown	red	incon	incon	1	3	3	1	1056
1	0	4	m	23	r	5	46	blue	blue	incon	con	1	4	4	1	831
1	0	4	m	23	r	5	47	green	yellow	con	incon	1	6	6	1	900
1	0	4	m	23	r	5	48	brown	brown	incon	con	1	8	8	1	1024
1	1	5	0	18	r	1	1	brown	blue	con	incon	1	4	4	1	1041
1	1	5	0	18	r	1	2	red	red	incon	con	1	3	3	1	707
1	1	5	0	18	r	1	3	brown	blue	con	incon	0	4	-1	3	2004
1	1	5	0	18	r	1	4	red	green	incon	incon	1	5	5	1	950
1	1	5	0	18	r	1	5	yellow	brown	incon	incon	1	8	8	1	1182
1	1	5	0	18	r	1	6	pink	pink	incon	con	1	7	7	1	846
1	1	5	0	18	r	1	7	yellow	yellow	con	con	1	6	6	1	888
1	1	5	0	18	r	1	8	green	green	con	con	1	5	5	1	754
1	1	5	0	18	r	1	9	blue	yellow	con	incon	1	6	6	1	1247
1	1	5	0	18	r	1	10	pink	red	incon	incon	1	3	3	1	1151
1	1	5	0	18	r	1	11	blue	yellow	incon	incon	0	6	-1	3	2004
1	1	5	0	18	r	1	12	brown	brown	incon	con	1	8	8	1	861
1	1	5	0	18	r	1	13	pink	red	con	incon	0	3	-1	3	2004
1	1	5	0	18	r	1	14	green	green	incon	con	1	5	5	1	1278
1	1	5	0	18	r	1	15	red	red	con	con	1	3	3	1	829
1	1	5	0	18	r	1	16	green	green	con	con	1	5	5	1	863
1	1	5	0	18	r	1	17	blue	blue	con	con	1	4	4	1	750
1	1	5	0	18	r	1	18	green	pink	con	incon	1	7	7	1	926
1	1	5	0	18	r	1	19	yellow	brown	incon	incon	1	8	8	1	892
1	1	5	0	18	r	1	20	green	green	incon	con	1	5	5	1	735
1	1	5	0	18	r	1	21	pink	pink	con	con	1	7	7	1	852
1	1	5	0	18	r	1	22	blue	blue	con	con	1	4	4	1	770
1	1	5	0	18	r	1	23	red	green	con	incon	1	5	5	1	1015
1	1	5	0	18	r	1	24	blue	yellow	incon	incon	1	6	6	1	781
1	1	5	0	18	r	1	25	red	red	incon	con	1	3	3	1	690
1	1	5	0	18	r	1	26	yellow	brown	con	incon	1	8	8	1	768
1	1	5	0	18	r	1	27	pink	red	incon	incon	1	3	3	1	823
1	1	5	0	18	r	1	28	yellow	brown	incon	incon	1	8	8	1	798
1	1	5	0	18	r	1	29	pink	pink	incon	con	1	7	7	1	756
1	1	5	0	18	r	1	30	red	green	con	incon	1	5	3	0	943
1	1	5	0	18	r	1	31	brown	brown	incon	con	1	8	8	1	856
1	1	5	0	18	r	1	32	yellow	yellow	con	con	1	6	6	1	844
1	1	5	0	18	r	1	33	pink	pink	con	con	1	7	7	1	1006
1	1	5	0	18	r	1	34	brown	blue	con	incon	0	4	-1	3	2004
1	1	5	0	18	r	1	35	red	green	incon	incon	1	5	5	1	1054
1	1	5	0	18	r	1	36	brown	blue	incon	incon	0	4	-1	3	2004
1	1	5	0	18	r	1	37	pink	red	incon	incon	1	3	3	1	848
1	1	5	0	18	r	1	38	blue	blue	incon	con	1	4	3	0	919
1	1	5	0	18	r	1	39	yellow	yellow	con	con	1	6	6	1	679
1	1	5	0	18	r	1	40	green	pink	con	incon	1	7	3	0	931
1	1	5	0	18	r	1	41	blue	yellow	incon	incon	1	6	6	1	850
1	1	5	0	18	r	1	42	brown	brown	incon	con	1	8	8	1	1008
1	1	5	0	18	r	1	43	green	pink	con	incon	1	7	7	1	880
1	1	5	0	18	r	1	44	blue	blue	incon	con	1	4	4	1	609
1	1	5	0	18	r	1	45	brown	brown	con	con	1	8	8	1	825
1	1	5	0	18	r	1	46	green	pink	con	incon	1	7	7	1	884
1	1	5	0	18	r	1	47	red	red	incon	con	1	3	3	1	714
1	1	5	0	18	r	1	48	yellow	yellow	con	con	1	6	6	1	646
1	1	5	0	18	r	2	1	blue	blue	con	con	1	4	4	1	639
1	1	5	0	18	r	2	2	yellow	brown	con	incon	0	8	-1	3	2004
1	1	5	0	18	r	2	3	green	pink	incon	incon	1	7	7	1	1072
1	1	5	0	18	r	2	4	brown	brown	incon	con	1	8	8	1	676
1	1	5	0	18	r	2	5	pink	pink	con	con	1	7	7	1	725
1	1	5	0	18	r	2	6	blue	yellow	con	incon	1	6	6	1	750
1	1	5	0	18	r	2	7	green	pink	incon	incon	1	7	7	1	712
1	1	5	0	18	r	2	8	brown	blue	incon	incon	1	4	4	1	942
1	1	5	0	18	r	2	9	red	green	incon	incon	1	5	5	1	1168
1	1	5	0	18	r	2	10	yellow	yellow	incon	con	1	6	6	1	825
1	1	5	0	18	r	2	11	red	green	con	incon	1	5	5	1	1154
1	1	5	0	18	r	2	12	blue	yellow	incon	incon	1	6	6	1	1025
1	1	5	0	18	r	2	13	pink	pink	incon	con	1	7	7	1	787
1	1	5	0	18	r	2	14	green	green	con	con	1	5	5	1	885
1	1	5	0	18	r	2	15	blue	yellow	con	incon	1	6	6	1	877
1	1	5	0	18	r	2	16	pink	pink	incon	con	1	7	7	1	723
1	1	5	0	18	r	2	17	brown	blue	con	incon	1	4	4	1	1057
1	1	5	0	18	r	2	18	pink	red	incon	incon	1	3	3	1	902
1	1	5	0	18	r	2	19	blue	blue	incon	con	1	4	4	1	768
1	1	5	0	18	r	2	20	yellow	yellow	con	con	1	6	6	1	732
1	1	5	0	18	r	2	21	pink	red	con	incon	1	3	3	1	813
1	1	5	0	18	r	2	22	brown	brown	incon	con	1	8	8	1	980
1	1	5	0	18	r	2	23	red	green	con	incon	1	5	5	1	872
1	1	5	0	18	r	2	24	brown	blue	incon	incon	1	4	4	1	1181
1	1	5	0	18	r	2	25	red	green	incon	incon	1	5	5	1	864
1	1	5	0	18	r	2	26	yellow	yellow	incon	con	1	6	6	1	682
1	1	5	0	18	r	2	27	green	green	con	con	1	5	5	1	816
1	1	5	0	18	r	2	28	yellow	brown	con	incon	1	8	6	0	775
1	1	5	0	18	r	2	29	green	pink	incon	incon	1	7	7	1	1250
1	1	5	0	18	r	2	30	yellow	yellow	incon	con	1	6	6	1	654
1	1	5	0	18	r	2	31	pink	red	con	incon	1	3	3	1	865
1	1	5	0	18	r	2	32	yellow	brown	incon	incon	1	8	8	1	970
1	1	5	0	18	r	2	33	red	red	incon	con	1	3	3	1	798
1	1	5	0	18	r	2	34	blue	blue	con	con	1	4	4	1	676
1	1	5	0	18	r	2	35	yellow	brown	con	incon	1	8	8	1	1268
1	1	5	0	18	r	2	36	pink	red	incon	incon	1	3	3	1	803
1	1	5	0	18	r	2	37	green	green	incon	con	1	5	5	1	852
1	1	5	0	18	r	2	38	brown	brown	con	con	1	8	8	1	633
1	1	5	0	18	r	2	39	green	green	con	con	1	5	5	1	865
1	1	5	0	18	r	2	40	blue	yellow	con	incon	1	6	6	1	1030
1	1	5	0	18	r	2	41	green	pink	incon	incon	1	7	7	1	905
1	1	5	0	18	r	2	42	red	red	incon	con	1	3	3	1	675
1	1	5	0	18	r	2	43	blue	blue	con	con	1	4	4	1	732
1	1	5	0	18	r	2	44	red	red	con	con	1	3	3	1	714
1	1	5	0	18	r	2	45	pink	pink	con	con	1	7	7	1	707
1	1	5	0	18	r	2	46	brown	blue	con	incon	1	4	4	1	921
1	1	5	0	18	r	2	47	red	red	incon	con	1	3	3	1	707
1	1	5	0	18	r	2	48	brown	brown	con	con	1	8	8	1	900
1	1	5	0	18	r	3	1	red	red	con	con	1	3	3	1	647
1	1	5	0	18	r	3	2	pink	pink	con	con	1	7	7	1	730
1	1	5	0	18	r	3	3	red	green	con	incon	1	5	5	1	978
1	1	5	0	18	r	3	4	yellow	brown	incon	incon	1	8	6	0	782
1	1	5	0	18	r	3	5	red	green	incon	incon	1	5	5	1	956
1	1	5	0	18	r	3	6	yellow	yellow	incon	con	1	6	6	1	837
1	1	5	0	18	r	3	7	red	green	con	incon	1	5	5	1	990
1	1	5	0	18	r	3	8	yellow	brown	incon	incon	1	8	8	1	829
1	1	5	0	18	r	3	9	red	red	incon	con	1	3	3	1	776
1	1	5	0	18	r	3	10	green	pink	con	incon	1	7	7	1	1164
1	1	5	0	18	r	3	11	yellow	yellow	incon	con	1	6	6	1	732
1	1	5	0	18	r	3	12	pink	pink	con	con	1	7	7	1	768
1	1	5	0	18	r	3	13	brown	blue	con	incon	1	4	4	1	964
1	1	5	0	18	r	3	14	red	red	incon	con	1	3	3	1	763
1	1	5	0	18	r	3	15	brown	brown	con	con	1	8	8	1	756
1	1	5	0	18	r	3	16	blue	blue	con	con	1	4	4	1	667
1	1	5	0	18	r	3	17	pink	red	con	incon	1	3	3	1	875
1	1	5	0	18	r	3	18	blue	yellow	incon	incon	1	6	6	1	932
1	1	5	0	18	r	3	19	red	green	incon	incon	1	5	5	1	928
1	1	5	0	18	r	3	20	brown	brown	incon	con	1	8	8	1	767
1	1	5	0	18	r	3	21	blue	yellow	con	incon	1	6	6	1	823
1	1	5	0	18	r	3	22	green	pink	incon	incon	1	7	7	1	1064
1	1	5	0	18	r	3	23	brown	blue	incon	incon	1	4	4	1	869
1	1	5	0	18	r	3	24	green	pink	incon	incon	1	7	7	1	1097
1	1	5	0	18	r	3	25	yellow	yellow	incon	con	1	6	6	1	1010
1	1	5	0	18	r	3	26	brown	blue	con	incon	1	4	4	1	860
1	1	5	0	18	r	3	27	yellow	yellow	incon	con	1	6	6	1	715
1	1	5	0	18	r	3	28	green	green	con	con	1	5	5	1	912
1	1	5	0	18	r	3	29	yellow	brown	con	incon	1	8	8	1	907
1	1	5	0	18	r	3	30	green	pink	incon	incon	1	7	7	1	982
1	1	5	0	18	r	3	31	blue	blue	incon	con	1	4	4	1	775
1	1	5	0	18	r	3	32	pink	red	con	incon	1	3	3	1	815
1	1	5	0	18	r	3	33	brown	blue	incon	incon	1	4	4	1	826
1	1	5	0	18	r	3	34	pink	pink	incon	con	1	7	7	1	735
1	1	5	0	18	r	3	35	red	red	con	con	1	3	3	1	680
1	1	5	0	18	r	3	36	blue	blue	con	con	1	4	4	1	738
1	1	5	0	18	r	3	37	green	green	con	con	1	5	5	1	846
1	1	5	0	18	r	3	38	blue	yellow	con	incon	1	6	6	1	820
1	1	5	0	18	r	3	39	pink	red	incon	incon	1	3	3	1	758
1	1	5	0	18	r	3	40	brown	brown	incon	con	1	8	8	1	751
1	1	5	0	18	r	3	41	green	green	con	con	1	5	5	1	818
1	1	5	0	18	r	3	42	pink	red	con	incon	1	3	3	1	820
1	1	5	0	18	r	3	43	blue	yellow	incon	incon	1	6	6	1	707
1	1	5	0	18	r	3	44	pink	pink	incon	con	1	7	7	1	949
1	1	5	0	18	r	3	45	brown	brown	con	con	1	8	8	1	674
1	1	5	0	18	r	3	46	green	green	con	con	1	5	5	1	733
1	1	5	0	18	r	3	47	yellow	brown	con	incon	1	8	6	0	869
1	1	5	0	18	r	3	48	blue	blue	incon	con	1	4	4	1	737
1	1	5	0	18	r	4	1	red	red	con	con	1	3	3	1	673
1	1	5	0	18	r	4	2	green	green	con	con	1	5	5	1	694
1	1	5	0	18	r	4	3	yellow	brown	con	incon	1	8	8	1	869
1	1	5	0	18	r	4	4	pink	pink	incon	con	1	7	7	1	712
1	1	5	0	18	r	4	5	brown	brown	con	con	1	8	8	1	670
1	1	5	0	18	r	4	6	green	green	con	con	1	5	5	1	722
1	1	5	0	18	r	4	7	brown	blue	con	incon	0	4	-1	3	2004
1	1	5	0	18	r	4	8	green	pink	incon	incon	1	7	5	0	758
1	1	5	0	18	r	4	9	yellow	yellow	incon	con	1	6	6	1	684
1	1	5	0	18	r	4	10	pink	red	con	incon	1	3	3	1	723
1	1	5	0	18	r	4	11	brown	blue	incon	incon	1	4	4	1	992
1	1	5	0	18	r	4	12	red	green	incon	incon	1	5	3	0	884
1	1	5	0	18	r	4	13	brown	blue	incon	incon	1	4	4	1	996
1	1	5	0	18	r	4	14	green	green	incon	con	1	5	5	1	729
1	1	5	0	18	r	4	15	blue	blue	con	con	1	4	4	1	772
1	1	5	0	18	r	4	16	yellow	brown	con	incon	1	8	5	0	964
1	1	5	0	18	r	4	17	pink	pink	incon	con	1	7	7	1	937
1	1	5	0	18	r	4	18	blue	yellow	con	incon	1	6	6	1	1205
1	1	5	0	18	r	4	19	red	green	incon	incon	1	5	5	1	1145
1	1	5	0	18	r	4	20	yellow	brown	incon	incon	0	8	-1	3	2004
1	1	5	0	18	r	4	21	green	pink	incon	incon	1	7	5	0	799
1	1	5	0	18	r	4	22	blue	blue	incon	con	1	4	4	1	893
1	1	5	0	18	r	4	23	pink	pink	con	con	1	7	7	1	897
1	1	5	0	18	r	4	24	red	red	con	con	1	3	3	1	986
1	1	5	0	18	r	4	25	green	pink	con	incon	1	7	9	2	1098
1	1	5	0	18	r	4	26	yellow	brown	incon	incon	1	8	8	1	1237
1	1	5	0	18	r	4	27	pink	red	incon	incon	1	3	3	1	1165
1	1	5	0	18	r	4	28	brown	brown	incon	con	1	8	8	1	1047
1	1	5	0	18	r	4	29	yellow	yellow	con	con	1	6	6	1	924
1	1	5	0	18	r	4	30	pink	pink	con	con	1	7	7	1	975
1	1	5	0	18	r	4	31	brown	brown	con	con	1	8	8	1	852
1	1	5	0	18	r	4	32	blue	yellow	con	incon	1	6	6	1	978
1	1	5	0	18	r	4	33	pink	red	incon	incon	1	3	3	1	1078
1	1	5	0	18	r	4	34	blue	blue	incon	con	1	4	4	1	787
1	1	5	0	18	r	4	35	red	red	con	con	1	3	3	1	800
1	1	5	0	18	r	4	36	blue	blue	con	con	1	4	4	1	819
1	1	5	0	18	r	4	37	green	pink	con	incon	1	7	7	1	1143
1	1	5	0	18	r	4	38	blue	yellow	incon	incon	1	6	6	1	819
1	1	5	0	18	r	4	39	brown	brown	incon	con	1	8	8	1	766
1	1	5	0	18	r	4	40	red	green	con	incon	1	5	5	1	1164
1	1	5	0	18	r	4	41	brown	blue	incon	incon	1	4	4	1	924
1	1	5	0	18	r	4	42	green	green	incon	con	1	5	5	1	741
1	1	5	0	18	r	4	43	blue	yellow	con	incon	1	6	6	1	892
1	1	5	0	18	r	4	44	red	red	incon	con	1	3	3	1	791
1	1	5	0	18	r	4	45	yellow	yellow	con	con	1	6	6	1	731
1	1	5	0	18	r	4	46	pink	red	con	incon	1	3	3	1	987
1	1	5	0	18	r	4	47	yellow	yellow	incon	con	1	6	6	1	737
1	1	5	0	18	r	4	48	red	green	con	incon	1	5	3	0	870
1	1	5	0	18	r	5	1	green	pink	con	incon	1	7	5	0	569
1	1	5	0	18	r	5	2	red	red	incon	con	1	3	3	1	752
1	1	5	0	18	r	5	3	yellow	yellow	con	con	1	6	6	1	753
1	1	5	0	18	r	5	4	pink	pink	con	con	1	7	7	1	813
1	1	5	0	18	r	5	5	blue	yellow	con	incon	1	6	6	1	852
1	1	5	0	18	r	5	6	brown	brown	incon	con	1	8	8	1	858
1	1	5	0	18	r	5	7	yellow	yellow	con	con	1	6	6	1	794
1	1	5	0	18	r	5	8	brown	blue	con	incon	1	4	4	1	958
1	1	5	0	18	r	5	9	pink	red	incon	incon	1	3	3	1	698
1	1	5	0	18	r	5	10	yellow	brown	incon	incon	0	8	-1	3	2004
1	1	5	0	18	r	5	11	red	green	incon	incon	1	5	5	1	1068
1	1	5	0	18	r	5	12	pink	pink	incon	con	1	7	7	1	1107
1	1	5	0	18	r	5	13	blue	blue	con	con	1	4	4	1	605
1	1	5	0	18	r	5	14	red	red	con	con	1	3	3	1	752
1	1	5	0	18	r	5	15	yellow	brown	con	incon	1	8	8	1	913
1	1	5	0	18	r	5	16	green	green	incon	con	1	5	5	1	770
1	1	5	0	18	r	5	17	red	red	con	con	1	3	3	1	688
1	1	5	0	18	r	5	18	brown	blue	con	incon	1	4	4	1	709
1	1	5	0	18	r	5	19	red	green	incon	incon	1	5	5	1	1299
1	1	5	0	18	r	5	20	brown	blue	incon	incon	1	4	4	1	855
1	1	5	0	18	r	5	21	yellow	yellow	incon	con	1	6	6	1	731
1	1	5	0	18	r	5	22	green	green	con	con	1	5	5	1	775
1	1	5	0	18	r	5	23	blue	blue	con	con	1	4	4	1	588
1	1	5	0	18	r	5	24	brown	brown	con	con	1	8	8	1	871
1	1	5	0	18	r	5	25	pink	red	con	incon	1	3	3	1	959
1	1	5	0	18	r	5	26	brown	brown	incon	con	1	8	8	1	880
1	1	5	0	18	r	5	27	pink	pink	con	con	0	7	-1	3	2004
1	1	5	0	18	r	5	28	blue	yellow	con	incon	1	6	6	1	947
1	1	5	0	18	r	5	29	green	green	incon	con	1	5	5	1	753
1	1	5	0	18	r	5	30	blue	yellow	con	incon	1	6	6	1	825
1	1	5	0	18	r	5	31	pink	red	incon	incon	1	3	3	1	774
1	1	5	0	18	r	5	32	yellow	brown	incon	incon	1	8	8	1	978
1	1	5	0	18	r	5	33	red	red	incon	con	1	3	3	1	750
1	1	5	0	18	r	5	34	green	pink	con	incon	1	7	5	0	639
1	1	5	0	18	r	5	35	blue	yellow	incon	incon	1	6	6	1	814
1	1	5	0	18	r	5	36	green	pink	incon	incon	1	7	7	1	983
1	1	5	0	18	r	5	37	blue	blue	incon	con	1	4	4	1	826
1	1	5	0	18	r	5	38	pink	red	con	incon	1	3	3	1	819
1	1	5	0	18	r	5	39	yellow	brown	incon	incon	1	8	8	1	941
1	1	5	0	18	r	5	40	red	green	incon	incon	1	5	5	1	1022
1	1	5	0	18	r	5	41	blue	blue	incon	con	1	4	4	1	714
1	1	5	0	18	r	5	42	brown	brown	con	con	1	8	8	1	800
1	1	5	0	18	r	5	43	green	pink	con	incon	0	7	-1	3	2004
1	1	5	0	18	r	5	44	yellow	yellow	incon	con	1	6	6	1	703
1	1	5	0	18	r	5	45	green	green	con	con	1	5	5	1	850
1	1	5	0	18	r	5	46	brown	blue	con	incon	1	4	4	1	1007
1	1	5	0	18	r	5	47	pink	pink	incon	con	1	7	7	1	896
1	1	5	0	18	r	5	48	red	green	con	incon	1	5	5	1	1020
1	2	6	m	18	r	1	1	yellow	blue	con	incon	1	4	9	2	732
1	2	6	m	18	r	1	2	pink	green	incon	incon	1	5	5	1	832
1	2	6	m	18	r	1	3	yellow	yellow	incon	con	1	6	6	1	661
1	2	6	m	18	r	1	4	red	pink	con	incon	1	7	8	0	1012
1	2	6	m	18	r	1	5	brown	brown	incon	con	0	8	-1	3	2004
1	2	6	m	18	r	1	6	blue	blue	con	con	1	4	4	1	778
1	2	6	m	18	r	1	7	red	pink	con	incon	0	7	-1	3	2004
1	2	6	m	18	r	1	8	yellow	blue	incon	incon	1	4	4	1	1095
1	2	6	m	18	r	1	9	red	red	incon	con	1	3	3	1	814
1	2	6	m	18	r	1	10	yellow	blue	con	incon	1	4	4	1	966
1	2	6	m	18	r	1	11	pink	pink	incon	con	1	7	7	1	845
1	2	6	m	18	r	1	12	brown	brown	con	con	1	8	8	1	864
1	2	6	m	18	r	1	13	red	pink	con	incon	1	7	7	1	833
1	2	6	m	18	r	1	14	yellow	yellow	incon	con	1	6	6	1	734
1	2	6	m	18	r	1	15	red	red	con	con	1	3	3	1	746
1	2	6	m	18	r	1	16	blue	blue	con	con	1	4	4	1	745
1	2	6	m	18	r	1	17	green	red	con	incon	1	3	3	1	1243
1	2	6	m	18	r	1	18	blue	blue	incon	con	1	4	4	1	827
1	2	6	m	18	r	1	19	red	red	con	con	1	3	3	1	742
1	2	6	m	18	r	1	20	pink	pink	con	con	1	7	7	1	806
1	2	6	m	18	r	1	21	brown	brown	con	con	1	8	8	1	4
1	2	6	m	18	r	1	22	pink	green	con	incon	1	5	5	1	891
1	2	6	m	18	r	1	23	brown	yellow	incon	incon	1	6	6	1	813
1	2	6	m	18	r	1	24	pink	green	incon	incon	1	5	5	1	1346
1	2	6	m	18	r	1	25	brown	brown	incon	con	1	8	8	1	730
1	2	6	m	18	r	1	26	blue	blue	con	con	1	4	4	1	805
1	2	6	m	18	r	1	27	green	red	con	incon	1	3	3	1	1085
1	2	6	m	18	r	1	28	brown	yellow	incon	incon	1	6	6	1	779
1	2	6	m	18	r	1	29	green	red	incon	incon	1	3	3	1	836
1	2	6	m	18	r	1	30	blue	brown	incon	incon	1	8	8	1	933
1	2	6	m	18	r	1	31	green	green	incon	con	1	5	5	1	835
1	2	6	m	18	r	1	32	yellow	blue	con	incon	1	4	4	1	997
1	2	6	m	18	r	1	33	green	red	incon	incon	1	3	3	1	886
1	2	6	m	18	r	1	34	yellow	yellow	incon	con	1	6	6	1	726
1	2	6	m	18	r	1	35	green	green	con	con	1	5	5	1	759
1	2	6	m	18	r	1	36	blue	brown	con	incon	1	8	3	0	879
1	2	6	m	18	r	1	37	green	green	incon	con	1	5	5	1	762
1	2	6	m	18	r	1	38	pink	pink	con	con	1	7	7	1	832
1	2	6	m	18	r	1	39	brown	yellow	con	incon	1	6	6	1	814
1	2	6	m	18	r	1	40	red	pink	incon	incon	1	7	7	1	834
1	2	6	m	18	r	1	41	blue	brown	incon	incon	1	8	8	1	996
1	2	6	m	18	r	1	42	pink	green	incon	incon	1	5	5	1	839
1	2	6	m	18	r	1	43	yellow	yellow	incon	con	1	6	6	1	781
1	2	6	m	18	r	1	44	red	red	con	con	1	3	3	1	795
1	2	6	m	18	r	1	45	pink	pink	con	con	1	7	7	1	763
1	2	6	m	18	r	1	46	blue	brown	con	incon	1	8	8	1	958
1	2	6	m	18	r	1	47	green	green	incon	con	1	5	5	1	947
1	2	6	m	18	r	1	48	brown	yellow	con	incon	1	6	6	1	827
1	2	6	m	18	r	2	1	brown	brown	con	con	1	8	8	1	715
1	2	6	m	18	r	2	2	yellow	blue	con	incon	1	4	4	1	1093
1	2	6	m	18	r	2	3	pink	pink	incon	con	1	7	7	1	808
1	2	6	m	18	r	2	4	blue	blue	con	con	1	4	4	1	744
1	2	6	m	18	r	2	5	red	red	con	con	1	3	3	1	647
1	2	6	m	18	r	2	6	yellow	blue	con	incon	1	4	4	1	1241
1	2	6	m	18	r	2	7	green	red	incon	incon	1	3	3	1	947
1	2	6	m	18	r	2	8	blue	brown	incon	incon	1	8	8	1	1087
1	2	6	m	18	r	2	9	yellow	yellow	incon	con	1	6	6	1	829
1	2	6	m	18	r	2	10	green	green	con	con	1	5	5	1	865
1	2	6	m	18	r	2	11	brown	yellow	con	incon	1	6	6	1	843
1	2	6	m	18	r	2	12	pink	pink	incon	con	1	7	7	1	787
1	2	6	m	18	r	2	13	blue	brown	con	incon	1	8	8	1	967
1	2	6	m	18	r	2	14	red	pink	incon	incon	1	7	7	1	929
1	2	6	m	18	r	2	15	brown	brown	incon	con	1	8	8	1	778
1	2	6	m	18	r	2	16	green	red	con	incon	1	3	3	1	878
1	2	6	m	18	r	2	17	yellow	blue	incon	incon	1	4	4	1	909
1	2	6	m	18	r	2	18	red	red	incon	con	1	3	3	1	706
1	2	6	m	18	r	2	19	yellow	yellow	con	con	1	6	6	1	772
1	2	6	m	18	r	2	20	red	pink	con	incon	1	7	7	1	821
1	2	6	m	18	r	2	21	brown	yellow	incon	incon	1	6	6	1	849
1	2	6	m	18	r	2	22	red	pink	incon	incon	1	7	7	1	865
1	2	6	m	18	r	2	23	brown	brown	incon	con	1	8	8	1	819
1	2	6	m	18	r	2	24	pink	green	con	incon	1	5	5	1	796
1	2	6	m	18	r	2	25	brown	brown	incon	con	1	8	8	1	840
1	2	6	m	18	r	2	26	green	green	con	con	1	5	5	1	802
1	2	6	m	18	r	2	27	blue	blue	con	con	1	4	4	1	769
1	2	6	m	18	r	2	28	pink	green	con	incon	1	5	5	1	1024
1	2	6	m	18	r	2	29	red	red	incon	con	1	3	3	1	794
1	2	6	m	18	r	2	30	blue	blue	con	con	1	4	4	1	972
1	2	6	m	18	r	2	31	green	green	con	con	1	5	5	1	734
1	2	6	m	18	r	2	32	yellow	blue	con	incon	0	4	-1	3	2004
1	2	6	m	18	r	2	33	pink	green	incon	incon	1	5	5	1	984
1	2	6	m	18	r	2	34	yellow	yellow	incon	con	1	6	6	1	792
1	2	6	m	18	r	2	35	red	pink	con	incon	1	7	7	1	862
1	2	6	m	18	r	2	36	blue	brown	incon	incon	1	8	4	0	1018
1	2	6	m	18	r	2	37	pink	green	incon	incon	1	5	5	1	1106
1	2	6	m	18	r	2	38	red	red	incon	con	1	3	3	1	791
1	2	6	m	18	r	2	39	pink	pink	con	con	1	7	7	1	753
1	2	6	m	18	r	2	40	blue	brown	con	incon	1	8	8	1	1136
1	2	6	m	18	r	2	41	green	red	incon	incon	1	3	3	1	1217
1	2	6	m	18	r	2	42	brown	yellow	incon	incon	1	6	6	1	891
1	2	6	m	18	r	2	43	pink	pink	incon	con	0	7	-1	3	2004
1	2	6	m	18	r	2	44	green	green	con	con	1	5	5	1	851
1	2	6	m	18	r	2	45	yellow	yellow	con	con	1	6	6	1	894
1	2	6	m	18	r	2	46	blue	blue	con	con	1	4	4	1	785
1	2	6	m	18	r	2	47	brown	yellow	con	incon	1	6	6	1	1188
1	2	6	m	18	r	2	48	green	red	incon	incon	0	3	-1	3	2004
1	2	6	m	18	r	3	1	brown	yellow	con	incon	1	6	6	1	820
1	2	6	m	18	r	3	2	green	green	incon	con	1	5	5	1	765
1	2	6	m	18	r	3	3	brown	brown	con	con	1	8	8	1	728
1	2	6	m	18	r	3	4	pink	pink	con	con	1	7	7	1	683
1	2	6	m	18	r	3	5	green	red	con	incon	1	3	3	1	1059
1	2	6	m	18	r	3	6	pink	pink	incon	con	1	7	7	1	782
1	2	6	m	18	r	3	7	blue	brown	con	incon	1	8	8	1	1099
1	2	6	m	18	r	3	8	pink	green	incon	incon	1	5	5	1	930
1	2	6	m	18	r	3	9	yellow	blue	incon	incon	1	4	4	1	4
1	2	6	m	18	r	3	10	red	red	incon	con	1	3	3	1	646
1	2	6	m	18	r	3	11	green	green	con	con	1	5	5	1	691
1	2	6	m	18	r	3	12	yellow	blue	con	incon	1	4	4	1	1183
1	2	6	m	18	r	3	13	red	pink	incon	incon	1	7	7	1	921
1	2	6	m	18	r	3	14	blue	brown	incon	incon	1	8	8	1	1113
1	2	6	m	18	r	3	15	pink	green	incon	incon	1	5	5	1	825
1	2	6	m	18	r	3	16	blue	blue	incon	con	1	4	4	1	822
1	2	6	m	18	r	3	17	brown	brown	con	con	1	8	8	1	839
1	2	6	m	18	r	3	18	green	red	con	incon	0	3	-1	3	2004
1	2	6	m	18	r	3	19	brown	yellow	incon	incon	1	6	6	1	829
1	2	6	m	18	r	3	20	green	red	incon	incon	0	3	-1	3	2004
1	2	6	m	18	r	3	21	pink	pink	incon	con	1	7	7	1	861
1	2	6	m	18	r	3	22	green	red	con	incon	1	3	3	1	962
1	2	6	m	18	r	3	23	yellow	blue	incon	incon	1	4	4	1	856
1	2	6	m	18	r	3	24	red	red	incon	con	1	3	3	1	842
1	2	6	m	18	r	3	25	blue	blue	con	con	1	4	4	1	829
1	2	6	m	18	r	3	26	yellow	yellow	con	con	1	6	6	1	788
1	2	6	m	18	r	3	27	blue	blue	con	con	1	4	4	1	775
1	2	6	m	18	r	3	28	brown	yellow	con	incon	1	6	6	1	866
1	2	6	m	18	r	3	29	red	red	incon	con	1	3	3	1	759
1	2	6	m	18	r	3	30	yellow	yellow	con	con	1	6	6	1	786
1	2	6	m	18	r	3	31	brown	brown	con	con	1	8	8	1	728
1	2	6	m	18	r	3	32	blue	blue	con	con	1	4	4	1	770
1	2	6	m	18	r	3	33	brown	yellow	con	incon	1	6	6	1	904
1	2	6	m	18	r	3	34	pink	green	incon	incon	1	5	5	1	1050
1	2	6	m	18	r	3	35	blue	brown	incon	incon	0	8	-1	3	2004
1	2	6	m	18	r	3	36	pink	pink	incon	con	1	7	7	1	721
1	2	6	m	18	r	3	37	blue	brown	con	incon	1	8	8	1	1107
1	2	6	m	18	r	3	38	green	green	incon	con	1	5	5	1	964
1	2	6	m	18	r	3	39	red	red	con	con	1	3	3	1	818
1	2	6	m	18	r	3	40	green	green	con	con	1	5	5	1	764
1	2	6	m	18	r	3	41	red	pink	con	incon	1	7	7	1	1186
1	2	6	m	18	r	3	42	brown	brown	incon	con	1	8	8	1	1280
1	2	6	m	18	r	3	43	red	pink	con	incon	1	7	7	1	895
1	2	6	m	18	r	3	44	yellow	blue	incon	incon	1	4	4	1	1122
1	2	6	m	18	r	3	45	red	pink	incon	incon	1	7	7	1	942
1	2	6	m	18	r	3	46	yellow	yellow	incon	con	1	6	9	2	4
1	2	6	m	18	r	3	47	pink	green	con	incon	1	5	9	2	802
1	2	6	m	18	r	3	48	yellow	yellow	incon	con	1	6	6	1	816
1	2	6	m	18	r	4	1	yellow	yellow	con	con	0	6	-1	3	2004
1	2	6	m	18	r	4	2	blue	blue	con	con	1	4	4	1	823
1	2	6	m	18	r	4	3	brown	brown	con	con	1	8	8	1	708
1	2	6	m	18	r	4	4	red	red	con	con	1	3	3	1	673
1	2	6	m	18	r	4	5	blue	brown	con	incon	0	8	-1	3	2004
1	2	6	m	18	r	4	6	green	red	incon	incon	1	3	3	1	1235
1	2	6	m	18	r	4	7	yellow	yellow	incon	con	1	6	6	1	780
1	2	6	m	18	r	4	8	green	green	con	con	1	5	5	1	896
1	2	6	m	18	r	4	9	blue	brown	con	incon	1	8	8	1	1052
1	2	6	m	18	r	4	10	red	pink	incon	incon	1	7	7	1	1036
1	2	6	m	18	r	4	11	blue	blue	incon	con	1	4	4	1	871
1	2	6	m	18	r	4	12	yellow	yellow	con	con	1	6	6	1	783
1	2	6	m	18	r	4	13	red	pink	con	incon	1	7	7	1	924
1	2	6	m	18	r	4	14	brown	brown	incon	con	1	8	8	1	808
1	2	6	m	18	r	4	15	blue	blue	con	con	1	4	4	1	861
1	2	6	m	18	r	4	16	brown	yellow	con	incon	1	6	6	1	852
1	2	6	m	18	r	4	17	red	red	incon	con	1	3	3	1	729
1	2	6	m	18	r	4	18	pink	pink	con	con	1	7	7	1	783
1	2	6	m	18	r	4	19	yellow	blue	con	incon	0	4	-1	3	2004
1	2	6	m	18	r	4	20	pink	green	incon	incon	1	5	5	1	995
1	2	6	m	18	r	4	21	brown	yellow	incon	incon	1	6	6	1	1065
1	2	6	m	18	r	4	22	red	red	incon	con	1	3	3	1	795
1	2	6	m	18	r	4	23	blue	blue	con	con	1	4	4	1	976
1	2	6	m	18	r	4	24	green	red	con	incon	1	3	3	1	906
1	2	6	m	18	r	4	25	pink	pink	incon	con	1	7	7	1	1169
1	2	6	m	18	r	4	26	brown	brown	con	con	1	8	8	1	855
1	2	6	m	18	r	4	27	green	green	con	con	1	5	5	1	978
1	2	6	m	18	r	4	28	red	pink	con	incon	1	7	7	1	842
1	2	6	m	18	r	4	29	yellow	blue	incon	incon	1	4	4	1	1203
1	2	6	m	18	r	4	30	pink	green	incon	incon	1	5	5	1	836
1	2	6	m	18	r	4	31	red	red	incon	con	1	3	3	1	837
1	2	6	m	18	r	4	32	green	green	con	con	1	5	5	1	785
1	2	6	m	18	r	4	33	brown	brown	con	con	0	8	-1	3	2004
1	2	6	m	18	r	4	34	pink	green	con	incon	0	5	-1	3	2004
1	2	6	m	18	r	4	35	blue	brown	incon	incon	1	8	8	1	931
1	2	6	m	18	r	4	36	green	green	incon	con	1	5	5	1	986
1	2	6	m	18	r	4	37	brown	yellow	con	incon	1	6	6	1	871
1	2	6	m	18	r	4	38	green	red	incon	incon	1	3	5	0	876
1	2	6	m	18	r	4	39	pink	pink	incon	con	1	7	7	1	767
1	2	6	m	18	r	4	40	yellow	blue	con	incon	1	4	4	1	1346
1	2	6	m	18	r	4	41	red	pink	incon	incon	1	7	7	1	940
1	2	6	m	18	r	4	42	yellow	blue	incon	incon	1	4	4	1	1024
1	2	6	m	18	r	4	43	pink	green	incon	incon	1	5	5	1	877
1	2	6	m	18	r	4	44	yellow	yellow	incon	con	1	6	6	1	878
1	2	6	m	18	r	4	45	blue	brown	con	incon	1	8	8	1	883
1	2	6	m	18	r	4	46	green	red	incon	incon	1	3	3	1	848
1	2	6	m	18	r	4	47	pink	pink	incon	con	1	7	7	1	811
1	2	6	m	18	r	4	48	brown	yellow	con	incon	1	6	6	1	1191
1	2	6	m	18	r	5	1	brown	yellow	con	incon	1	6	6	1	832
1	2	6	m	18	r	5	2	pink	green	incon	incon	1	5	5	1	899
1	2	6	m	18	r	5	3	yellow	yellow	incon	con	0	6	-1	3	2004
1	2	6	m	18	r	5	4	red	pink	con	incon	1	7	7	1	849
1	2	6	m	18	r	5	5	blue	blue	incon	con	1	4	4	1	714
1	2	6	m	18	r	5	6	green	green	con	con	1	5	5	1	742
1	2	6	m	18	r	5	7	yellow	blue	con	incon	1	4	4	1	1175
1	2	6	m	18	r	5	8	pink	green	incon	incon	1	5	5	1	931
1	2	6	m	18	r	5	9	blue	blue	incon	con	1	4	4	1	939
1	2	6	m	18	r	5	10	green	green	con	con	1	5	5	1	907
1	2	6	m	18	r	5	11	red	red	con	con	1	3	3	1	763
1	2	6	m	18	r	5	12	yellow	blue	con	incon	1	4	6	0	751
1	2	6	m	18	r	5	13	green	red	incon	incon	1	3	3	1	1101
1	2	6	m	18	r	5	14	blue	brown	incon	incon	1	8	8	1	962
1	2	6	m	18	r	5	15	pink	pink	incon	con	1	7	7	1	833
1	2	6	m	18	r	5	16	brown	brown	con	con	1	8	8	1	1422
1	2	6	m	18	r	5	17	red	pink	con	incon	1	7	7	1	900
1	2	6	m	18	r	5	18	blue	blue	incon	con	1	4	4	1	809
1	2	6	m	18	r	5	19	yellow	yellow	con	con	1	6	6	1	1103
1	2	6	m	18	r	5	20	green	red	con	incon	1	3	3	1	870
1	2	6	m	18	r	5	21	brown	yellow	incon	incon	1	6	6	1	822
1	2	6	m	18	r	5	22	green	green	incon	con	1	5	5	1	841
1	2	6	m	18	r	5	23	brown	brown	con	con	1	8	8	1	745
1	2	6	m	18	r	5	24	pink	pink	con	con	1	7	7	1	708
1	2	6	m	18	r	5	25	yellow	blue	con	incon	0	4	-1	3	2004
1	2	6	m	18	r	5	26	green	red	incon	incon	1	3	5	0	1235
1	2	6	m	18	r	5	27	blue	blue	incon	con	1	4	4	1	993
1	2	6	m	18	r	5	28	green	red	con	incon	1	3	4	0	1272
1	2	6	m	18	r	5	29	brown	yellow	incon	incon	1	6	6	1	1187
1	2	6	m	18	r	5	30	red	red	incon	con	1	3	3	1	1553
1	2	6	m	18	r	5	31	green	green	con	con	1	5	5	1	1012
1	2	6	m	18	r	5	32	brown	brown	con	con	1	8	8	1	1055
1	2	6	m	18	r	5	33	yellow	yellow	con	con	1	6	6	1	739
1	2	6	m	18	r	5	34	red	pink	con	incon	1	7	7	1	886
1	2	6	m	18	r	5	35	yellow	blue	incon	incon	1	4	4	1	1491
1	2	6	m	18	r	5	36	pink	green	incon	incon	1	5	5	1	1020
1	2	6	m	18	r	5	37	brown	yellow	incon	incon	1	6	6	1	995
1	2	6	m	18	r	5	38	pink	pink	incon	con	1	7	7	1	1354
1	2	6	m	18	r	5	39	brown	brown	con	con	1	8	8	1	790
1	2	6	m	18	r	5	40	red	pink	con	incon	1	7	7	1	1163
1	2	6	m	18	r	5	41	blue	brown	incon	incon	1	8	8	1	1037
1	2	6	m	18	r	5	42	yellow	yellow	incon	con	1	6	6	1	859
1	2	6	m	18	r	5	43	blue	brown	con	incon	0	8	-1	3	2004
1	2	6	m	18	r	5	44	red	red	incon	con	0	3	-1	3	2004
1	2	6	m	18	r	5	45	pink	pink	con	con	1	7	7	1	861
1	2	6	m	18	r	5	46	blue	brown	con	incon	0	8	-1	3	2004
1	2	6	m	18	r	5	47	red	red	incon	con	1	3	3	1	840
1	2	6	m	18	r	5	48	pink	green	con	incon	0	5	-1	3	2004
1	3	7	v	19	l	1	1	brown	brown	con	con	1	8	8	1	730
1	3	7	v	19	l	1	2	blue	blue	con	con	1	4	4	1	807
1	3	7	v	19	l	1	3	red	brown	con	incon	1	8	8	1	1305
1	3	7	v	19	l	1	4	pink	pink	incon	con	1	7	7	1	774
1	3	7	v	19	l	1	5	green	green	con	con	1	5	5	1	804
1	3	7	v	19	l	1	6	red	red	con	con	1	3	3	1	808
1	3	7	v	19	l	1	7	pink	yellow	con	incon	1	6	6	1	960
1	3	7	v	19	l	1	8	green	blue	incon	incon	1	4	4	1	1120
1	3	7	v	19	l	1	9	pink	yellow	incon	incon	1	6	6	1	1031
1	3	7	v	19	l	1	10	red	brown	incon	incon	1	8	8	1	1014
1	3	7	v	19	l	1	11	pink	pink	incon	con	1	7	7	1	851
1	3	7	v	19	l	1	12	green	green	con	con	1	5	5	1	705
1	3	7	v	19	l	1	13	blue	blue	con	con	1	4	4	1	749
1	3	7	v	19	l	1	14	pink	pink	con	con	1	7	7	1	690
1	3	7	v	19	l	1	15	blue	red	con	incon	1	3	3	1	985
1	3	7	v	19	l	1	16	green	green	incon	con	1	5	5	1	724
1	3	7	v	19	l	1	17	pink	yellow	con	incon	1	6	6	1	941
1	3	7	v	19	l	1	18	blue	red	incon	incon	1	3	3	1	996
1	3	7	v	19	l	1	19	yellow	green	incon	incon	1	5	5	1	950
1	3	7	v	19	l	1	20	blue	red	incon	incon	1	3	3	1	841
1	3	7	v	19	l	1	21	brown	brown	incon	con	1	8	8	1	703
1	3	7	v	19	l	1	22	yellow	green	con	incon	1	5	5	1	863
1	3	7	v	19	l	1	23	brown	pink	incon	incon	1	7	7	1	872
1	3	7	v	19	l	1	24	yellow	green	incon	incon	1	5	5	1	1064
1	3	7	v	19	l	1	25	brown	pink	incon	incon	1	7	7	1	924
1	3	7	v	19	l	1	26	yellow	yellow	incon	con	1	6	6	1	732
1	3	7	v	19	l	1	27	green	blue	con	incon	1	4	4	1	1034
1	3	7	v	19	l	1	28	brown	brown	incon	con	1	8	8	1	709
1	3	7	v	19	l	1	29	red	red	con	con	1	3	3	1	738
1	3	7	v	19	l	1	30	yellow	yellow	con	con	1	6	6	1	636
1	3	7	v	19	l	1	31	green	blue	con	incon	1	4	4	1	1078
1	3	7	v	19	l	1	32	pink	pink	incon	con	1	7	7	1	771
1	3	7	v	19	l	1	33	blue	blue	con	con	1	4	4	1	771
1	3	7	v	19	l	1	34	brown	pink	con	incon	1	7	7	1	1028
1	3	7	v	19	l	1	35	green	green	incon	con	1	5	5	1	769
1	3	7	v	19	l	1	36	blue	blue	con	con	1	4	4	1	739
1	3	7	v	19	l	1	37	red	brown	con	incon	1	8	8	1	1018
1	3	7	v	19	l	1	38	yellow	green	incon	incon	1	5	5	1	953
1	3	7	v	19	l	1	39	red	red	incon	con	1	3	3	1	836
1	3	7	v	19	l	1	40	brown	brown	con	con	1	8	8	1	781
1	3	7	v	19	l	1	41	yellow	yellow	con	con	1	6	6	1	677
1	3	7	v	19	l	1	42	red	brown	con	incon	1	8	8	1	1006
1	3	7	v	19	l	1	43	yellow	yellow	incon	con	1	6	6	1	732
1	3	7	v	19	l	1	44	blue	red	con	incon	1	3	3	1	1015
1	3	7	v	19	l	1	45	brown	pink	incon	incon	1	7	7	1	1003
1	3	7	v	19	l	1	46	green	blue	incon	incon	1	4	4	1	981
1	3	7	v	19	l	1	47	red	red	incon	con	1	3	3	1	796
1	3	7	v	19	l	1	48	pink	yellow	con	incon	1	6	6	1	950
1	3	7	v	19	l	2	1	red	brown	con	incon	1	8	8	1	1002
1	3	7	v	19	l	2	2	yellow	green	incon	incon	1	5	5	1	1029
1	3	7	v	19	l	2	3	pink	pink	incon	con	1	7	7	1	755
1	3	7	v	19	l	2	4	blue	blue	con	con	1	4	4	1	747
1	3	7	v	19	l	2	5	brown	brown	con	con	1	8	8	1	700
1	3	7	v	19	l	2	6	green	blue	con	incon	1	4	4	1	1087
1	3	7	v	19	l	2	7	red	red	incon	con	1	3	3	1	712
1	3	7	v	19	l	2	8	brown	pink	con	incon	1	7	7	1	1027
1	3	7	v	19	l	2	9	yellow	green	incon	incon	1	5	5	1	1001
1	3	7	v	19	l	2	10	red	brown	incon	incon	1	8	8	1	853
1	3	7	v	19	l	2	11	pink	pink	incon	con	1	7	7	1	792
1	3	7	v	19	l	2	12	red	red	con	con	1	3	3	1	725
1	3	7	v	19	l	2	13	green	green	con	con	1	5	5	1	684
1	3	7	v	19	l	2	14	yellow	yellow	con	con	1	6	6	1	748
1	3	7	v	19	l	2	15	brown	pink	con	incon	1	7	7	1	969
1	3	7	v	19	l	2	16	green	blue	incon	incon	1	4	4	1	1094
1	3	7	v	19	l	2	17	red	brown	incon	incon	1	8	8	1	956
1	3	7	v	19	l	2	18	blue	blue	incon	con	1	4	4	1	862
1	3	7	v	19	l	2	19	green	green	con	con	1	5	5	1	787
1	3	7	v	19	l	2	20	pink	yellow	con	incon	1	6	6	1	844
1	3	7	v	19	l	2	21	blue	blue	incon	con	1	4	4	1	779
1	3	7	v	19	l	2	22	pink	yellow	con	incon	1	6	6	1	614
1	3	7	v	19	l	2	23	blue	red	incon	incon	1	3	4	0	961
1	3	7	v	19	l	2	24	brown	brown	incon	con	1	8	8	1	1290
1	3	7	v	19	l	2	25	pink	yellow	con	incon	1	6	6	1	936
1	3	7	v	19	l	2	26	blue	red	incon	incon	1	3	3	1	996
1	3	7	v	19	l	2	27	brown	brown	incon	con	1	8	8	1	867
1	3	7	v	19	l	2	28	yellow	yellow	con	con	1	6	6	1	775
1	3	7	v	19	l	2	29	red	red	con	con	1	3	3	1	853
1	3	7	v	19	l	2	30	brown	pink	con	incon	1	7	7	1	1002
1	3	7	v	19	l	2	31	yellow	green	incon	incon	1	5	5	1	984
1	3	7	v	19	l	2	32	pink	pink	incon	con	1	7	7	1	941
1	3	7	v	19	l	2	33	green	blue	con	incon	1	4	4	1	1214
1	3	7	v	19	l	2	34	brown	pink	incon	incon	1	7	7	1	1318
1	3	7	v	19	l	2	35	yellow	green	incon	incon	1	5	5	1	956
1	3	7	v	19	l	2	36	brown	brown	incon	con	1	8	8	1	1174
1	3	7	v	19	l	2	37	green	green	con	con	1	5	5	1	773
1	3	7	v	19	l	2	38	blue	red	con	incon	1	3	3	1	972
1	3	7	v	19	l	2	39	green	green	incon	con	1	5	5	1	898
1	3	7	v	19	l	2	40	yellow	yellow	con	con	1	6	6	1	794
1	3	7	v	19	l	2	41	blue	blue	con	con	1	4	4	1	911
1	3	7	v	19	l	2	42	pink	pink	con	con	1	7	7	1	917
1	3	7	v	19	l	2	43	red	brown	con	incon	1	8	8	1	1026
1	3	7	v	19	l	2	44	yellow	yellow	incon	con	1	6	6	1	798
1	3	7	v	19	l	2	45	blue	red	con	incon	1	3	3	1	940
1	3	7	v	19	l	2	46	pink	yellow	incon	incon	1	6	6	1	1162
1	3	7	v	19	l	2	47	red	red	incon	con	1	3	3	1	923
1	3	7	v	19	l	2	48	green	blue	con	incon	1	4	4	1	1019
1	3	7	v	19	l	3	1	pink	pink	con	con	1	7	7	1	961
1	3	7	v	19	l	3	2	blue	red	con	incon	1	3	3	1	883
1	3	7	v	19	l	3	3	brown	pink	incon	incon	1	7	7	1	828
1	3	7	v	19	l	3	4	yellow	green	incon	incon	1	5	5	1	952
1	3	7	v	19	l	3	5	red	brown	incon	incon	1	8	8	1	949
1	3	7	v	19	l	3	6	green	green	incon	con	1	5	5	1	789
1	3	7	v	19	l	3	7	red	red	con	con	1	3	3	1	839
1	3	7	v	19	l	3	8	brown	brown	con	con	1	8	8	1	730
1	3	7	v	19	l	3	9	green	blue	con	incon	1	4	4	1	885
1	3	7	v	19	l	3	10	brown	pink	incon	incon	1	7	7	1	828
1	3	7	v	19	l	3	11	green	blue	incon	incon	1	4	4	1	992
1	3	7	v	19	l	3	12	red	red	incon	con	1	3	3	1	710
1	3	7	v	19	l	3	13	green	green	con	con	1	5	5	1	730
1	3	7	v	19	l	3	14	yellow	yellow	con	con	1	6	6	1	679
1	3	7	v	19	l	3	15	brown	pink	con	incon	1	7	7	1	876
1	3	7	v	19	l	3	16	blue	red	incon	incon	1	3	3	1	870
1	3	7	v	19	l	3	17	pink	yellow	incon	incon	1	6	6	1	897
1	3	7	v	19	l	3	18	red	red	incon	con	1	3	3	1	772
1	3	7	v	19	l	3	19	yellow	yellow	con	con	1	6	6	1	711
1	3	7	v	19	l	3	20	green	blue	con	incon	1	4	4	1	806
1	3	7	v	19	l	3	21	red	brown	incon	incon	1	8	8	1	907
1	3	7	v	19	l	3	22	green	blue	incon	incon	1	4	4	1	1120
1	3	7	v	19	l	3	23	brown	brown	incon	con	1	8	8	1	713
1	3	7	v	19	l	3	24	blue	blue	con	con	1	4	4	1	748
1	3	7	v	19	l	3	25	yellow	yellow	con	con	1	6	6	1	876
1	3	7	v	19	l	3	26	blue	red	con	incon	1	3	3	1	1390
1	3	7	v	19	l	3	27	brown	pink	incon	incon	1	7	7	1	957
1	3	7	v	19	l	3	28	green	green	incon	con	1	5	5	1	947
1	3	7	v	19	l	3	29	yellow	yellow	con	con	1	6	6	1	787
1	3	7	v	19	l	3	30	green	green	con	con	1	5	5	1	942
1	3	7	v	19	l	3	31	brown	brown	con	con	1	8	8	1	719
1	3	7	v	19	l	3	32	yellow	green	con	incon	1	5	5	1	1004
1	3	7	v	19	l	3	33	pink	pink	incon	con	1	7	7	1	863
1	3	7	v	19	l	3	34	yellow	green	con	incon	1	5	5	1	1016
1	3	7	v	19	l	3	35	red	brown	incon	incon	1	8	8	1	899
1	3	7	v	19	l	3	36	blue	blue	incon	con	1	4	4	1	938
1	3	7	v	19	l	3	37	pink	yellow	con	incon	1	6	6	1	1047
1	3	7	v	19	l	3	38	blue	blue	incon	con	1	4	4	1	907
1	3	7	v	19	l	3	39	pink	pink	con	con	1	7	7	1	831
1	3	7	v	19	l	3	40	red	brown	con	incon	1	8	8	1	935
1	3	7	v	19	l	3	41	pink	yellow	incon	incon	1	6	6	1	884
1	3	7	v	19	l	3	42	red	red	incon	con	1	3	3	1	630
1	3	7	v	19	l	3	43	pink	yellow	con	incon	1	6	6	1	1064
1	3	7	v	19	l	3	44	blue	blue	incon	con	1	4	4	1	812
1	3	7	v	19	l	3	45	brown	brown	con	con	1	8	8	1	868
1	3	7	v	19	l	3	46	blue	red	con	incon	1	3	3	1	869
1	3	7	v	19	l	3	47	pink	pink	incon	con	1	7	7	1	820
1	3	7	v	19	l	3	48	yellow	green	con	incon	1	5	5	1	958
1	3	7	v	19	l	4	1	yellow	yellow	con	con	1	6	6	1	541
1	3	7	v	19	l	4	2	brown	brown	con	con	1	8	8	1	831
1	3	7	v	19	l	4	3	pink	yellow	con	incon	1	6	6	1	891
1	3	7	v	19	l	4	4	green	blue	incon	incon	1	4	4	1	952
1	3	7	v	19	l	4	5	yellow	yellow	incon	con	1	6	6	1	713
1	3	7	v	19	l	4	6	red	red	con	con	1	3	3	1	721
1	3	7	v	19	l	4	7	green	green	con	con	1	5	5	1	682
1	3	7	v	19	l	4	8	pink	yellow	con	incon	1	6	6	1	935
1	3	7	v	19	l	4	9	red	brown	incon	incon	1	8	8	1	888
1	3	7	v	19	l	4	10	yellow	green	incon	incon	1	5	5	1	945
1	3	7	v	19	l	4	11	blue	blue	incon	con	1	4	4	1	868
1	3	7	v	19	l	4	12	red	brown	con	incon	1	8	8	1	969
1	3	7	v	19	l	4	13	yellow	green	incon	incon	1	5	5	1	883
1	3	7	v	19	l	4	14	red	brown	incon	incon	1	8	8	1	874
1	3	7	v	19	l	4	15	blue	blue	incon	con	1	4	4	1	898
1	3	7	v	19	l	4	16	brown	pink	con	incon	1	7	7	1	971
1	3	7	v	19	l	4	17	yellow	yellow	incon	con	1	6	6	1	705
1	3	7	v	19	l	4	18	pink	pink	con	con	1	7	7	1	705
1	3	7	v	19	l	4	19	blue	red	con	incon	1	3	3	1	868
1	3	7	v	19	l	4	20	pink	yellow	incon	incon	1	6	6	1	1219
1	3	7	v	19	l	4	21	green	green	incon	con	1	5	5	1	773
1	3	7	v	19	l	4	22	pink	pink	con	con	1	7	7	1	855
1	3	7	v	19	l	4	23	blue	blue	con	con	1	4	4	1	855
1	3	7	v	19	l	4	24	pink	pink	con	con	1	7	7	1	802
1	3	7	v	19	l	4	25	blue	red	con	incon	1	3	3	1	909
1	3	7	v	19	l	4	26	green	green	incon	con	1	5	5	1	773
1	3	7	v	19	l	4	27	red	brown	con	incon	1	8	3	0	911
1	3	7	v	19	l	4	28	yellow	green	incon	incon	0	5	-1	3	2004
1	3	7	v	19	l	4	29	red	red	incon	con	1	3	3	1	845
1	3	7	v	19	l	4	30	brown	brown	con	con	1	8	8	1	790
1	3	7	v	19	l	4	31	green	blue	con	incon	1	4	4	1	959
1	3	7	v	19	l	4	32	brown	brown	incon	con	1	8	8	1	919
1	3	7	v	19	l	4	33	green	blue	con	incon	1	4	4	1	1122
1	3	7	v	19	l	4	34	brown	pink	incon	incon	1	7	7	1	1499
1	3	7	v	19	l	4	35	red	red	incon	con	1	3	3	1	929
1	3	7	v	19	l	4	36	brown	pink	con	incon	1	7	7	1	1435
1	3	7	v	19	l	4	37	blue	red	incon	incon	1	3	3	1	1042
1	3	7	v	19	l	4	38	green	green	incon	con	1	5	5	1	833
1	3	7	v	19	l	4	39	yellow	yellow	con	con	1	6	6	1	844
1	3	7	v	19	l	4	40	blue	red	con	incon	1	3	3	1	890
1	3	7	v	19	l	4	41	yellow	green	incon	incon	1	5	5	1	905
1	3	7	v	19	l	4	42	brown	pink	incon	incon	1	7	7	1	865
1	3	7	v	19	l	4	43	green	blue	incon	incon	1	4	4	1	1029
1	3	7	v	19	l	4	44	red	red	incon	con	1	3	3	1	825
1	3	7	v	19	l	4	45	blue	blue	con	con	1	4	4	1	877
1	3	7	v	19	l	4	46	pink	yellow	con	incon	1	6	6	1	897
1	3	7	v	19	l	4	47	brown	brown	incon	con	1	8	9	2	51
1	3	7	v	19	l	4	48	pink	pink	con	con	1	7	7	1	980
1	3	7	v	19	l	5	1	brown	pink	con	incon	1	7	7	1	992
1	3	7	v	19	l	5	2	green	green	incon	con	1	5	5	1	810
1	3	7	v	19	l	5	3	pink	yellow	con	incon	1	6	6	1	918
1	3	7	v	19	l	5	4	red	brown	incon	incon	1	8	8	1	916
1	3	7	v	19	l	5	5	yellow	yellow	incon	con	1	6	6	1	741
1	3	7	v	19	l	5	6	red	red	con	con	1	3	3	1	829
1	3	7	v	19	l	5	7	yellow	green	con	incon	1	5	5	1	969
1	3	7	v	19	l	5	8	pink	pink	incon	con	1	7	7	1	902
1	3	7	v	19	l	5	9	red	red	con	con	1	3	3	1	851
1	3	7	v	19	l	5	10	yellow	green	con	incon	1	5	5	1	951
1	3	7	v	19	l	5	11	blue	red	incon	incon	1	3	3	1	944
1	3	7	v	19	l	5	12	green	green	incon	con	1	5	5	1	841
1	3	7	v	19	l	5	13	yellow	yellow	con	con	1	6	6	1	821
1	3	7	v	19	l	5	14	green	green	con	con	1	5	5	1	771
1	3	7	v	19	l	5	15	brown	pink	con	incon	1	7	7	1	934
1	3	7	v	19	l	5	16	blue	red	incon	incon	1	3	3	1	1040
1	3	7	v	19	l	5	17	brown	pink	incon	incon	1	7	7	1	946
1	3	7	v	19	l	5	18	blue	blue	incon	con	1	4	4	1	1615
1	3	7	v	19	l	5	19	red	brown	con	incon	1	8	8	1	987
1	3	7	v	19	l	5	20	pink	yellow	incon	incon	1	6	6	1	944
1	3	7	v	19	l	5	21	red	brown	incon	incon	1	8	8	1	1203
1	3	7	v	19	l	5	22	green	blue	incon	incon	1	4	4	1	1035
1	3	7	v	19	l	5	23	yellow	yellow	incon	con	1	6	6	1	722
1	3	7	v	19	l	5	24	pink	pink	con	con	1	7	7	1	874
1	3	7	v	19	l	5	25	blue	red	con	incon	1	3	3	1	870
1	3	7	v	19	l	5	26	yellow	yellow	incon	con	1	6	6	1	767
1	3	7	v	19	l	5	27	brown	brown	con	con	1	8	8	1	870
1	3	7	v	19	l	5	28	yellow	green	con	incon	1	5	5	1	953
1	3	7	v	19	l	5	29	brown	pink	incon	incon	1	7	7	1	874
1	3	7	v	19	l	5	30	blue	blue	incon	con	1	4	4	1	802
1	3	7	v	19	l	5	31	brown	brown	con	con	1	8	8	1	903
1	3	7	v	19	l	5	32	red	red	con	con	1	3	3	1	813
1	3	7	v	19	l	5	33	green	blue	con	incon	1	4	4	1	1126
1	3	7	v	19	l	5	34	pink	pink	incon	con	1	7	7	1	988
1	3	7	v	19	l	5	35	blue	blue	con	con	1	4	4	1	834
1	3	7	v	19	l	5	36	green	green	con	con	1	5	5	1	735
1	3	7	v	19	l	5	37	red	red	con	con	1	3	3	1	850
1	3	7	v	19	l	5	38	yellow	green	con	incon	1	5	5	1	1032
1	3	7	v	19	l	5	39	blue	red	incon	incon	1	3	3	1	1041
1	3	7	v	19	l	5	40	pink	yellow	incon	incon	1	6	6	1	1018
1	3	7	v	19	l	5	41	green	blue	incon	incon	1	4	4	1	1050
1	3	7	v	19	l	5	42	brown	brown	incon	con	1	8	8	1	858
1	3	7	v	19	l	5	43	pink	pink	con	con	1	7	7	1	910
1	3	7	v	19	l	5	44	green	blue	con	incon	1	4	4	1	901
1	3	7	v	19	l	5	45	red	brown	incon	incon	1	8	8	1	925
1	3	7	v	19	l	5	46	blue	blue	incon	con	1	4	4	1	828
1	3	7	v	19	l	5	47	pink	yellow	con	incon	1	6	6	1	900
1	3	7	v	19	l	5	48	brown	brown	incon	con	1	8	8	1	821
2	0	8	v	18	r	1	1	brown	red	con	incon	1	3	3	1	1071
2	0	8	v	18	r	1	2	pink	pink	incon	con	1	7	7	1	824
2	0	8	v	18	r	1	3	green	green	con	con	1	5	5	1	885
2	0	8	v	18	r	1	4	red	blue	con	incon	1	4	4	1	896
2	0	8	v	18	r	1	5	pink	brown	incon	incon	1	8	8	1	881
2	0	8	v	18	r	1	6	red	blue	incon	incon	1	4	4	1	813
2	0	8	v	18	r	1	7	yellow	pink	incon	incon	1	7	7	1	962
2	0	8	v	18	r	1	8	blue	blue	incon	con	1	4	4	1	806
2	0	8	v	18	r	1	9	yellow	pink	con	incon	1	7	7	1	892
2	0	8	v	18	r	1	10	red	blue	incon	incon	1	4	4	1	803
2	0	8	v	18	r	1	11	green	green	incon	con	1	5	5	1	882
2	0	8	v	18	r	1	12	pink	brown	con	incon	1	8	8	1	869
2	0	8	v	18	r	1	13	red	red	incon	con	1	3	3	1	756
2	0	8	v	18	r	1	14	blue	blue	con	con	1	4	4	1	854
2	0	8	v	18	r	1	15	pink	pink	con	con	1	7	7	1	932
2	0	8	v	18	r	1	16	green	yellow	con	incon	1	6	6	1	907
2	0	8	v	18	r	1	17	red	blue	incon	incon	1	4	4	1	849
2	0	8	v	18	r	1	18	yellow	pink	incon	incon	1	7	7	1	944
2	0	8	v	18	r	1	19	blue	green	incon	incon	1	5	5	1	922
2	0	8	v	18	r	1	20	yellow	yellow	incon	con	1	6	6	1	763
2	0	8	v	18	r	1	21	brown	red	con	incon	1	3	3	1	909
2	0	8	v	18	r	1	22	blue	blue	incon	con	1	4	4	1	808
2	0	8	v	18	r	1	23	green	green	con	con	1	5	5	1	834
2	0	8	v	18	r	1	24	yellow	pink	con	incon	1	7	7	1	785
2	0	8	v	18	r	1	25	brown	brown	incon	con	1	8	8	1	944
2	0	8	v	18	r	1	26	green	yellow	con	incon	1	6	6	1	862
2	0	8	v	18	r	1	27	brown	red	incon	incon	1	3	3	1	898
2	0	8	v	18	r	1	28	yellow	yellow	incon	con	1	6	6	1	771
2	0	8	v	18	r	1	29	brown	brown	con	con	1	8	8	1	816
2	0	8	v	18	r	1	30	yellow	yellow	con	con	1	6	6	1	791
2	0	8	v	18	r	1	31	pink	brown	con	incon	1	8	8	1	910
2	0	8	v	18	r	1	32	blue	green	incon	incon	1	5	5	1	871
2	0	8	v	18	r	1	33	red	red	incon	con	1	3	3	1	789
2	0	8	v	18	r	1	34	green	yellow	con	incon	1	6	6	1	909
2	0	8	v	18	r	1	35	brown	red	incon	incon	1	3	3	1	977
2	0	8	v	18	r	1	36	blue	green	incon	incon	1	5	5	1	863
2	0	8	v	18	r	1	37	red	red	incon	con	1	3	3	1	818
2	0	8	v	18	r	1	38	pink	pink	con	con	0	7	-1	3	2004
2	0	8	v	18	r	1	39	yellow	yellow	con	con	1	6	6	1	740
2	0	8	v	18	r	1	40	red	red	con	con	1	3	3	1	772
2	0	8	v	18	r	1	41	pink	brown	con	incon	1	8	8	1	851
2	0	8	v	18	r	1	42	green	green	incon	con	1	5	5	1	811
2	0	8	v	18	r	1	43	blue	blue	con	con	1	4	4	1	783
2	0	8	v	18	r	1	44	brown	brown	con	con	1	8	8	1	774
2	0	8	v	18	r	1	45	pink	pink	con	con	1	7	7	1	770
2	0	8	v	18	r	1	46	green	yellow	con	incon	1	6	6	1	805
2	0	8	v	18	r	1	47	brown	brown	incon	con	0	8	-1	3	2004
2	0	8	v	18	r	1	48	blue	green	con	incon	1	5	5	1	1076
2	0	8	v	18	r	2	1	blue	green	con	incon	1	5	5	1	805
2	0	8	v	18	r	2	2	pink	brown	incon	incon	1	8	8	1	877
2	0	8	v	18	r	2	3	green	yellow	incon	incon	1	6	6	1	870
2	0	8	v	18	r	2	4	brown	red	incon	incon	1	3	3	1	822
2	0	8	v	18	r	2	5	blue	blue	incon	con	1	4	4	1	785
2	0	8	v	18	r	2	6	yellow	pink	con	incon	1	7	7	1	873
2	0	8	v	18	r	2	7	blue	blue	incon	con	1	4	4	1	769
2	0	8	v	18	r	2	8	brown	brown	con	con	1	8	8	1	772
2	0	8	v	18	r	2	9	green	green	con	con	1	5	5	1	799
2	0	8	v	18	r	2	10	red	blue	con	incon	1	4	4	1	994
2	0	8	v	18	r	2	11	pink	brown	incon	incon	1	8	8	1	883
2	0	8	v	18	r	2	12	red	red	incon	con	1	3	3	1	909
2	0	8	v	18	r	2	13	yellow	pink	con	incon	1	7	7	1	867
2	0	8	v	18	r	2	14	green	green	incon	con	1	5	5	1	802
2	0	8	v	18	r	2	15	red	red	con	con	1	3	3	1	839
2	0	8	v	18	r	2	16	pink	pink	con	con	1	7	7	1	787
2	0	8	v	18	r	2	17	green	green	con	con	1	5	5	1	809
2	0	8	v	18	r	2	18	brown	red	con	incon	1	3	3	1	779
2	0	8	v	18	r	2	19	yellow	pink	incon	incon	1	7	7	1	824
2	0	8	v	18	r	2	20	blue	green	incon	incon	1	5	5	1	861
2	0	8	v	18	r	2	21	pink	pink	incon	con	1	7	7	1	723
2	0	8	v	18	r	2	22	brown	brown	con	con	1	8	8	1	754
2	0	8	v	18	r	2	23	green	yellow	con	incon	1	6	6	1	874
2	0	8	v	18	r	2	24	red	red	incon	con	1	3	3	1	830
2	0	8	v	18	r	2	25	green	yellow	con	incon	1	6	6	1	1073
2	0	8	v	18	r	2	26	red	blue	incon	incon	1	4	4	1	940
2	0	8	v	18	r	2	27	yellow	yellow	incon	con	1	6	6	1	714
2	0	8	v	18	r	2	28	brown	brown	con	con	1	8	8	1	869
2	0	8	v	18	r	2	29	yellow	yellow	con	con	1	6	6	1	695
2	0	8	v	18	r	2	30	red	blue	con	incon	1	4	4	1	781
2	0	8	v	18	r	2	31	green	yellow	incon	incon	1	6	6	1	901
[truncated: 3,761 more rows]
