# Supplementary material for: The Congruency Sequence Effect 3.0: A Critical Test of Conflict Adaptation
Source: PLoS One. 2014 Oct 23;9(10):e110462. doi: 10.1371/journal.pone.0110462 (PMC4207697; doi:10.1371/journal.pone.0110462)
Supplement: Dataset S2 — Data of the picture-word interference task in Experiment 1. (CSV) [file pone.0110462.s002.csv]

Order	Set	Participant	Gender	Age	Hand	Block	Trial	Word	Picture	PreviousCongruency	Congruency	VoiceKey	ExpectedResponse	Response	Correctness	ReactionTime
0	1	0	m	18	r	1	1	slee	ui	con	incon	0	3	-1	3	2004
0	1	0	m	18	r	1	2	eend	kraan	incon	incon	0	3	-1	3	2004
0	1	0	m	18	r	1	3	zon	zon	incon	con	0	3	-1	3	2004
0	1	0	m	18	r	1	4	bad	klok	con	incon	1	3	3	1	983
0	1	0	m	18	r	1	5	krab	ton	incon	incon	1	3	3	1	1526
0	1	0	m	18	r	1	6	muis	muis	incon	con	1	3	3	1	981
0	1	0	m	18	r	1	7	mand	mand	con	con	1	3	3	1	930
0	1	0	m	18	r	1	8	ei	ei	con	con	1	3	3	1	925
0	1	0	m	18	r	1	9	spook	kous	con	incon	1	3	3	1	1024
0	1	0	m	18	r	1	10	beer	heks	incon	incon	1	3	3	1	1734
0	1	0	m	18	r	1	11	pijp	pijp	incon	con	1	3	3	1	995
0	1	0	m	18	r	1	12	tak	tak	con	con	1	3	3	1	1485
0	1	0	m	18	r	1	13	bijl	hert	con	incon	1	3	3	1	1246
0	1	0	m	18	r	1	14	ster	fiets	incon	incon	1	3	3	1	985
0	1	0	m	18	r	1	15	schelp	zweep	incon	incon	1	3	3	1	1478
0	1	0	m	18	r	1	16	lamp	lamp	incon	con	1	3	3	1	806
0	1	0	m	18	r	1	17	fles	bloem	con	incon	1	3	3	1	1158
0	1	0	m	18	r	1	18	stoel	paard	incon	incon	1	3	3	1	1218
0	1	0	m	18	r	1	19	jojo	tank	incon	incon	1	3	3	1	1007
0	1	0	m	18	r	1	20	clown	clown	incon	con	1	3	3	1	1073
0	1	0	m	18	r	1	21	bril	bril	con	con	1	3	3	1	863
0	1	0	m	18	r	1	22	boot	boot	con	con	1	3	3	1	1048
0	1	0	m	18	r	1	23	wolf	piano	con	incon	1	3	3	1	910
0	1	0	m	18	r	1	24	oog	oog	incon	con	1	3	3	1	930
0	1	0	m	18	r	1	25	kroon	kroon	con	con	1	3	3	1	891
0	1	0	m	18	r	1	26	bed	bed	con	con	1	3	3	1	925
0	1	0	m	18	r	1	27	deur	tafel	con	incon	1	3	3	1	1331
0	1	0	m	18	r	1	28	vos	vos	incon	con	1	3	3	1	1030
0	1	0	m	18	r	1	29	schop	schop	con	con	1	3	3	1	1038
0	1	0	m	18	r	1	30	pan	koe	con	incon	1	3	3	1	1015
0	1	0	m	18	r	1	31	kurk	broek	incon	incon	1	3	3	1	1409
0	1	0	m	18	r	1	32	pomp	strik	incon	incon	1	3	3	1	1559
0	1	0	m	18	r	1	33	worst	worst	incon	con	1	3	3	1	996
0	1	0	m	18	r	1	34	schaar	uil	con	incon	1	3	3	1	1156
0	1	0	m	18	r	1	35	tang	tang	incon	con	1	3	3	1	1495
0	1	0	m	18	r	1	36	neus	neus	con	con	1	3	3	1	925
0	1	0	m	18	r	1	37	bh	bh	con	con	1	3	3	1	1333
0	1	0	m	18	r	1	38	zaag	hand	con	incon	1	3	3	1	958
0	1	0	m	18	r	1	39	slang	tent	incon	incon	1	3	3	1	1121
0	1	0	m	18	r	1	40	kers	kers	incon	con	0	3	-1	3	2004
0	1	0	m	18	r	1	41	boom	boom	con	con	1	3	3	1	914
0	1	0	m	18	r	1	42	doos	kruis	con	incon	1	3	3	1	1257
0	1	0	m	18	r	1	43	voet	voet	incon	con	1	3	3	1	1020
0	1	0	m	18	r	1	44	ijsje	ijsje	con	con	1	3	3	1	834
0	1	0	m	18	r	1	45	pijl	vork	con	incon	1	3	3	1	1512
0	1	0	m	18	r	1	46	vaas	vaas	incon	con	1	3	3	1	987
0	1	0	m	18	r	1	47	tand	brood	con	incon	1	3	3	1	1049
0	1	0	m	18	r	1	48	oor	vis	incon	incon	1	3	3	1	923
0	5	0	m	18	r	2	1	tol	krab	con	incon	1	3	3	1	914
0	5	0	m	18	r	2	2	das	pomp	incon	incon	1	3	3	1	1360
0	5	0	m	18	r	2	3	hond	stoel	incon	incon	1	3	3	1	1151
0	5	0	m	18	r	2	4	brood	brood	incon	con	1	3	3	1	770
0	5	0	m	18	r	2	5	wiel	beer	con	incon	1	3	3	1	879
0	5	0	m	18	r	2	6	kous	kous	incon	con	1	3	3	1	1105
0	5	0	m	18	r	2	7	koe	koe	con	con	1	3	3	1	895
0	5	0	m	18	r	2	8	vogel	bijl	con	incon	1	3	3	1	909
0	5	0	m	18	r	2	9	rits	kurk	incon	incon	1	3	3	1	1190
0	5	0	m	18	r	2	10	kat	pan	incon	incon	1	3	3	1	1090
0	5	0	m	18	r	2	11	bank	slee	incon	incon	1	3	3	1	896
0	5	0	m	18	r	2	12	hert	hert	incon	con	1	3	3	1	1063
0	5	0	m	18	r	2	13	bloem	bloem	con	con	1	3	3	1	809
0	5	0	m	18	r	2	14	vis	vis	con	con	1	3	3	1	765
0	5	0	m	18	r	2	15	mes	doos	con	incon	1	3	3	1	1316
0	5	0	m	18	r	2	16	pizza	jojo	incon	incon	1	3	3	1	1114
0	5	0	m	18	r	2	17	zweep	zweep	incon	con	1	3	3	1	821
0	5	0	m	18	r	2	18	vork	vork	con	con	1	3	3	1	962
0	5	0	m	18	r	2	19	kast	bad	con	incon	1	3	3	1	953
0	5	0	m	18	r	2	20	kruis	kruis	incon	con	1	3	3	1	817
0	5	0	m	18	r	2	21	noot	wolf	con	incon	1	3	3	1	1382
0	5	0	m	18	r	2	22	vuur	tand	incon	incon	1	3	3	1	1893
0	5	0	m	18	r	2	23	vlag	slang	incon	incon	1	3	3	1	836
0	5	0	m	18	r	2	24	heks	heks	incon	con	1	3	3	1	789
0	5	0	m	18	r	2	25	taart	schelp	con	incon	1	3	3	1	898
0	5	0	m	18	r	2	26	leeuw	pijl	incon	incon	1	3	3	1	1146
0	5	0	m	18	r	2	27	boek	deur	incon	incon	1	3	3	1	966
0	5	0	m	18	r	2	28	ui	ui	incon	con	1	3	3	1	931
0	5	0	m	18	r	2	29	fiets	fiets	con	con	1	3	3	1	1390
0	5	0	m	18	r	2	30	broek	broek	con	con	1	3	3	1	1231
0	5	0	m	18	r	2	31	klok	klok	con	con	1	3	3	1	867
0	5	0	m	18	r	2	32	blad	fles	con	incon	1	3	3	1	967
0	5	0	m	18	r	2	33	piano	piano	incon	con	1	3	3	1	771
0	5	0	m	18	r	2	34	ton	ton	con	con	1	3	3	1	842
0	5	0	m	18	r	2	35	tank	tank	con	con	1	3	3	1	955
0	5	0	m	18	r	2	36	bom	spook	con	incon	1	3	3	1	731
0	5	0	m	18	r	2	37	tent	tent	incon	con	1	3	3	1	799
0	5	0	m	18	r	2	38	strik	strik	con	con	1	3	3	1	797
0	5	0	m	18	r	2	39	uil	uil	con	con	1	3	3	1	835
0	5	0	m	18	r	2	40	iglo	zaag	con	incon	1	3	3	1	1006
0	5	0	m	18	r	2	41	paard	paard	incon	con	1	3	3	1	867
0	5	0	m	18	r	2	42	glas	oor	con	incon	1	3	3	1	1104
0	5	0	m	18	r	2	43	bus	ster	incon	incon	1	3	3	1	1040
0	5	0	m	18	r	2	44	spin	schaar	incon	incon	1	3	3	1	1025
0	5	0	m	18	r	2	45	kraan	kraan	incon	con	1	3	3	1	946
0	5	0	m	18	r	2	46	hek	eend	con	incon	1	3	3	1	4
0	5	0	m	18	r	2	47	tafel	tafel	incon	con	1	3	3	1	954
0	5	0	m	18	r	2	48	hand	hand	con	con	1	3	3	1	888
0	2	0	m	18	r	3	1	slak	slak	con	con	1	3	3	1	1320
0	2	0	m	18	r	3	2	pop	pop	con	con	1	3	3	1	1075
0	2	0	m	18	r	3	3	tafel	voet	con	incon	1	3	3	1	880
0	2	0	m	18	r	3	4	aap	aap	incon	con	0	3	-1	3	2004
0	2	0	m	18	r	3	5	maan	maan	con	con	1	3	3	1	865
0	2	0	m	18	r	3	6	vork	worst	con	incon	1	3	3	1	1144
0	2	0	m	18	r	3	7	ui	bh	incon	incon	1	3	3	1	961
0	2	0	m	18	r	3	8	ma�s	ma�s	incon	con	1	3	3	1	894
0	2	0	m	18	r	3	9	paard	boom	con	incon	1	3	3	1	1096
0	2	0	m	18	r	3	10	huis	huis	incon	con	0	3	-1	3	2004
0	2	0	m	18	r	3	11	geit	geit	con	con	1	3	3	1	725
0	2	0	m	18	r	3	12	kip	kip	con	con	1	3	3	1	873
0	2	0	m	18	r	3	13	klok	mand	con	incon	1	3	3	1	1051
0	2	0	m	18	r	3	14	kruis	bril	incon	incon	1	3	3	1	1472
0	2	0	m	18	r	3	15	bloem	ei	incon	incon	1	3	3	1	987
0	2	0	m	18	r	3	16	schoen	schoen	incon	con	1	3	3	1	777
0	2	0	m	18	r	3	17	zwaan	zwaan	con	con	1	3	3	1	959
0	2	0	m	18	r	3	18	trui	trui	con	con	1	3	3	1	944
0	2	0	m	18	r	3	19	ring	ring	con	con	1	3	3	1	914
0	2	0	m	18	r	3	20	hand	bed	con	incon	1	3	3	1	1318
0	2	0	m	18	r	3	21	tank	boot	incon	incon	1	3	3	1	1176
0	2	0	m	18	r	3	22	naald	naald	incon	con	1	3	3	1	1572
0	2	0	m	18	r	3	23	auto	auto	con	con	1	3	3	1	826
0	2	0	m	18	r	3	24	hoed	hoed	con	con	0	3	-1	3	2004
0	2	0	m	18	r	3	25	koe	lamp	con	incon	0	3	-1	3	2004
0	2	0	m	18	r	3	26	ton	ijsje	incon	incon	1	3	3	1	877
0	2	0	m	18	r	3	27	berg	berg	incon	con	1	3	3	1	948
0	2	0	m	18	r	3	28	vis	neus	con	incon	1	3	3	1	1236
0	2	0	m	18	r	3	29	kaars	kaars	incon	con	1	3	3	1	1001
0	2	0	m	18	r	3	30	wolk	wolk	con	con	1	3	3	1	1107
0	2	0	m	18	r	3	31	strik	kers	con	incon	1	3	3	1	1418
0	2	0	m	18	r	3	32	kous	vos	incon	incon	1	3	3	1	1322
0	2	0	m	18	r	3	33	broek	oog	incon	incon	1	3	3	1	904
0	2	0	m	18	r	3	34	kerk	kerk	incon	con	1	3	3	1	922
0	2	0	m	18	r	3	35	peer	peer	con	con	0	3	-1	3	2004
0	2	0	m	18	r	3	36	lat	lat	con	con	1	3	3	1	862
0	2	0	m	18	r	3	37	piano	vaas	con	incon	1	3	3	1	1256
0	2	0	m	18	r	3	38	zweep	schop	incon	incon	1	3	3	1	1143
0	2	0	m	18	r	3	39	haai	haai	incon	con	1	3	3	1	1012
0	2	0	m	18	r	3	40	uil	clown	con	incon	1	3	3	1	1143
0	2	0	m	18	r	3	41	tent	pijp	incon	incon	1	3	3	1	1078
0	2	0	m	18	r	3	42	kam	kam	incon	con	1	3	3	1	990
0	2	0	m	18	r	3	43	hert	tang	con	incon	0	3	-1	3	2004
0	2	0	m	18	r	3	44	heks	kroon	incon	incon	1	3	3	1	969
0	2	0	m	18	r	3	45	brood	tak	incon	incon	1	3	3	1	988
0	2	0	m	18	r	3	46	zak	zak	incon	con	1	3	3	1	1187
0	2	0	m	18	r	3	47	kraan	muis	con	incon	1	3	3	1	1088
0	2	0	m	18	r	3	48	fiets	zon	incon	incon	1	3	3	1	881
0	3	0	m	18	r	4	1	bh	slak	con	incon	1	3	3	1	811
0	3	0	m	18	r	4	2	iglo	iglo	incon	con	1	3	3	1	1352
0	3	0	m	18	r	4	3	oog	huis	con	incon	1	3	3	1	848
0	3	0	m	18	r	4	4	vos	kam	incon	incon	1	3	3	1	953
0	3	0	m	18	r	4	5	glas	glas	incon	con	1	3	3	1	1384
0	3	0	m	18	r	4	6	leeuw	leeuw	con	con	1	3	3	1	825
0	3	0	m	18	r	4	7	bank	bank	con	con	0	3	-1	3	2004
0	3	0	m	18	r	4	8	schop	ma�s	con	incon	1	3	3	1	778
0	3	0	m	18	r	4	9	rits	rits	incon	con	1	3	9	2	4
0	3	0	m	18	r	4	10	muis	trui	con	incon	0	3	-1	3	2004
0	3	0	m	18	r	4	11	pijp	kaars	incon	incon	1	3	3	1	1612
0	3	0	m	18	r	4	12	spin	spin	incon	con	0	3	-1	3	2004
0	3	0	m	18	r	4	13	tang	naald	con	incon	1	3	3	1	1197
0	3	0	m	18	r	4	14	tak	berg	incon	incon	1	3	3	1	994
0	3	0	m	18	r	4	15	ijsje	haai	incon	incon	1	3	3	1	988
0	3	0	m	18	r	4	16	boek	boek	incon	con	0	3	-1	3	2004
0	3	0	m	18	r	4	17	blad	blad	con	con	1	3	3	1	796
0	3	0	m	18	r	4	18	bril	ring	con	incon	1	3	3	1	1257
0	3	0	m	18	r	4	19	voet	auto	incon	incon	1	3	3	1	930
0	3	0	m	18	r	4	20	kast	kast	incon	con	0	3	-1	3	2004
0	3	0	m	18	r	4	21	bed	kerk	con	incon	0	3	-1	3	2004
0	3	0	m	18	r	4	22	kers	lat	incon	incon	1	3	3	1	694
0	3	0	m	18	r	4	23	bus	bus	incon	con	1	3	3	1	874
0	3	0	m	18	r	4	24	hond	hond	con	con	1	3	3	1	941
0	3	0	m	18	r	4	25	zon	hoed	con	incon	1	3	3	1	752
0	3	0	m	18	r	4	26	mand	pop	incon	incon	0	3	-1	3	2004
0	3	0	m	18	r	4	27	lamp	kip	incon	incon	1	3	3	1	1348
0	3	0	m	18	r	4	28	vuur	vuur	incon	con	1	3	3	1	1147
0	3	0	m	18	r	4	29	worst	peer	con	incon	1	3	3	1	1007
0	3	0	m	18	r	4	30	kat	kat	incon	con	1	3	3	1	1174
0	3	0	m	18	r	4	31	vlag	vlag	con	con	1	3	3	1	994
0	3	0	m	18	r	4	32	clown	zwaan	con	incon	1	3	3	1	1147
0	3	0	m	18	r	4	33	vogel	vogel	incon	con	1	3	3	1	1480
0	3	0	m	18	r	4	34	pizza	pizza	con	con	1	3	3	1	1171
0	3	0	m	18	r	4	35	noot	noot	con	con	1	3	3	1	1025
0	3	0	m	18	r	4	36	kroon	aap	con	incon	0	3	-1	3	2004
0	3	0	m	18	r	4	37	vaas	geit	incon	incon	0	3	-1	3	2004
0	3	0	m	18	r	4	38	tol	tol	incon	con	1	3	3	1	887
0	3	0	m	18	r	4	39	hek	hek	con	con	1	3	3	1	1150
0	3	0	m	18	r	4	40	das	das	con	con	1	3	3	1	939
0	3	0	m	18	r	4	41	neus	maan	con	incon	0	3	-1	3	2004
0	3	0	m	18	r	4	42	boot	wolk	incon	incon	0	3	-1	3	2004
0	3	0	m	18	r	4	43	taart	taart	incon	con	1	3	3	1	928
0	3	0	m	18	r	4	44	bom	bom	con	con	1	3	3	1	1068
0	3	0	m	18	r	4	45	wiel	wiel	con	con	1	3	3	1	1329
0	3	0	m	18	r	4	46	mes	mes	con	con	1	3	3	1	1028
0	3	0	m	18	r	4	47	boom	zak	con	incon	1	3	3	1	1001
0	3	0	m	18	r	4	48	ei	schoen	incon	incon	0	3	-1	3	2004
0	4	0	m	18	r	5	1	slee	slee	con	con	1	3	3	1	740
0	4	0	m	18	r	5	2	schelp	schelp	con	con	1	3	3	1	666
0	4	0	m	18	r	5	3	pan	pan	con	con	1	3	3	1	708
0	4	0	m	18	r	5	4	kurk	kurk	con	con	1	3	3	1	864
0	4	0	m	18	r	5	5	kam	bank	con	incon	1	3	3	1	1050
0	4	0	m	18	r	5	6	krab	krab	incon	con	1	3	3	1	735
0	4	0	m	18	r	5	7	doos	doos	con	con	1	3	3	1	811
0	4	0	m	18	r	5	8	pomp	pomp	con	con	1	3	3	1	827
0	4	0	m	18	r	5	9	maan	kat	con	incon	0	3	-1	3	2004
0	4	0	m	18	r	5	10	ring	vlag	incon	incon	0	3	-1	3	2004
0	4	0	m	18	r	5	11	oor	oor	incon	con	1	3	3	1	1139
0	4	0	m	18	r	5	12	spook	spook	con	con	1	3	3	1	1015
0	4	0	m	18	r	5	13	ma�s	das	con	incon	1	3	3	1	790
0	4	0	m	18	r	5	14	stoel	stoel	incon	con	1	3	3	1	739
0	4	0	m	18	r	5	15	schoen	bus	con	incon	1	3	3	1	1876
0	4	0	m	18	r	5	16	peer	spin	incon	incon	1	3	3	1	877
0	4	0	m	18	r	5	17	kaars	leeuw	incon	incon	1	3	3	1	981
0	4	0	m	18	r	5	18	haai	pizza	incon	incon	1	3	3	1	970
0	4	0	m	18	r	5	19	ster	ster	incon	con	1	3	3	1	936
0	4	0	m	18	r	5	20	eend	eend	con	con	1	3	3	1	951
0	4	0	m	18	r	5	21	bijl	bijl	con	con	1	3	3	1	986
0	4	0	m	18	r	5	22	tand	tand	con	con	0	3	-1	3	2005
0	4	0	m	18	r	5	23	geit	taart	con	incon	1	3	3	1	1107
0	4	0	m	18	r	5	24	jojo	jojo	incon	con	1	3	3	1	710
0	4	0	m	18	r	5	25	bad	bad	con	con	1	3	3	1	778
0	4	0	m	18	r	5	26	slak	vuur	con	incon	1	3	3	1	948
0	4	0	m	18	r	5	27	hoed	mes	incon	incon	1	3	3	1	997
0	4	0	m	18	r	5	28	beer	beer	incon	con	1	3	3	1	1007
0	4	0	m	18	r	5	29	fles	fles	con	con	1	3	3	1	853
0	4	0	m	18	r	5	30	huis	boek	con	incon	1	3	3	1	1146
0	4	0	m	18	r	5	31	aap	bom	incon	incon	1	3	3	1	918
0	4	0	m	18	r	5	32	zaag	zaag	incon	con	1	3	3	1	898
0	4	0	m	18	r	5	33	auto	hond	con	incon	1	3	3	1	1283
0	4	0	m	18	r	5	34	wolk	hek	incon	incon	1	3	3	1	1027
0	4	0	m	18	r	5	35	schaar	schaar	incon	con	1	3	3	1	947
0	4	0	m	18	r	5	36	pijl	pijl	con	con	1	3	3	1	936
0	4	0	m	18	r	5	37	zak	blad	con	incon	1	3	3	1	987
0	4	0	m	18	r	5	38	slang	slang	incon	con	1	3	3	1	716
0	4	0	m	18	r	5	39	lat	tol	con	incon	1	3	3	1	4
0	4	0	m	18	r	5	40	trui	vogel	incon	incon	1	3	3	1	1094
0	4	0	m	18	r	5	41	wolf	wolf	incon	con	1	3	3	1	865
0	4	0	m	18	r	5	42	zwaan	iglo	con	incon	1	3	3	1	1026
0	4	0	m	18	r	5	43	pop	noot	incon	incon	1	3	3	1	894
0	4	0	m	18	r	5	44	naald	rits	incon	incon	0	3	-1	3	2004
0	4	0	m	18	r	5	45	kip	wiel	incon	incon	1	3	3	1	1056
0	4	0	m	18	r	5	46	deur	deur	incon	con	1	3	3	1	1493
0	4	0	m	18	r	5	47	kerk	glas	con	incon	1	3	3	1	1012
0	4	0	m	18	r	5	48	berg	kast	incon	incon	1	3	3	1	1307
0	5	1	m	17	r	1	1	vlag	slang	con	incon	1	3	3	1	955
0	5	1	m	17	r	1	2	kast	bad	incon	incon	1	3	3	1	1006
0	5	1	m	17	r	1	3	kruis	kruis	incon	con	1	3	3	1	874
0	5	1	m	17	r	1	4	hert	hert	con	con	0	3	-1	3	2004
0	5	1	m	17	r	1	5	iglo	zaag	con	incon	1	3	3	1	1100
0	5	1	m	17	r	1	6	vis	vis	incon	con	1	3	3	1	928
0	5	1	m	17	r	1	7	koe	koe	con	con	1	3	3	1	868
0	5	1	m	17	r	1	8	heks	heks	con	con	1	3	3	1	849
0	5	1	m	17	r	1	9	klok	klok	con	con	1	3	3	1	803
0	5	1	m	17	r	1	10	das	pomp	con	incon	1	3	3	1	1274
0	5	1	m	17	r	1	11	tent	tent	incon	con	1	3	3	1	884
0	5	1	m	17	r	1	12	tank	tank	con	con	1	3	3	1	771
0	5	1	m	17	r	1	13	tol	krab	con	incon	1	3	3	1	1059
0	5	1	m	17	r	1	14	taart	schelp	incon	incon	1	3	3	1	1067
0	5	1	m	17	r	1	15	pizza	jojo	incon	incon	1	3	3	1	1156
0	5	1	m	17	r	1	16	tafel	tafel	incon	con	1	3	3	1	820
0	5	1	m	17	r	1	17	glas	oor	con	incon	1	3	3	1	875
0	5	1	m	17	r	1	18	mes	doos	incon	incon	1	3	3	1	1167
0	5	1	m	17	r	1	19	boek	deur	incon	incon	1	3	3	1	945
0	5	1	m	17	r	1	20	zweep	zweep	incon	con	1	3	3	1	1430
0	5	1	m	17	r	1	21	fiets	fiets	con	con	1	3	3	1	943
0	5	1	m	17	r	1	22	bus	ster	con	incon	1	3	3	1	864
0	5	1	m	17	r	1	23	vogel	bijl	incon	incon	1	3	3	1	1568
0	5	1	m	17	r	1	24	broek	broek	incon	con	1	3	3	1	868
0	5	1	m	17	r	1	25	hand	hand	con	con	0	3	-1	3	2004
0	5	1	m	17	r	1	26	vork	vork	con	con	1	3	3	1	794
0	5	1	m	17	r	1	27	leeuw	pijl	con	incon	1	3	9	2	1966
0	5	1	m	17	r	1	28	brood	brood	incon	con	1	3	3	1	851
0	5	1	m	17	r	1	29	hek	eend	con	incon	1	3	3	1	963
0	5	1	m	17	r	1	30	spin	schaar	incon	incon	1	3	3	1	943
0	5	1	m	17	r	1	31	bloem	bloem	incon	con	1	3	3	1	847
0	5	1	m	17	r	1	32	uil	uil	con	con	1	3	3	1	894
0	5	1	m	17	r	1	33	piano	piano	con	con	1	3	3	1	898
0	5	1	m	17	r	1	34	paard	paard	con	con	1	3	3	1	812
0	5	1	m	17	r	1	35	blad	fles	con	incon	1	3	3	1	1031
0	5	1	m	17	r	1	36	noot	wolf	incon	incon	1	3	3	1	1376
0	5	1	m	17	r	1	37	rits	kurk	incon	incon	1	3	3	1	1036
0	5	1	m	17	r	1	38	ui	ui	incon	con	1	3	3	1	819
0	5	1	m	17	r	1	39	wiel	beer	con	incon	1	3	3	1	977
0	5	1	m	17	r	1	40	kat	pan	incon	incon	1	3	3	1	937
0	5	1	m	17	r	1	41	ton	ton	incon	con	1	3	3	1	946
0	5	1	m	17	r	1	42	bom	spook	con	incon	1	3	3	1	913
0	5	1	m	17	r	1	43	hond	stoel	incon	incon	1	3	3	1	962
0	5	1	m	17	r	1	44	kous	kous	incon	con	1	3	3	1	883
0	5	1	m	17	r	1	45	kraan	kraan	con	con	1	3	3	1	1092
0	5	1	m	17	r	1	46	bank	slee	con	incon	1	3	3	1	1261
0	5	1	m	17	r	1	47	strik	strik	incon	con	1	3	3	1	830
0	5	1	m	17	r	1	48	vuur	tand	con	incon	1	3	3	1	906
0	3	1	m	17	r	2	1	vogel	vogel	con	con	1	3	3	1	775
0	3	1	m	17	r	2	2	clown	zwaan	con	incon	1	3	3	1	1356
0	3	1	m	17	r	2	3	hek	hek	incon	con	0	3	-1	3	2004
0	3	1	m	17	r	2	4	rits	rits	con	con	1	3	3	1	1899
0	3	1	m	17	r	2	5	blad	blad	con	con	1	3	3	1	812
0	3	1	m	17	r	2	6	vaas	geit	con	incon	1	3	3	1	1061
0	3	1	m	17	r	2	7	boom	zak	incon	incon	1	3	3	1	1123
0	3	1	m	17	r	2	8	spin	spin	incon	con	1	3	3	1	807
0	3	1	m	17	r	2	9	vos	kam	con	incon	1	3	3	1	953
0	3	1	m	17	r	2	10	worst	peer	incon	incon	1	3	3	1	1252
0	3	1	m	17	r	2	11	schop	ma�s	incon	incon	1	3	3	1	1261
0	3	1	m	17	r	2	12	wiel	wiel	incon	con	1	3	3	1	970
0	3	1	m	17	r	2	13	kers	lat	con	incon	1	3	3	1	1235
0	3	1	m	17	r	2	14	lamp	kip	incon	incon	1	3	3	1	957
0	3	1	m	17	r	2	15	ijsje	haai	incon	incon	1	3	3	1	1186
0	3	1	m	17	r	2	16	mes	mes	incon	con	1	3	3	1	908
0	3	1	m	17	r	2	17	pizza	pizza	con	con	1	3	3	1	952
0	3	1	m	17	r	2	18	leeuw	leeuw	con	con	1	3	3	1	774
0	3	1	m	17	r	2	19	boek	boek	con	con	1	3	3	1	905
0	3	1	m	17	r	2	20	tak	berg	con	incon	1	3	3	1	1042
0	3	1	m	17	r	2	21	bed	kerk	incon	incon	0	3	-1	3	2004
0	3	1	m	17	r	2	22	hond	hond	incon	con	1	3	3	1	726
0	3	1	m	17	r	2	23	vuur	vuur	con	con	1	3	3	1	767
0	3	1	m	17	r	2	24	bus	bus	con	con	1	3	3	1	806
0	3	1	m	17	r	2	25	tang	naald	con	incon	1	3	4	0	1047
0	3	1	m	17	r	2	26	kast	kast	incon	con	1	3	3	1	1064
0	3	1	m	17	r	2	27	bank	bank	con	con	1	3	3	1	993
0	3	1	m	17	r	2	28	bh	slak	con	incon	1	3	3	1	1122
0	3	1	m	17	r	2	29	kroon	aap	incon	incon	1	3	3	1	992
0	3	1	m	17	r	2	30	taart	taart	incon	con	1	3	3	1	1004
0	3	1	m	17	r	2	31	kat	kat	con	con	1	3	3	1	903
0	3	1	m	17	r	2	32	vlag	vlag	con	con	1	3	3	1	1015
0	3	1	m	17	r	2	33	pijp	kaars	con	incon	1	3	3	1	1012
0	3	1	m	17	r	2	34	bom	bom	incon	con	1	3	3	1	783
0	3	1	m	17	r	2	35	oog	huis	con	incon	1	3	3	1	985
0	3	1	m	17	r	2	36	ei	schoen	incon	incon	1	3	3	1	884
0	3	1	m	17	r	2	37	tol	tol	incon	con	1	3	3	1	858
0	3	1	m	17	r	2	38	zon	hoed	con	incon	1	3	3	1	938
0	3	1	m	17	r	2	39	muis	trui	incon	incon	1	3	3	1	1265
0	3	1	m	17	r	2	40	das	das	incon	con	1	3	3	1	865
0	3	1	m	17	r	2	41	bril	ring	con	incon	1	3	3	1	1608
0	3	1	m	17	r	2	42	voet	auto	incon	incon	1	3	3	1	923
0	3	1	m	17	r	2	43	boot	wolk	incon	incon	0	3	-1	3	2004
0	3	1	m	17	r	2	44	iglo	iglo	incon	con	1	3	3	1	1689
0	3	1	m	17	r	2	45	mand	pop	con	incon	1	3	3	1	1353
0	3	1	m	17	r	2	46	neus	maan	incon	incon	1	3	3	1	1199
0	3	1	m	17	r	2	47	noot	noot	incon	con	1	3	3	1	919
0	3	1	m	17	r	2	48	glas	glas	con	con	1	3	3	1	796
0	1	1	m	17	r	3	1	tang	tang	con	con	1	3	3	1	857
0	1	1	m	17	r	3	2	bh	bh	con	con	1	3	3	1	847
0	1	1	m	17	r	3	3	spook	kous	con	incon	1	3	3	1	1164
0	1	1	m	17	r	3	4	kroon	kroon	incon	con	1	3	3	1	1155
0	1	1	m	17	r	3	5	bed	bed	con	con	1	3	3	1	758
0	1	1	m	17	r	3	6	oog	oog	con	con	1	3	3	1	811
0	1	1	m	17	r	3	7	oor	vis	con	incon	1	3	3	1	955
0	1	1	m	17	r	3	8	ei	ei	incon	con	1	3	3	1	873
0	1	1	m	17	r	3	9	bijl	hert	con	incon	0	3	-1	3	2004
0	1	1	m	17	r	3	10	wolf	piano	incon	incon	1	3	3	1	885
0	1	1	m	17	r	3	11	neus	neus	incon	con	1	3	3	1	857
0	1	1	m	17	r	3	12	schop	schop	con	con	1	3	3	1	683
0	1	1	m	17	r	3	13	vos	vos	con	con	1	3	3	1	766
0	1	1	m	17	r	3	14	schaar	uil	con	incon	1	3	3	1	906
0	1	1	m	17	r	3	15	bad	klok	incon	incon	0	3	-1	3	2004
0	1	1	m	17	r	3	16	slang	tent	incon	incon	1	3	3	1	1075
0	1	1	m	17	r	3	17	slee	ui	incon	incon	1	3	3	1	992
0	1	1	m	17	r	3	18	boot	boot	incon	con	1	3	3	1	853
0	1	1	m	17	r	3	19	pomp	strik	con	incon	1	3	3	1	993
0	1	1	m	17	r	3	20	kurk	broek	incon	incon	1	3	3	1	1119
0	1	1	m	17	r	3	21	ster	fiets	incon	incon	1	3	3	1	986
0	1	1	m	17	r	3	22	pijp	pijp	incon	con	1	3	3	1	806
0	1	1	m	17	r	3	23	eend	kraan	con	incon	1	3	3	1	1496
0	1	1	m	17	r	3	24	muis	muis	incon	con	1	3	3	1	783
0	1	1	m	17	r	3	25	bril	bril	con	con	0	3	-1	3	2004
0	1	1	m	17	r	3	26	worst	worst	con	con	1	3	3	1	776
0	1	1	m	17	r	3	27	doos	kruis	con	incon	0	3	-1	3	2004
0	1	1	m	17	r	3	28	tak	tak	incon	con	1	3	3	1	863
0	1	1	m	17	r	3	29	fles	bloem	con	incon	1	3	3	1	821
0	1	1	m	17	r	3	30	deur	tafel	incon	incon	1	3	3	1	1735
0	1	1	m	17	r	3	31	pan	koe	incon	incon	1	3	3	1	982
0	1	1	m	17	r	3	32	clown	clown	incon	con	1	3	3	1	767
0	1	1	m	17	r	3	33	pijl	vork	con	incon	1	3	3	1	999
0	1	1	m	17	r	3	34	tand	brood	incon	incon	1	3	3	1	895
0	1	1	m	17	r	3	35	beer	heks	incon	incon	1	3	3	1	1162
0	1	1	m	17	r	3	36	krab	ton	incon	incon	1	3	3	1	1002
0	1	1	m	17	r	3	37	zon	zon	incon	con	1	3	3	1	810
0	1	1	m	17	r	3	38	kers	kers	con	con	1	3	3	1	747
0	1	1	m	17	r	3	39	jojo	tank	con	incon	0	3	-1	3	2004
0	1	1	m	17	r	3	40	vaas	vaas	incon	con	1	3	3	1	824
0	1	1	m	17	r	3	41	zaag	hand	con	incon	1	3	3	1	1000
0	1	1	m	17	r	3	42	schelp	zweep	incon	incon	1	3	3	1	1222
0	1	1	m	17	r	3	43	ijsje	ijsje	incon	con	1	3	3	1	855
0	1	1	m	17	r	3	44	lamp	lamp	con	con	1	3	3	1	818
0	1	1	m	17	r	3	45	boom	boom	con	con	1	3	3	1	808
0	1	1	m	17	r	3	46	stoel	paard	con	incon	1	3	3	1	956
0	1	1	m	17	r	3	47	mand	mand	incon	con	1	3	3	1	834
0	1	1	m	17	r	3	48	voet	voet	con	con	1	3	3	1	801
0	2	1	m	17	r	4	1	huis	huis	con	con	1	3	3	1	722
0	2	1	m	17	r	4	2	heks	kroon	con	incon	1	3	3	1	971
0	2	1	m	17	r	4	3	koe	lamp	incon	incon	1	3	3	1	1027
0	2	1	m	17	r	4	4	lat	lat	incon	con	0	3	-1	3	2004
0	2	1	m	17	r	4	5	kraan	muis	con	incon	1	3	3	1	898
0	2	1	m	17	r	4	6	vis	neus	incon	incon	1	3	3	1	932
0	2	1	m	17	r	4	7	hert	tang	incon	incon	1	3	3	1	1038
0	2	1	m	17	r	4	8	slak	slak	incon	con	1	3	3	1	804
0	2	1	m	17	r	4	9	vork	worst	con	incon	1	3	3	1	1063
0	2	1	m	17	r	4	10	klok	mand	incon	incon	1	3	3	1	983
0	2	1	m	17	r	4	11	naald	naald	incon	con	1	3	3	1	1162
0	2	1	m	17	r	4	12	zweep	schop	con	incon	1	3	3	1	1040
0	2	1	m	17	r	4	13	kous	vos	incon	incon	1	3	3	1	1152
0	2	1	m	17	r	4	14	schoen	schoen	incon	con	1	3	3	1	725
0	2	1	m	17	r	4	15	tafel	voet	con	incon	1	3	3	1	919
0	2	1	m	17	r	4	16	ton	ijsje	incon	incon	1	3	3	1	912
0	2	1	m	17	r	4	17	uil	clown	incon	incon	1	3	3	1	983
0	2	1	m	17	r	4	18	strik	kers	incon	incon	1	3	3	1	953
0	2	1	m	17	r	4	19	trui	trui	incon	con	1	3	3	1	857
0	2	1	m	17	r	4	20	haai	haai	con	con	1	3	3	1	830
0	2	1	m	17	r	4	21	kaars	kaars	con	con	1	3	3	1	764
0	2	1	m	17	r	4	22	kip	kip	con	con	1	3	3	1	676
0	2	1	m	17	r	4	23	bloem	ei	con	incon	1	3	3	1	897
0	2	1	m	17	r	4	24	fiets	zon	incon	incon	1	3	3	1	877
0	2	1	m	17	r	4	25	paard	boom	incon	incon	1	3	3	1	973
0	2	1	m	17	r	4	26	kruis	bril	incon	incon	1	3	3	1	1043
0	2	1	m	17	r	4	27	wolk	wolk	incon	con	1	3	3	1	1358
0	2	1	m	17	r	4	28	broek	oog	con	incon	1	3	3	1	929
0	2	1	m	17	r	4	29	ma�s	ma�s	incon	con	1	3	3	1	628
0	2	1	m	17	r	4	30	hoed	hoed	con	con	1	3	3	1	715
0	2	1	m	17	r	4	31	peer	peer	con	con	1	3	3	1	809
0	2	1	m	17	r	4	32	aap	aap	con	con	1	3	3	1	808
0	2	1	m	17	r	4	33	tent	pijp	con	incon	1	3	3	1	922
0	2	1	m	17	r	4	34	zwaan	zwaan	incon	con	1	3	3	1	718
0	2	1	m	17	r	4	35	zak	zak	con	con	1	3	3	1	826
0	2	1	m	17	r	4	36	berg	berg	con	con	1	3	3	1	709
0	2	1	m	17	r	4	37	ui	bh	con	incon	1	3	3	1	887
0	2	1	m	17	r	4	38	maan	maan	incon	con	1	3	3	1	980
0	2	1	m	17	r	4	39	auto	auto	con	con	1	3	3	1	773
0	2	1	m	17	r	4	40	piano	vaas	con	incon	1	3	3	1	941
0	2	1	m	17	r	4	41	hand	bed	incon	incon	0	3	-1	3	2004
0	2	1	m	17	r	4	42	geit	geit	incon	con	1	3	3	1	734
0	2	1	m	17	r	4	43	brood	tak	con	incon	1	3	3	1	1015
0	2	1	m	17	r	4	44	pop	pop	incon	con	1	3	3	1	809
0	2	1	m	17	r	4	45	kam	kam	con	con	1	3	3	1	741
0	2	1	m	17	r	4	46	tank	boot	con	incon	1	3	4	0	731
0	2	1	m	17	r	4	47	ring	ring	incon	con	1	3	9	2	4
0	2	1	m	17	r	4	48	kerk	kerk	con	con	1	3	3	1	769
0	4	1	m	17	r	5	1	jojo	jojo	con	con	1	3	3	1	883
0	4	1	m	17	r	5	2	kaars	leeuw	con	incon	1	3	3	1	964
0	4	1	m	17	r	5	3	aap	bom	incon	incon	1	3	3	1	958
0	4	1	m	17	r	5	4	deur	deur	incon	con	1	3	3	1	714
0	4	1	m	17	r	5	5	tand	tand	con	con	1	3	3	1	772
0	4	1	m	17	r	5	6	kip	wiel	con	incon	1	3	3	1	968
0	4	1	m	17	r	5	7	pan	pan	incon	con	1	3	3	1	798
0	4	1	m	17	r	5	8	haai	pizza	con	incon	1	3	3	1	1094
0	4	1	m	17	r	5	9	maan	kat	incon	incon	0	3	-1	3	2004
0	4	1	m	17	r	5	10	lat	tol	incon	incon	1	3	4	0	860
0	4	1	m	17	r	5	11	schelp	schelp	incon	con	1	3	3	1	664
0	4	1	m	17	r	5	12	eend	eend	con	con	1	3	3	1	737
0	4	1	m	17	r	5	13	huis	boek	con	incon	0	3	-1	3	2004
0	4	1	m	17	r	5	14	ma�s	das	incon	incon	0	3	-1	3	2004
0	4	1	m	17	r	5	15	naald	rits	incon	incon	1	3	3	1	1201
0	4	1	m	17	r	5	16	ster	ster	incon	con	1	3	3	1	849
0	4	1	m	17	r	5	17	fles	fles	con	con	1	3	3	1	801
0	4	1	m	17	r	5	18	pijl	pijl	con	con	1	3	3	1	1066
0	4	1	m	17	r	5	19	schoen	bus	con	incon	1	3	3	1	1030
0	4	1	m	17	r	5	20	geit	taart	incon	incon	1	3	3	1	872
0	4	1	m	17	r	5	21	bijl	bijl	incon	con	1	3	3	1	786
0	4	1	m	17	r	5	22	pomp	pomp	con	con	1	3	3	1	880
0	4	1	m	17	r	5	23	stoel	stoel	con	con	1	3	3	1	693
0	4	1	m	17	r	5	24	zak	blad	con	incon	1	3	3	1	916
0	4	1	m	17	r	5	25	slang	slang	incon	con	1	3	3	1	810
0	4	1	m	17	r	5	26	kurk	kurk	con	con	1	3	3	1	909
0	4	1	m	17	r	5	27	wolk	hek	con	incon	0	3	-1	3	2004
0	4	1	m	17	r	5	28	krab	krab	incon	con	1	3	3	1	773
0	4	1	m	17	r	5	29	slee	slee	con	con	1	3	3	1	784
0	4	1	m	17	r	5	30	wolf	wolf	con	con	1	3	3	1	746
0	4	1	m	17	r	5	31	hoed	mes	con	incon	1	3	3	1	903
0	4	1	m	17	r	5	32	pop	noot	incon	incon	1	3	3	1	868
0	4	1	m	17	r	5	33	ring	vlag	incon	incon	1	3	3	1	1371
0	4	1	m	17	r	5	34	berg	kast	incon	incon	1	3	3	1	918
0	4	1	m	17	r	5	35	oor	oor	incon	con	1	3	3	1	738
0	4	1	m	17	r	5	36	peer	spin	con	incon	1	3	3	1	1064
0	4	1	m	17	r	5	37	schaar	schaar	incon	con	1	3	3	1	816
0	4	1	m	17	r	5	38	spook	spook	con	con	1	3	3	1	886
0	4	1	m	17	r	5	39	doos	doos	con	con	1	3	3	1	738
0	4	1	m	17	r	5	40	kerk	glas	con	incon	1	3	3	1	1115
0	4	1	m	17	r	5	41	trui	vogel	incon	incon	1	3	3	1	979
0	4	1	m	17	r	5	42	slak	vuur	incon	incon	1	3	3	1	969
0	4	1	m	17	r	5	43	zaag	zaag	incon	con	1	3	3	1	807
0	4	1	m	17	r	5	44	bad	bad	con	con	1	3	3	1	813
0	4	1	m	17	r	5	45	auto	hond	con	incon	1	3	3	1	884
0	4	1	m	17	r	5	46	kam	bank	incon	incon	1	3	3	1	1115
0	4	1	m	17	r	5	47	beer	beer	incon	con	1	3	3	1	857
0	4	1	m	17	r	5	48	zwaan	iglo	con	incon	1	3	3	1	1027
0	2	2	v	18	r	1	1	kerk	kerk	con	con	1	3	3	1	862
0	2	2	v	18	r	1	2	kaars	kaars	con	con	1	3	3	1	863
0	2	2	v	18	r	1	3	maan	maan	con	con	1	3	3	1	824
0	2	2	v	18	r	1	4	tafel	voet	con	incon	0	3	-1	3	2004
0	2	2	v	18	r	1	5	bloem	ei	incon	incon	0	3	-1	3	2004
0	2	2	v	18	r	1	6	hand	bed	incon	incon	1	3	3	1	1015
0	2	2	v	18	r	1	7	kraan	muis	incon	incon	1	3	3	1	1197
0	2	2	v	18	r	1	8	zak	zak	incon	con	1	3	3	1	1154
0	2	2	v	18	r	1	9	huis	huis	con	con	1	3	3	1	1085
0	2	2	v	18	r	1	10	fiets	zon	con	incon	1	3	3	1	985
0	2	2	v	18	r	1	11	tank	boot	incon	incon	1	3	3	1	1328
0	2	2	v	18	r	1	12	paard	boom	incon	incon	1	3	3	1	1007
0	2	2	v	18	r	1	13	naald	naald	incon	con	1	3	9	2	1640
0	2	2	v	18	r	1	14	lat	lat	con	con	1	3	3	1	1054
0	2	2	v	18	r	1	15	klok	mand	con	incon	1	3	3	1	980
0	2	2	v	18	r	1	16	kous	vos	incon	incon	1	3	3	1	1019
0	2	2	v	18	r	1	17	trui	trui	incon	con	1	3	3	1	844
0	2	2	v	18	r	1	18	uil	clown	con	incon	1	3	3	1	1960
0	2	2	v	18	r	1	19	tent	pijp	incon	incon	1	3	3	1	1122
0	2	2	v	18	r	1	20	pop	pop	incon	con	1	3	3	1	924
0	2	2	v	18	r	1	21	vork	worst	con	incon	1	3	3	1	1301
0	2	2	v	18	r	1	22	zweep	schop	incon	incon	0	3	-1	3	2004
0	2	2	v	18	r	1	23	vis	neus	incon	incon	1	3	3	1	1000
0	2	2	v	18	r	1	24	hert	tang	incon	incon	1	3	3	1	955
0	2	2	v	18	r	1	25	zwaan	zwaan	incon	con	1	3	3	1	978
0	2	2	v	18	r	1	26	schoen	schoen	con	con	1	3	3	1	903
0	2	2	v	18	r	1	27	piano	vaas	con	incon	1	3	3	1	1136
0	2	2	v	18	r	1	28	peer	peer	incon	con	0	3	-1	3	2004
0	2	2	v	18	r	1	29	ring	ring	con	con	1	3	3	1	959
0	2	2	v	18	r	1	30	heks	kroon	con	incon	1	3	3	1	1298
0	2	2	v	18	r	1	31	kruis	bril	incon	incon	1	3	3	1	1038
0	2	2	v	18	r	1	32	brood	tak	incon	incon	1	3	3	1	1108
0	2	2	v	18	r	1	33	aap	aap	incon	con	1	3	3	1	673
0	2	2	v	18	r	1	34	broek	oog	con	incon	1	3	3	1	1048
0	2	2	v	18	r	1	35	slak	slak	incon	con	1	3	3	1	831
0	2	2	v	18	r	1	36	haai	haai	con	con	1	3	3	1	1014
0	2	2	v	18	r	1	37	ui	bh	con	incon	0	3	-1	3	2004
0	2	2	v	18	r	1	38	kip	kip	incon	con	1	3	3	1	1069
0	2	2	v	18	r	1	39	wolk	wolk	con	con	1	3	3	1	1014
0	2	2	v	18	r	1	40	strik	kers	con	incon	1	3	3	1	1336
0	2	2	v	18	r	1	41	auto	auto	incon	con	1	3	3	1	876
0	2	2	v	18	r	1	42	hoed	hoed	con	con	1	3	3	1	959
0	2	2	v	18	r	1	43	ton	ijsje	con	incon	1	3	3	1	1071
0	2	2	v	18	r	1	44	ma�s	ma�s	incon	con	1	3	3	1	970
0	2	2	v	18	r	1	45	berg	berg	con	con	1	3	3	1	955
0	2	2	v	18	r	1	46	kam	kam	con	con	1	3	3	1	830
0	2	2	v	18	r	1	47	koe	lamp	con	incon	1	3	3	1	1039
0	2	2	v	18	r	1	48	geit	geit	incon	con	1	3	3	1	865
0	1	2	v	18	r	2	1	kers	kers	con	con	1	3	3	1	910
0	1	2	v	18	r	2	2	pijl	vork	con	incon	1	3	3	1	1088
0	1	2	v	18	r	2	3	wolf	piano	incon	incon	1	3	3	1	1094
0	1	2	v	18	r	2	4	schop	schop	incon	con	1	3	3	1	768
0	1	2	v	18	r	2	5	boot	boot	con	con	1	3	3	1	921
0	1	2	v	18	r	2	6	bh	bh	con	con	1	3	3	1	868
0	1	2	v	18	r	2	7	doos	kruis	con	incon	1	3	3	1	1079
0	1	2	v	18	r	2	8	fles	bloem	incon	incon	1	3	3	1	1065
0	1	2	v	18	r	2	9	ei	ei	incon	con	1	3	3	1	1057
0	1	2	v	18	r	2	10	slee	ui	con	incon	1	3	3	1	1150
0	1	2	v	18	r	2	11	spook	kous	incon	incon	1	3	3	1	1054
0	1	2	v	18	r	2	12	deur	tafel	incon	incon	0	3	-1	3	2004
0	1	2	v	18	r	2	13	ster	fiets	incon	incon	1	3	3	1	1224
0	1	2	v	18	r	2	14	vaas	vaas	incon	con	1	3	3	1	924
0	1	2	v	18	r	2	15	eend	kraan	con	incon	1	3	3	1	1561
0	1	2	v	18	r	2	16	beer	heks	incon	incon	1	3	3	1	1316
0	1	2	v	18	r	2	17	tand	brood	incon	incon	1	3	3	1	1029
0	1	2	v	18	r	2	18	neus	neus	incon	con	1	3	3	1	892
0	1	2	v	18	r	2	19	vos	vos	con	con	1	3	3	1	935
0	1	2	v	18	r	2	20	pijp	pijp	con	con	0	3	-1	3	2004
0	1	2	v	18	r	2	21	kurk	broek	con	incon	1	3	3	1	1009
0	1	2	v	18	r	2	22	lamp	lamp	incon	con	1	3	3	1	887
0	1	2	v	18	r	2	23	boom	boom	con	con	1	3	3	1	850
0	1	2	v	18	r	2	24	tang	tang	con	con	1	3	3	1	878
0	1	2	v	18	r	2	25	bed	bed	con	con	1	3	3	1	905
0	1	2	v	18	r	2	26	krab	ton	con	incon	1	3	4	0	945
0	1	2	v	18	r	2	27	pomp	strik	incon	incon	1	3	3	1	1400
0	1	2	v	18	r	2	28	zon	zon	incon	con	1	3	3	1	864
0	1	2	v	18	r	2	29	jojo	tank	con	incon	0	3	-1	3	2004
0	1	2	v	18	r	2	30	kroon	kroon	incon	con	1	3	3	1	859
0	1	2	v	18	r	2	31	muis	muis	con	con	1	3	3	1	848
0	1	2	v	18	r	2	32	oog	oog	con	con	1	3	3	1	872
0	1	2	v	18	r	2	33	mand	mand	con	con	1	3	3	1	820
0	1	2	v	18	r	2	34	bad	klok	con	incon	1	3	3	1	1135
0	1	2	v	18	r	2	35	bril	bril	incon	con	1	3	3	1	834
0	1	2	v	18	r	2	36	bijl	hert	con	incon	1	3	3	1	1112
0	1	2	v	18	r	2	37	stoel	paard	incon	incon	1	3	3	1	1075
0	1	2	v	18	r	2	38	zaag	hand	incon	incon	1	3	3	1	1063
0	1	2	v	18	r	2	39	clown	clown	incon	con	1	3	3	1	886
0	1	2	v	18	r	2	40	oor	vis	con	incon	1	3	3	1	1023
0	1	2	v	18	r	2	41	voet	voet	incon	con	0	3	-1	3	2004
0	1	2	v	18	r	2	42	tak	tak	con	con	1	3	3	1	789
0	1	2	v	18	r	2	43	ijsje	ijsje	con	con	1	3	3	1	905
0	1	2	v	18	r	2	44	pan	koe	con	incon	1	3	3	1	970
0	1	2	v	18	r	2	45	schelp	zweep	incon	incon	0	3	-1	3	2004
0	1	2	v	18	r	2	46	slang	tent	incon	incon	1	3	3	1	1240
0	1	2	v	18	r	2	47	worst	worst	incon	con	1	3	3	1	884
0	1	2	v	18	r	2	48	schaar	uil	con	incon	1	3	3	1	1152
0	4	2	v	18	r	3	1	peer	spin	con	incon	1	3	3	1	1061
0	4	2	v	18	r	3	2	zwaan	iglo	incon	incon	1	3	3	1	1049
0	4	2	v	18	r	3	3	huis	boek	incon	incon	1	3	3	1	963
0	4	2	v	18	r	3	4	pijl	pijl	incon	con	1	3	3	1	993
0	4	2	v	18	r	3	5	trui	vogel	con	incon	1	3	3	1	979
0	4	2	v	18	r	3	6	oor	oor	incon	con	1	3	3	1	876
0	4	2	v	18	r	3	7	tand	tand	con	con	1	3	3	1	898
0	4	2	v	18	r	3	8	stoel	stoel	con	con	1	3	3	1	880
0	4	2	v	18	r	3	9	schelp	schelp	con	con	1	3	3	1	926
0	4	2	v	18	r	3	10	schoen	bus	con	incon	1	3	3	1	1075
0	4	2	v	18	r	3	11	auto	hond	incon	incon	0	3	-1	3	2004
0	4	2	v	18	r	3	12	wolk	hek	incon	incon	1	3	3	1	1128
0	4	2	v	18	r	3	13	beer	beer	incon	con	1	3	3	1	1054
0	4	2	v	18	r	3	14	hoed	mes	con	incon	1	3	4	0	1110
0	4	2	v	18	r	3	15	fles	fles	incon	con	1	3	3	1	848
0	4	2	v	18	r	3	16	schaar	schaar	con	con	1	3	3	1	870
0	4	2	v	18	r	3	17	slee	slee	con	con	1	3	3	1	955
0	4	2	v	18	r	3	18	kip	wiel	con	incon	1	3	3	1	1862
0	4	2	v	18	r	3	19	pan	pan	incon	con	1	3	3	1	840
0	4	2	v	18	r	3	20	slang	slang	con	con	1	3	3	1	778
0	4	2	v	18	r	3	21	berg	kast	con	incon	1	3	3	1	1494
0	4	2	v	18	r	3	22	ring	vlag	incon	incon	1	3	3	1	1097
0	4	2	v	18	r	3	23	lat	tol	incon	incon	1	3	3	1	1320
0	4	2	v	18	r	3	24	aap	bom	incon	incon	1	3	3	1	1232
0	4	2	v	18	r	3	25	zaag	zaag	incon	con	1	3	3	1	1030
0	4	2	v	18	r	3	26	spook	spook	con	con	1	3	3	1	912
0	4	2	v	18	r	3	27	zak	blad	con	incon	1	3	3	1	1076
0	4	2	v	18	r	3	28	haai	pizza	incon	incon	1	3	3	1	1048
0	4	2	v	18	r	3	29	pomp	pomp	incon	con	1	3	3	1	1133
0	4	2	v	18	r	3	30	deur	deur	con	con	1	3	3	1	1003
0	4	2	v	18	r	3	31	geit	taart	con	incon	1	3	3	1	980
0	4	2	v	18	r	3	32	eend	eend	incon	con	1	3	3	1	1745
0	4	2	v	18	r	3	33	bad	bad	con	con	1	3	3	1	1206
0	4	2	v	18	r	3	34	wolf	wolf	con	con	1	3	3	1	1101
0	4	2	v	18	r	3	35	bijl	bijl	con	con	1	3	3	1	992
0	4	2	v	18	r	3	36	kaars	leeuw	con	incon	1	3	3	1	1061
0	4	2	v	18	r	3	37	krab	krab	incon	con	1	3	3	1	952
0	4	2	v	18	r	3	38	ster	ster	con	con	1	3	3	1	864
0	4	2	v	18	r	3	39	slak	vuur	con	incon	1	3	3	1	991
0	4	2	v	18	r	3	40	kerk	glas	incon	incon	1	3	3	1	1035
0	4	2	v	18	r	3	41	doos	doos	incon	con	1	3	3	1	879
0	4	2	v	18	r	3	42	pop	noot	con	incon	1	3	3	1	1121
0	4	2	v	18	r	3	43	naald	rits	incon	incon	1	3	3	1	1109
0	4	2	v	18	r	3	44	ma�s	das	incon	incon	1	3	3	1	1192
0	4	2	v	18	r	3	45	maan	kat	incon	incon	1	3	3	1	1217
0	4	2	v	18	r	3	46	kurk	kurk	incon	con	0	3	-1	3	2004
0	4	2	v	18	r	3	47	kam	bank	con	incon	1	3	3	1	1054
0	4	2	v	18	r	3	48	jojo	jojo	incon	con	1	3	3	1	968
0	5	2	v	18	r	4	1	hek	eend	con	incon	1	3	3	1	1178
0	5	2	v	18	r	4	2	vuur	tand	incon	incon	1	3	3	1	910
0	5	2	v	18	r	4	3	broek	broek	incon	con	1	3	3	1	763
0	5	2	v	18	r	4	4	klok	klok	con	con	1	3	3	1	832
0	5	2	v	18	r	4	5	koe	koe	con	con	1	3	3	1	788
0	5	2	v	18	r	4	6	glas	oor	con	incon	1	3	3	1	979
0	5	2	v	18	r	4	7	tafel	tafel	incon	con	1	3	3	1	919
0	5	2	v	18	r	4	8	piano	piano	con	con	1	3	3	1	803
0	5	2	v	18	r	4	9	bloem	bloem	con	con	1	3	3	1	875
0	5	2	v	18	r	4	10	mes	doos	con	incon	1	3	3	1	1074
0	5	2	v	18	r	4	11	leeuw	pijl	incon	incon	1	3	3	1	1029
0	5	2	v	18	r	4	12	tol	krab	incon	incon	1	3	3	1	1049
0	5	2	v	18	r	4	13	strik	strik	incon	con	1	3	3	1	893
0	5	2	v	18	r	4	14	boek	deur	con	incon	1	3	3	1	1142
0	5	2	v	18	r	4	15	hond	stoel	incon	incon	1	3	3	1	1151
0	5	2	v	18	r	4	16	paard	paard	incon	con	1	3	3	1	955
0	5	2	v	18	r	4	17	spin	schaar	con	incon	1	3	3	1	1449
0	5	2	v	18	r	4	18	bus	ster	incon	incon	1	3	3	1	949
0	5	2	v	18	r	4	19	kous	kous	incon	con	1	3	3	1	900
0	5	2	v	18	r	4	20	hert	hert	con	con	1	3	3	1	985
0	5	2	v	18	r	4	21	vis	vis	con	con	1	3	3	1	930
0	5	2	v	18	r	4	22	kat	pan	con	incon	1	3	3	1	1108
0	5	2	v	18	r	4	23	bank	slee	incon	incon	1	3	3	1	1097
0	5	2	v	18	r	4	24	hand	hand	incon	con	1	3	3	1	933
0	5	2	v	18	r	4	25	blad	fles	con	incon	1	3	3	1	1124
0	5	2	v	18	r	4	26	noot	wolf	incon	incon	1	3	3	1	1005
0	5	2	v	18	r	4	27	zweep	zweep	incon	con	1	3	3	1	899
0	5	2	v	18	r	4	28	uil	uil	con	con	1	3	3	1	842
0	5	2	v	18	r	4	29	wiel	beer	con	incon	1	3	3	1	976
0	5	2	v	18	r	4	30	bom	spook	incon	incon	0	3	-1	3	2004
0	5	2	v	18	r	4	31	rits	kurk	incon	incon	1	3	3	1	1260
0	5	2	v	18	r	4	32	heks	heks	incon	con	1	3	3	1	721
0	5	2	v	18	r	4	33	vork	vork	con	con	1	3	3	1	991
0	5	2	v	18	r	4	34	kast	bad	con	incon	1	3	3	1	960
0	5	2	v	18	r	4	35	ton	ton	incon	con	1	3	3	1	854
0	5	2	v	18	r	4	36	das	pomp	con	incon	1	3	3	1	1125
0	5	2	v	18	r	4	37	vogel	bijl	incon	incon	1	3	3	1	957
0	5	2	v	18	r	4	38	tank	tank	incon	con	1	3	3	1	1127
0	5	2	v	18	r	4	39	taart	schelp	con	incon	1	3	3	1	949
0	5	2	v	18	r	4	40	iglo	zaag	incon	incon	1	3	3	1	1049
0	5	2	v	18	r	4	41	vlag	slang	incon	incon	0	3	-1	3	2004
0	5	2	v	18	r	4	42	ui	ui	incon	con	1	3	3	1	964
0	5	2	v	18	r	4	43	fiets	fiets	con	con	1	3	3	1	942
0	5	2	v	18	r	4	44	kruis	kruis	con	con	1	3	3	1	882
0	5	2	v	18	r	4	45	kraan	kraan	con	con	1	3	3	1	876
0	5	2	v	18	r	4	46	pizza	jojo	con	incon	1	3	3	1	1201
0	5	2	v	18	r	4	47	brood	brood	incon	con	1	3	3	1	913
0	5	2	v	18	r	4	48	tent	tent	con	con	1	3	3	1	860
0	3	2	v	18	r	5	1	rits	rits	con	con	1	3	3	1	759
0	3	2	v	18	r	5	2	taart	taart	con	con	1	3	3	1	804
0	3	2	v	18	r	5	3	pizza	pizza	con	con	1	3	3	1	928
0	3	2	v	18	r	5	4	boot	wolk	con	incon	1	3	3	1	1089
0	3	2	v	18	r	5	5	blad	blad	incon	con	1	3	3	1	827
0	3	2	v	18	r	5	6	noot	noot	con	con	1	3	3	1	839
0	3	2	v	18	r	5	7	hond	hond	con	con	1	3	3	1	854
0	3	2	v	18	r	5	8	boek	boek	con	con	1	3	3	1	797
0	3	2	v	18	r	5	9	lamp	kip	con	incon	1	3	3	1	1026
0	3	2	v	18	r	5	10	zon	hoed	incon	incon	0	3	-1	3	2004
0	3	2	v	18	r	5	11	bus	bus	incon	con	1	3	3	1	1031
0	3	2	v	18	r	5	12	vuur	vuur	con	con	1	3	3	1	878
0	3	2	v	18	r	5	13	vogel	vogel	con	con	1	3	3	1	967
0	3	2	v	18	r	5	14	mand	pop	con	incon	1	3	3	1	1003
0	3	2	v	18	r	5	15	vos	kam	incon	incon	1	3	3	1	892
0	3	2	v	18	r	5	16	ijsje	haai	incon	incon	1	3	3	1	1252
0	3	2	v	18	r	5	17	spin	spin	incon	con	1	3	3	1	856
0	3	2	v	18	r	5	18	bank	bank	con	con	1	3	3	1	852
0	3	2	v	18	r	5	19	worst	peer	con	incon	1	3	3	1	1120
0	3	2	v	18	r	5	20	pijp	kaars	incon	incon	0	3	-1	3	2004
0	3	2	v	18	r	5	21	glas	glas	incon	con	1	3	3	1	985
0	3	2	v	18	r	5	22	mes	mes	con	con	1	3	3	1	848
0	3	2	v	18	r	5	23	neus	maan	con	incon	1	3	3	1	1064
0	3	2	v	18	r	5	24	clown	zwaan	incon	incon	1	3	3	1	951
0	3	2	v	18	r	5	25	ei	schoen	incon	incon	1	3	3	1	952
0	3	2	v	18	r	5	26	wiel	wiel	incon	con	1	3	3	1	974
0	3	2	v	18	r	5	27	leeuw	leeuw	con	con	1	3	3	1	800
0	3	2	v	18	r	5	28	voet	auto	con	incon	1	3	3	1	1197
0	3	2	v	18	r	5	29	iglo	iglo	incon	con	1	3	3	1	961
0	3	2	v	18	r	5	30	bh	slak	con	incon	1	3	3	1	1152
0	3	2	v	18	r	5	31	vaas	geit	incon	incon	1	3	3	1	1206
0	3	2	v	18	r	5	32	schop	ma�s	incon	incon	1	3	3	1	1066
0	3	2	v	18	r	5	33	das	das	incon	con	1	3	3	1	888
0	3	2	v	18	r	5	34	bed	kerk	con	incon	1	3	3	1	1052
0	3	2	v	18	r	5	35	kat	kat	incon	con	1	3	3	1	890
0	3	2	v	18	r	5	36	vlag	vlag	con	con	1	3	3	1	941
0	3	2	v	18	r	5	37	hek	hek	con	con	1	3	3	1	921
0	3	2	v	18	r	5	38	tak	berg	con	incon	1	3	3	1	934
0	3	2	v	18	r	5	39	kast	kast	incon	con	1	3	3	1	912
0	3	2	v	18	r	5	40	kers	lat	con	incon	1	3	3	1	1220
0	3	2	v	18	r	5	41	oog	huis	incon	incon	1	3	3	1	1136
0	3	2	v	18	r	5	42	bom	bom	incon	con	1	3	3	1	921
0	3	2	v	18	r	5	43	boom	zak	con	incon	1	3	3	1	1077
0	3	2	v	18	r	5	44	bril	ring	incon	incon	1	3	3	1	1164
0	3	2	v	18	r	5	45	tang	naald	incon	incon	1	3	3	1	1137
0	3	2	v	18	r	5	46	kroon	aap	incon	incon	1	3	3	1	1208
0	3	2	v	18	r	5	47	tol	tol	incon	con	1	3	3	1	947
0	3	2	v	18	r	5	48	muis	trui	con	incon	1	3	3	1	1031
0	2	3	v	18	r	1	1	klok	mand	con	incon	1	3	3	1	1152
0	2	3	v	18	r	1	2	uil	clown	incon	incon	1	3	3	1	1263
0	2	3	v	18	r	1	3	koe	lamp	incon	incon	1	3	3	1	1125
0	2	3	v	18	r	1	4	vis	neus	incon	incon	1	3	3	1	927
0	2	3	v	18	r	1	5	ring	ring	incon	con	1	3	3	1	1138
0	2	3	v	18	r	1	6	naald	naald	con	con	1	3	3	1	1553
0	2	3	v	18	r	1	7	ui	bh	con	incon	1	3	3	1	1133
0	2	3	v	18	r	1	8	kip	kip	incon	con	1	3	3	1	911
0	2	3	v	18	r	1	9	schoen	schoen	con	con	1	3	3	1	778
0	2	3	v	18	r	1	10	peer	peer	con	con	1	3	3	1	1006
0	2	3	v	18	r	1	11	huis	huis	con	con	1	3	3	1	887
0	2	3	v	18	r	1	12	kraan	muis	con	incon	1	3	3	1	1034
0	2	3	v	18	r	1	13	tank	boot	incon	incon	1	3	3	1	1137
0	2	3	v	18	r	1	14	heks	kroon	incon	incon	1	3	3	1	1207
0	2	3	v	18	r	1	15	slak	slak	incon	con	1	3	3	1	1107
0	2	3	v	18	r	1	16	ma�s	ma�s	con	con	1	3	3	1	957
0	2	3	v	18	r	1	17	zweep	schop	con	incon	1	3	3	1	1210
0	2	3	v	18	r	1	18	kam	kam	incon	con	1	3	3	1	898
0	2	3	v	18	r	1	19	tafel	voet	con	incon	1	3	3	1	1046
0	2	3	v	18	r	1	20	vork	worst	incon	incon	1	3	3	1	1016
0	2	3	v	18	r	1	21	aap	aap	incon	con	0	3	-1	3	2004
0	2	3	v	18	r	1	22	hert	tang	con	incon	1	3	3	1	1158
0	2	3	v	18	r	1	23	fiets	zon	incon	incon	1	3	3	1	1051
0	2	3	v	18	r	1	24	kous	vos	incon	incon	1	3	3	1	1087
0	2	3	v	18	r	1	25	zak	zak	incon	con	1	3	3	1	989
0	2	3	v	18	r	1	26	hand	bed	con	incon	1	3	3	1	904
0	2	3	v	18	r	1	27	strik	kers	incon	incon	1	3	3	1	1187
0	2	3	v	18	r	1	28	kaars	kaars	incon	con	1	3	3	1	886
0	2	3	v	18	r	1	29	paard	boom	con	incon	1	3	3	1	846
0	2	3	v	18	r	1	30	wolk	wolk	incon	con	1	3	3	1	1247
0	2	3	v	18	r	1	31	lat	lat	con	con	1	3	3	1	722
0	2	3	v	18	r	1	32	maan	maan	con	con	1	3	9	2	4
0	2	3	v	18	r	1	33	berg	berg	con	con	0	3	-1	3	2004
0	2	3	v	18	r	1	34	ton	ijsje	con	incon	1	3	3	1	1185
0	2	3	v	18	r	1	35	auto	auto	incon	con	1	3	3	1	887
0	2	3	v	18	r	1	36	broek	oog	con	incon	1	3	3	1	1059
0	2	3	v	18	r	1	37	piano	vaas	incon	incon	1	3	3	1	1182
0	2	3	v	18	r	1	38	haai	haai	incon	con	1	3	3	1	1096
0	2	3	v	18	r	1	39	kerk	kerk	con	con	1	3	3	1	1014
0	2	3	v	18	r	1	40	brood	tak	con	incon	1	3	3	1	1099
0	2	3	v	18	r	1	41	kruis	bril	incon	incon	1	3	3	1	917
0	2	3	v	18	r	1	42	geit	geit	incon	con	1	3	3	1	902
0	2	3	v	18	r	1	43	zwaan	zwaan	con	con	1	3	3	1	927
0	2	3	v	18	r	1	44	pop	pop	con	con	1	3	3	1	942
0	2	3	v	18	r	1	45	bloem	ei	con	incon	1	3	3	1	1158
0	2	3	v	18	r	1	46	tent	pijp	incon	incon	0	3	-1	3	2004
0	2	3	v	18	r	1	47	hoed	hoed	incon	con	1	3	3	1	896
0	2	3	v	18	r	1	48	trui	trui	con	con	1	3	3	1	959
0	3	3	v	18	r	2	1	bril	ring	con	incon	1	3	3	1	930
0	3	3	v	18	r	2	2	vaas	geit	incon	incon	1	3	3	1	861
0	3	3	v	18	r	2	3	hek	hek	incon	con	1	3	3	1	853
0	3	3	v	18	r	2	4	lamp	kip	con	incon	1	3	4	0	1252
0	3	3	v	18	r	2	5	muis	trui	incon	incon	1	3	3	1	1001
0	3	3	v	18	r	2	6	kat	kat	incon	con	1	3	3	1	1150
0	3	3	v	18	r	2	7	das	das	con	con	0	3	-1	3	2004
0	3	3	v	18	r	2	8	tang	naald	con	incon	1	3	3	1	974
0	3	3	v	18	r	2	9	bed	kerk	incon	incon	1	3	3	1	1024
0	3	3	v	18	r	2	10	kast	kast	incon	con	0	3	-1	3	2004
0	3	3	v	18	r	2	11	ijsje	haai	con	incon	0	3	-1	3	2004
0	3	3	v	18	r	2	12	spin	spin	incon	con	0	3	-1	3	2004
0	3	3	v	18	r	2	13	blad	blad	con	con	0	3	-1	3	2004
0	3	3	v	18	r	2	14	kers	lat	con	incon	1	3	9	2	432
0	3	3	v	18	r	2	15	noot	noot	incon	con	0	3	-1	3	2004
0	3	3	v	18	r	2	16	wiel	wiel	con	con	0	3	-1	3	2004
0	3	3	v	18	r	2	17	clown	zwaan	con	incon	1	3	9	2	1122
0	3	3	v	18	r	2	18	boot	wolk	incon	incon	0	3	-1	3	2004
0	3	3	v	18	r	2	19	kroon	aap	incon	incon	0	3	-1	3	2004
0	3	3	v	18	r	2	20	neus	maan	incon	incon	1	3	3	1	1076
0	3	3	v	18	r	2	21	vogel	vogel	incon	con	0	3	-1	3	2004
0	3	3	v	18	r	2	22	leeuw	leeuw	con	con	0	3	-1	3	2004
0	3	3	v	18	r	2	23	schop	ma�s	con	incon	1	3	3	1	1043
0	3	3	v	18	r	2	24	mes	mes	incon	con	1	3	3	1	945
0	3	3	v	18	r	2	25	boek	boek	con	con	1	3	3	1	871
0	3	3	v	18	r	2	26	vuur	vuur	con	con	1	3	3	1	919
0	3	3	v	18	r	2	27	tak	berg	con	incon	1	3	3	1	1042
0	3	3	v	18	r	2	28	ei	schoen	incon	incon	1	3	3	1	986
0	3	3	v	18	r	2	29	bom	bom	incon	con	1	3	3	1	891
0	3	3	v	18	r	2	30	taart	taart	con	con	1	3	3	1	1074
0	3	3	v	18	r	2	31	rits	rits	con	con	1	3	3	1	1277
0	3	3	v	18	r	2	32	tol	tol	con	con	0	3	-1	3	2004
0	3	3	v	18	r	2	33	oog	huis	con	incon	1	3	3	1	1049
0	3	3	v	18	r	2	34	boom	zak	incon	incon	1	3	3	1	1100
0	3	3	v	18	r	2	35	zon	hoed	incon	incon	0	3	-1	3	2004
0	3	3	v	18	r	2	36	bus	bus	incon	con	0	3	-1	3	2004
0	3	3	v	18	r	2	37	pijp	kaars	con	incon	1	3	3	1	1253
0	3	3	v	18	r	2	38	worst	peer	incon	incon	1	3	3	1	1202
0	3	3	v	18	r	2	39	bh	slak	incon	incon	1	3	3	1	1016
0	3	3	v	18	r	2	40	pizza	pizza	incon	con	1	3	3	1	910
0	3	3	v	18	r	2	41	hond	hond	con	con	1	3	3	1	915
0	3	3	v	18	r	2	42	voet	auto	con	incon	1	3	3	1	1472
0	3	3	v	18	r	2	43	iglo	iglo	incon	con	1	3	3	1	995
0	3	3	v	18	r	2	44	vlag	vlag	con	con	1	3	3	1	1010
0	3	3	v	18	r	2	45	bank	bank	con	con	1	3	3	1	944
0	3	3	v	18	r	2	46	mand	pop	con	incon	1	3	3	1	1021
0	3	3	v	18	r	2	47	glas	glas	incon	con	1	3	3	1	934
0	3	3	v	18	r	2	48	vos	kam	con	incon	0	3	-1	3	2004
0	1	3	v	18	r	3	1	ijsje	ijsje	con	con	0	3	-1	3	2004
0	1	3	v	18	r	3	2	bh	bh	con	con	1	3	3	1	930
0	1	3	v	18	r	3	3	boom	boom	con	con	1	3	3	1	863
0	1	3	v	18	r	3	4	oor	vis	con	incon	1	3	3	1	997
0	1	3	v	18	r	3	5	eend	kraan	incon	incon	0	3	-1	3	2004
0	1	3	v	18	r	3	6	stoel	paard	incon	incon	1	3	3	1	1149
0	1	3	v	18	r	3	7	kroon	kroon	incon	con	1	3	3	1	1097
0	1	3	v	18	r	3	8	neus	neus	con	con	1	3	3	1	905
0	1	3	v	18	r	3	9	spook	kous	con	incon	1	3	3	1	954
0	1	3	v	18	r	3	10	schaar	uil	incon	incon	1	3	3	1	1034
0	1	3	v	18	r	3	11	kers	kers	incon	con	1	3	3	1	1058
0	1	3	v	18	r	3	12	ei	ei	con	con	1	3	3	1	978
0	1	3	v	18	r	3	13	voet	voet	con	con	1	3	3	1	989
0	1	3	v	18	r	3	14	pijp	pijp	con	con	0	3	-1	3	2004
0	1	3	v	18	r	3	15	kurk	broek	con	incon	1	3	3	1	1309
0	1	3	v	18	r	3	16	schelp	zweep	incon	incon	1	3	3	1	1359
0	1	3	v	18	r	3	17	pan	koe	incon	incon	1	3	3	1	1104
0	1	3	v	18	r	3	18	boot	boot	incon	con	1	3	3	1	935
0	1	3	v	18	r	3	19	pomp	strik	con	incon	1	3	3	1	1162
0	1	3	v	18	r	3	20	zon	zon	incon	con	0	3	-1	3	2004
0	1	3	v	18	r	3	21	tak	tak	con	con	1	3	3	1	974
0	1	3	v	18	r	3	22	pijl	vork	con	incon	0	3	-1	3	2004
0	1	3	v	18	r	3	23	oog	oog	incon	con	1	3	3	1	802
0	1	3	v	18	r	3	24	tang	tang	con	con	1	3	3	1	878
0	1	3	v	18	r	3	25	fles	bloem	con	incon	1	3	3	1	964
0	1	3	v	18	r	3	26	deur	tafel	incon	incon	1	3	3	1	1604
0	1	3	v	18	r	3	27	ster	fiets	incon	incon	0	3	-1	3	2004
0	1	3	v	18	r	3	28	worst	worst	incon	con	1	3	3	1	803
0	1	3	v	18	r	3	29	doos	kruis	con	incon	0	3	-1	3	2004
0	1	3	v	18	r	3	30	slang	tent	incon	incon	1	3	3	1	1192
0	1	3	v	18	r	3	31	lamp	lamp	incon	con	1	3	3	1	893
0	1	3	v	18	r	3	32	vos	vos	con	con	1	3	3	1	1825
0	1	3	v	18	r	3	33	muis	muis	con	con	1	3	3	1	862
0	1	3	v	18	r	3	34	beer	heks	con	incon	1	3	3	1	988
0	1	3	v	18	r	3	35	slee	ui	incon	incon	1	3	3	1	1178
0	1	3	v	18	r	3	36	bed	bed	incon	con	1	3	3	1	957
0	1	3	v	18	r	3	37	clown	clown	con	con	1	3	3	1	1077
0	1	3	v	18	r	3	38	bijl	hert	con	incon	1	3	3	1	1213
0	1	3	v	18	r	3	39	jojo	tank	incon	incon	1	3	3	1	1238
0	1	3	v	18	r	3	40	vaas	vaas	incon	con	1	3	3	1	929
0	1	3	v	18	r	3	41	wolf	piano	con	incon	1	3	3	1	993
0	1	3	v	18	r	3	42	tand	brood	incon	incon	1	3	3	1	1081
0	1	3	v	18	r	3	43	mand	mand	incon	con	1	3	3	1	930
0	1	3	v	18	r	3	44	krab	ton	con	incon	1	3	3	1	1192
0	1	3	v	18	r	3	45	bad	klok	incon	incon	1	3	3	1	1351
0	1	3	v	18	r	3	46	bril	bril	incon	con	1	3	3	1	922
0	1	3	v	18	r	3	47	zaag	hand	con	incon	1	3	3	1	1007
0	1	3	v	18	r	3	48	schop	schop	incon	con	1	3	3	1	852
0	5	3	v	18	r	4	1	bank	slee	con	incon	1	3	3	1	1621
0	5	3	v	18	r	4	2	vork	vork	incon	con	1	3	3	1	910
0	5	3	v	18	r	4	3	paard	paard	con	con	1	3	3	1	1041
0	5	3	v	18	r	4	4	bom	spook	con	incon	1	3	3	1	961
0	5	3	v	18	r	4	5	rits	kurk	incon	incon	1	3	3	1	1465
0	5	3	v	18	r	4	6	spin	schaar	incon	incon	1	3	3	1	1034
0	5	3	v	18	r	4	7	kous	kous	incon	con	1	3	3	1	1012
0	5	3	v	18	r	4	8	brood	brood	con	con	1	3	3	1	924
0	5	3	v	18	r	4	9	pizza	jojo	con	incon	1	3	3	1	1344
0	5	3	v	18	r	4	10	hand	hand	incon	con	1	3	3	1	924
0	5	3	v	18	r	4	11	vogel	bijl	con	incon	1	3	3	1	1076
0	5	3	v	18	r	4	12	hond	stoel	incon	incon	1	3	3	1	1052
0	5	3	v	18	r	4	13	vlag	slang	incon	incon	1	3	3	1	762
0	5	3	v	18	r	4	14	mes	doos	incon	incon	1	3	3	1	961
0	5	3	v	18	r	4	15	kruis	kruis	incon	con	1	3	3	1	1046
0	5	3	v	18	r	4	16	uil	uil	con	con	1	3	3	1	856
0	5	3	v	18	r	4	17	zweep	zweep	con	con	1	3	3	1	945
0	5	3	v	18	r	4	18	iglo	zaag	con	incon	1	3	3	1	958
0	5	3	v	18	r	4	19	broek	broek	incon	con	1	3	3	1	879
0	5	3	v	18	r	4	20	wiel	beer	con	incon	1	3	3	1	1104
0	5	3	v	18	r	4	21	hek	eend	incon	incon	1	3	3	1	1172
0	5	3	v	18	r	4	22	leeuw	pijl	incon	incon	1	3	3	1	1084
0	5	3	v	18	r	4	23	noot	wolf	incon	incon	1	3	3	1	1281
0	5	3	v	18	r	4	24	tent	tent	incon	con	1	3	3	1	900
0	5	3	v	18	r	4	25	boek	deur	con	incon	1	3	3	1	1361
0	5	3	v	18	r	4	26	vuur	tand	incon	incon	1	3	3	1	1264
0	5	3	v	18	r	4	27	bus	ster	incon	incon	1	3	3	1	881
0	5	3	v	18	r	4	28	fiets	fiets	incon	con	1	3	3	1	898
0	5	3	v	18	r	4	29	strik	strik	con	con	1	3	3	1	778
0	5	3	v	18	r	4	30	taart	schelp	con	incon	1	3	3	1	1120
0	5	3	v	18	r	4	31	bloem	bloem	incon	con	1	3	3	1	938
0	5	3	v	18	r	4	32	tank	tank	con	con	0	3	-1	3	2004
0	5	3	v	18	r	4	33	piano	piano	con	con	1	3	3	1	943
0	5	3	v	18	r	4	34	tafel	tafel	con	con	1	3	3	1	893
0	5	3	v	18	r	4	35	glas	oor	con	incon	1	3	3	1	999
0	5	3	v	18	r	4	36	blad	fles	incon	incon	0	3	-1	3	2004
0	5	3	v	18	r	4	37	kraan	kraan	incon	con	1	3	3	1	913
0	5	3	v	18	r	4	38	das	pomp	con	incon	1	3	3	1	1231
0	5	3	v	18	r	4	39	vis	vis	incon	con	1	3	3	1	936
0	5	3	v	18	r	4	40	koe	koe	con	con	0	3	-1	3	2004
0	5	3	v	18	r	4	41	tol	krab	con	incon	1	3	4	0	1792
0	5	3	v	18	r	4	42	kast	bad	incon	incon	1	3	3	1	1119
0	5	3	v	18	r	4	43	ui	ui	incon	con	1	3	3	1	840
0	5	3	v	18	r	4	44	klok	klok	con	con	1	3	3	1	995
0	5	3	v	18	r	4	45	ton	ton	con	con	1	3	3	1	841
0	5	3	v	18	r	4	46	kat	pan	con	incon	1	3	3	1	1196
0	5	3	v	18	r	4	47	hert	hert	incon	con	1	3	3	1	949
0	5	3	v	18	r	4	48	heks	heks	con	con	1	3	3	1	847
0	4	3	v	18	r	5	1	maan	kat	con	incon	1	3	3	1	1145
0	4	3	v	18	r	5	2	spook	spook	incon	con	1	3	3	1	736
0	4	3	v	18	r	5	3	aap	bom	con	incon	1	3	9	2	4
0	4	3	v	18	r	5	4	hoed	mes	incon	incon	1	3	3	1	1433
0	4	3	v	18	r	5	5	pop	noot	incon	incon	1	3	3	1	980
0	4	3	v	18	r	5	6	schoen	bus	incon	incon	1	3	9	2	332
0	4	3	v	18	r	5	7	schelp	schelp	incon	con	1	3	3	1	750
0	4	3	v	18	r	5	8	lat	tol	con	incon	1	3	3	1	1189
0	4	3	v	18	r	5	9	ma�s	das	incon	incon	1	3	3	1	1022
0	4	3	v	18	r	5	10	kip	wiel	incon	incon	1	3	3	1	1079
0	4	3	v	18	r	5	11	zwaan	iglo	incon	incon	1	3	3	1	972
0	4	3	v	18	r	5	12	tand	tand	incon	con	1	3	3	1	1018
0	4	3	v	18	r	5	13	doos	doos	con	con	1	3	3	1	935
0	4	3	v	18	r	5	14	auto	hond	con	incon	1	3	4	0	980
0	4	3	v	18	r	5	15	kerk	glas	incon	incon	1	3	3	1	910
0	4	3	v	18	r	5	16	berg	kast	incon	incon	0	3	-1	3	2004
0	4	3	v	18	r	5	17	zaag	zaag	incon	con	1	3	3	1	683
0	4	3	v	18	r	5	18	oor	oor	con	con	1	3	3	1	820
0	4	3	v	18	r	5	19	peer	spin	con	incon	1	3	3	1	922
0	4	3	v	18	r	5	20	wolf	wolf	incon	con	1	3	3	1	1261
0	4	3	v	18	r	5	21	ster	ster	con	con	1	3	3	1	1005
0	4	3	v	18	r	5	22	naald	rits	con	incon	1	3	3	1	1352
0	4	3	v	18	r	5	23	deur	deur	incon	con	1	3	3	1	863
0	4	3	v	18	r	5	24	pomp	pomp	con	con	1	3	3	1	957
0	4	3	v	18	r	5	25	bijl	bijl	con	con	1	3	3	1	988
0	4	3	v	18	r	5	26	jojo	jojo	con	con	1	3	3	1	1056
0	4	3	v	18	r	5	27	slak	vuur	con	incon	1	3	3	1	1167
0	4	3	v	18	r	5	28	fles	fles	incon	con	1	3	3	1	973
0	4	3	v	18	r	5	29	slang	slang	con	con	1	3	3	1	875
0	4	3	v	18	r	5	30	pijl	pijl	con	con	1	3	3	1	1127
0	4	3	v	18	r	5	31	slee	slee	con	con	1	3	3	1	1181
0	4	3	v	18	r	5	32	trui	vogel	con	incon	1	3	3	1	1012
0	4	3	v	18	r	5	33	kaars	leeuw	incon	incon	1	3	3	1	1213
0	4	3	v	18	r	5	34	kam	bank	incon	incon	1	3	3	1	1216
0	4	3	v	18	r	5	35	krab	krab	incon	con	1	3	3	1	1340
0	4	3	v	18	r	5	36	haai	pizza	con	incon	1	3	3	1	1093
0	4	3	v	18	r	5	37	geit	taart	incon	incon	1	3	3	1	1254
0	4	3	v	18	r	5	38	eend	eend	incon	con	1	3	3	1	1252
0	4	3	v	18	r	5	39	wolk	hek	con	incon	1	3	9	2	4
0	4	3	v	18	r	5	40	huis	boek	incon	incon	1	3	3	1	1288
0	4	3	v	18	r	5	41	stoel	stoel	incon	con	1	3	3	1	1152
0	4	3	v	18	r	5	42	bad	bad	con	con	1	3	3	1	1027
0	4	3	v	18	r	5	43	zak	blad	con	incon	1	3	4	0	948
0	4	3	v	18	r	5	44	schaar	schaar	incon	con	1	3	3	1	818
0	4	3	v	18	r	5	45	kurk	kurk	con	con	1	3	3	1	999
0	4	3	v	18	r	5	46	ring	vlag	con	incon	1	3	3	1	1006
0	4	3	v	18	r	5	47	beer	beer	incon	con	1	3	3	1	1132
0	4	3	v	18	r	5	48	pan	pan	con	con	1	3	3	1	943
1	4	4	m	23	r	1	1	schelp	schelp	con	con	0	3	-1	3	2004
1	4	4	m	23	r	1	2	bad	bad	con	con	0	3	-1	3	2004
1	4	4	m	23	r	1	3	zak	blad	con	incon	1	3	3	1	1084
1	4	4	m	23	r	1	4	doos	doos	incon	con	1	3	3	1	875
1	4	4	m	23	r	1	5	peer	spin	con	incon	1	3	3	1	1138
1	4	4	m	23	r	1	6	slak	vuur	incon	incon	1	3	3	1	1141
1	4	4	m	23	r	1	7	bijl	bijl	incon	con	1	3	3	1	902
1	4	4	m	23	r	1	8	zwaan	iglo	con	incon	1	3	3	1	1188
1	4	4	m	23	r	1	9	jojo	jojo	incon	con	1	3	3	1	1747
1	4	4	m	23	r	1	10	pan	pan	con	con	1	3	3	1	1245
1	4	4	m	23	r	1	11	deur	deur	con	con	1	3	3	1	946
1	4	4	m	23	r	1	12	spook	spook	con	con	1	3	3	1	807
1	4	4	m	23	r	1	13	kerk	glas	con	incon	1	3	3	1	1094
1	4	4	m	23	r	1	14	tand	tand	incon	con	1	3	3	1	971
1	4	4	m	23	r	1	15	berg	kast	con	incon	1	3	3	1	1051
1	4	4	m	23	r	1	16	schoen	bus	incon	incon	1	3	3	1	1164
1	4	4	m	23	r	1	17	zaag	zaag	incon	con	1	3	3	1	794
1	4	4	m	23	r	1	18	slang	slang	con	con	1	3	3	1	849
1	4	4	m	23	r	1	19	kurk	kurk	con	con	1	3	4	0	1963
1	4	4	m	23	r	1	20	slee	slee	con	con	1	3	3	1	1069
1	4	4	m	23	r	1	21	haai	pizza	con	incon	1	3	3	1	1401
1	4	4	m	23	r	1	22	beer	beer	incon	con	1	3	3	1	1059
1	4	4	m	23	r	1	23	trui	vogel	con	incon	1	3	3	1	1111
1	4	4	m	23	r	1	24	kaars	leeuw	incon	incon	0	3	-1	3	2004
1	4	4	m	23	r	1	25	ring	vlag	incon	incon	1	3	3	1	976
1	4	4	m	23	r	1	26	stoel	stoel	incon	con	1	3	3	1	1024
1	4	4	m	23	r	1	27	kip	wiel	con	incon	0	3	-1	3	2004
1	4	4	m	23	r	1	28	krab	krab	incon	con	1	3	4	0	4
1	4	4	m	23	r	1	29	fles	fles	con	con	1	3	3	1	1288
1	4	4	m	23	r	1	30	ma�s	das	con	incon	1	3	3	1	1030
1	4	4	m	23	r	1	31	aap	bom	incon	incon	1	3	3	1	1134
1	4	4	m	23	r	1	32	maan	kat	incon	incon	1	3	3	1	986
1	4	4	m	23	r	1	33	kam	bank	incon	incon	1	3	3	1	1195
1	4	4	m	23	r	1	34	ster	ster	incon	con	1	3	3	1	886
1	4	4	m	23	r	1	35	pijl	pijl	con	con	1	3	3	1	820
1	4	4	m	23	r	1	36	naald	rits	con	incon	0	3	-1	3	2004
1	4	4	m	23	r	1	37	wolk	hek	incon	incon	1	3	9	2	1515
1	4	4	m	23	r	1	38	geit	taart	incon	incon	1	3	3	1	1245
1	4	4	m	23	r	1	39	wolf	wolf	incon	con	1	3	3	1	1070
1	4	4	m	23	r	1	40	eend	eend	con	con	1	3	3	1	1008
1	4	4	m	23	r	1	41	hoed	mes	con	incon	1	3	3	1	1014
1	4	4	m	23	r	1	42	auto	hond	incon	incon	1	3	3	1	1158
1	4	4	m	23	r	1	43	lat	tol	incon	incon	1	3	3	1	1394
1	4	4	m	23	r	1	44	pop	noot	incon	incon	1	3	3	1	1579
1	4	4	m	23	r	1	45	pomp	pomp	incon	con	0	3	-1	3	2004
1	4	4	m	23	r	1	46	oor	oor	con	con	1	3	3	1	1072
1	4	4	m	23	r	1	47	huis	boek	con	incon	1	3	3	1	1047
1	4	4	m	23	r	1	48	schaar	schaar	incon	con	1	3	3	1	964
1	1	4	m	23	r	2	1	vaas	vaas	con	con	1	3	3	1	929
1	1	4	m	23	r	2	2	bed	bed	con	con	1	3	3	1	803
1	1	4	m	23	r	2	3	pomp	strik	con	incon	1	3	4	0	1118
1	1	4	m	23	r	2	4	vos	vos	incon	con	1	3	3	1	1007
1	1	4	m	23	r	2	5	pijp	pijp	con	con	1	3	3	1	919
1	1	4	m	23	r	2	6	bijl	hert	con	incon	1	3	3	1	1155
1	1	4	m	23	r	2	7	kurk	broek	incon	incon	1	3	3	1	1504
1	1	4	m	23	r	2	8	schop	schop	incon	con	1	3	3	1	1265
1	1	4	m	23	r	2	9	wolf	piano	con	incon	1	3	3	1	1374
1	1	4	m	23	r	2	10	oor	vis	incon	incon	0	3	-1	3	2004
1	1	4	m	23	r	2	11	mand	mand	incon	con	1	3	3	1	1222
1	1	4	m	23	r	2	12	clown	clown	con	con	1	3	3	1	843
1	1	4	m	23	r	2	13	schelp	zweep	con	incon	0	3	-1	3	2004
1	1	4	m	23	r	2	14	jojo	tank	incon	incon	1	3	3	1	993
1	1	4	m	23	r	2	15	tang	tang	incon	con	1	3	4	0	1495
1	1	4	m	23	r	2	16	ster	fiets	con	incon	1	3	3	1	1083
1	1	4	m	23	r	2	17	deur	tafel	incon	incon	1	3	3	1	1976
1	1	4	m	23	r	2	18	eend	kraan	incon	incon	0	3	-1	3	2004
1	1	4	m	23	r	2	19	muis	muis	incon	con	1	3	3	1	1021
1	1	4	m	23	r	2	20	boom	boom	con	con	1	3	3	1	960
1	1	4	m	23	r	2	21	doos	kruis	con	incon	1	3	3	1	1439
1	1	4	m	23	r	2	22	kroon	kroon	incon	con	1	3	3	1	1302
1	1	4	m	23	r	2	23	zon	zon	con	con	1	3	3	1	981
1	1	4	m	23	r	2	24	boot	boot	con	con	0	3	-1	3	2004
1	1	4	m	23	r	2	25	krab	ton	con	incon	1	3	3	1	1398
1	1	4	m	23	r	2	26	bad	klok	incon	incon	0	3	-1	3	2004
1	1	4	m	23	r	2	27	spook	kous	incon	incon	0	3	-1	3	2004
1	1	4	m	23	r	2	28	worst	worst	incon	con	1	3	3	1	948
1	1	4	m	23	r	2	29	neus	neus	con	con	1	3	3	1	787
1	1	4	m	23	r	2	30	bril	bril	con	con	1	3	3	1	1391
1	1	4	m	23	r	2	31	ijsje	ijsje	con	con	1	3	3	1	1390
1	1	4	m	23	r	2	32	stoel	paard	con	incon	1	3	3	1	1053
1	1	4	m	23	r	2	33	slang	tent	incon	incon	1	3	3	1	999
1	1	4	m	23	r	2	34	pijl	vork	incon	incon	1	3	3	1	1034
1	1	4	m	23	r	2	35	tand	brood	incon	incon	1	3	3	1	1052
1	1	4	m	23	r	2	36	ei	ei	incon	con	0	3	-1	3	2004
1	1	4	m	23	r	2	37	schaar	uil	con	incon	1	3	3	1	1180
1	1	4	m	23	r	2	38	oog	oog	incon	con	0	3	-1	3	2004
1	1	4	m	23	r	2	39	tak	tak	con	con	1	3	3	1	1562
1	1	4	m	23	r	2	40	bh	bh	con	con	1	3	3	1	1346
1	1	4	m	23	r	2	41	voet	voet	con	con	1	3	3	1	1420
1	1	4	m	23	r	2	42	beer	heks	con	incon	1	3	9	2	4
1	1	4	m	23	r	2	43	kers	kers	incon	con	1	3	3	1	1119
1	1	4	m	23	r	2	44	fles	bloem	con	incon	1	3	3	1	1016
1	1	4	m	23	r	2	45	pan	koe	incon	incon	1	3	3	1	1173
1	1	4	m	23	r	2	46	slee	ui	incon	incon	1	3	3	1	1070
1	1	4	m	23	r	2	47	lamp	lamp	incon	con	1	3	3	1	975
1	1	4	m	23	r	2	48	zaag	hand	con	incon	0	3	-1	3	2004
1	3	4	m	23	r	3	1	bed	kerk	con	incon	1	3	3	1	1148
1	3	4	m	23	r	3	2	vos	kam	incon	incon	1	3	3	1	1222
1	3	4	m	23	r	3	3	ei	schoen	incon	incon	1	3	3	1	1041
1	3	4	m	23	r	3	4	spin	spin	incon	con	1	3	3	1	937
1	3	4	m	23	r	3	5	taart	taart	con	con	1	3	3	1	926
1	3	4	m	23	r	3	6	boot	wolk	con	incon	1	3	3	1	1360
1	3	4	m	23	r	3	7	worst	peer	incon	incon	0	3	-1	3	2004
1	3	4	m	23	r	3	8	kers	lat	incon	incon	1	3	3	1	1384
1	3	4	m	23	r	3	9	noot	noot	incon	con	0	3	-1	3	2004
1	3	4	m	23	r	3	10	hek	hek	con	con	1	3	3	1	1059
1	3	4	m	23	r	3	11	das	das	con	con	1	3	3	1	997
1	3	4	m	23	r	3	12	vogel	vogel	con	con	0	3	-1	3	2004
1	3	4	m	23	r	3	13	neus	maan	con	incon	0	3	-1	3	2004
1	3	4	m	23	r	3	14	bom	bom	incon	con	1	3	3	1	1087
1	3	4	m	23	r	3	15	vuur	vuur	con	con	1	3	3	1	1008
1	3	4	m	23	r	3	16	kroon	aap	con	incon	1	3	3	1	798
1	3	4	m	23	r	3	17	schop	ma�s	incon	incon	1	3	3	1	1053
1	3	4	m	23	r	3	18	leeuw	leeuw	incon	con	1	3	3	1	908
1	3	4	m	23	r	3	19	tol	tol	con	con	1	3	3	1	899
1	3	4	m	23	r	3	20	bh	slak	con	incon	1	3	3	1	1107
1	3	4	m	23	r	3	21	tak	berg	incon	incon	1	3	3	1	1443
1	3	4	m	23	r	3	22	kast	kast	incon	con	1	3	3	1	935
1	3	4	m	23	r	3	23	muis	trui	con	incon	1	3	3	1	1600
1	3	4	m	23	r	3	24	ijsje	haai	incon	incon	1	3	3	1	1082
1	3	4	m	23	r	3	25	glas	glas	incon	con	1	3	3	1	891
1	3	4	m	23	r	3	26	boek	boek	con	con	1	3	3	1	824
1	3	4	m	23	r	3	27	mes	mes	con	con	1	3	3	1	745
1	3	4	m	23	r	3	28	lamp	kip	con	incon	0	3	-1	3	2004
1	3	4	m	23	r	3	29	kat	kat	incon	con	1	3	3	1	1017
1	3	4	m	23	r	3	30	oog	huis	con	incon	1	3	3	1	1184
1	3	4	m	23	r	3	31	zon	hoed	incon	incon	1	3	3	1	996
1	3	4	m	23	r	3	32	vaas	geit	incon	incon	1	3	3	1	971
1	3	4	m	23	r	3	33	rits	rits	incon	con	1	3	3	1	910
1	3	4	m	23	r	3	34	iglo	iglo	con	con	1	3	3	1	867
1	3	4	m	23	r	3	35	pizza	pizza	con	con	1	3	3	1	957
1	3	4	m	23	r	3	36	boom	zak	con	incon	1	3	3	1	956
1	3	4	m	23	r	3	37	voet	auto	incon	incon	1	3	3	1	893
1	3	4	m	23	r	3	38	tang	naald	incon	incon	0	3	-1	3	2004
1	3	4	m	23	r	3	39	hond	hond	incon	con	1	3	3	1	925
1	3	4	m	23	r	3	40	clown	zwaan	con	incon	1	3	3	1	1363
1	3	4	m	23	r	3	41	wiel	wiel	incon	con	1	3	3	1	896
1	3	4	m	23	r	3	42	blad	blad	con	con	1	3	3	1	905
1	3	4	m	23	r	3	43	bank	bank	con	con	1	3	3	1	922
1	3	4	m	23	r	3	44	bril	ring	con	incon	1	3	3	1	1852
1	3	4	m	23	r	3	45	mand	pop	incon	incon	1	3	3	1	1359
1	3	4	m	23	r	3	46	vlag	vlag	incon	con	1	3	3	1	1038
1	3	4	m	23	r	3	47	pijp	kaars	con	incon	1	3	3	1	1223
1	3	4	m	23	r	3	48	bus	bus	incon	con	1	3	3	1	991
1	2	4	m	23	r	4	1	maan	maan	con	con	1	3	3	1	918
1	2	4	m	23	r	4	2	lat	lat	con	con	1	3	3	1	860
1	2	4	m	23	r	4	3	kruis	bril	con	incon	1	3	3	1	1616
1	2	4	m	23	r	4	4	kaars	kaars	incon	con	1	3	3	1	748
1	2	4	m	23	r	4	5	slak	slak	con	con	1	3	3	1	820
1	2	4	m	23	r	4	6	kip	kip	con	con	1	3	3	1	840
1	2	4	m	23	r	4	7	uil	clown	con	incon	1	3	3	1	1263
1	2	4	m	23	r	4	8	tank	boot	incon	incon	1	3	3	1	1117
1	2	4	m	23	r	4	9	aap	aap	incon	con	1	3	3	1	853
1	2	4	m	23	r	4	10	ma�s	ma�s	con	con	1	3	3	1	823
1	2	4	m	23	r	4	11	zweep	schop	con	incon	1	3	3	1	1332
1	2	4	m	23	r	4	12	heks	kroon	incon	incon	0	3	-1	3	2004
1	2	4	m	23	r	4	13	tafel	voet	incon	incon	0	3	-1	3	2004
1	2	4	m	23	r	4	14	geit	geit	incon	con	1	3	3	1	843
1	2	4	m	23	r	4	15	klok	mand	con	incon	1	3	3	1	1367
1	2	4	m	23	r	4	16	bloem	ei	incon	incon	1	3	3	1	944
1	2	4	m	23	r	4	17	hoed	hoed	incon	con	0	3	-1	3	2004
1	2	4	m	23	r	4	18	haai	haai	con	con	1	3	3	1	825
1	2	4	m	23	r	4	19	huis	huis	con	con	1	3	3	1	831
1	2	4	m	23	r	4	20	pop	pop	con	con	1	3	3	1	906
1	2	4	m	23	r	4	21	ui	bh	con	incon	1	3	3	1	1089
1	2	4	m	23	r	4	22	tent	pijp	incon	incon	0	3	-1	3	2005
1	2	4	m	23	r	4	23	peer	peer	incon	con	1	3	3	1	1078
1	2	4	m	23	r	4	24	piano	vaas	con	incon	1	3	3	1	1377
1	2	4	m	23	r	4	25	kam	kam	incon	con	1	3	3	1	732
1	2	4	m	23	r	4	26	kerk	kerk	con	con	1	3	3	1	1156
1	2	4	m	23	r	4	27	ring	ring	con	con	1	3	3	1	963
1	2	4	m	23	r	4	28	kous	vos	con	incon	1	3	3	1	1060
1	2	4	m	23	r	4	29	hert	tang	incon	incon	1	3	3	1	1249
1	2	4	m	23	r	4	30	zak	zak	incon	con	1	3	3	1	1023
1	2	4	m	23	r	4	31	auto	auto	con	con	1	3	3	1	893
1	2	4	m	23	r	4	32	ton	ijsje	con	incon	1	3	3	1	1024
1	2	4	m	23	r	4	33	vis	neus	incon	incon	1	3	3	1	1239
1	2	4	m	23	r	4	34	broek	oog	incon	incon	1	3	3	1	1020
1	2	4	m	23	r	4	35	koe	lamp	incon	incon	1	3	3	1	1272
1	2	4	m	23	r	4	36	naald	naald	incon	con	0	3	-1	3	2004
1	2	4	m	23	r	4	37	wolk	wolk	con	con	1	3	3	1	1545
1	2	4	m	23	r	4	38	schoen	schoen	con	con	1	3	3	1	854
1	2	4	m	23	r	4	39	kraan	muis	con	incon	1	3	3	1	1137
1	2	4	m	23	r	4	40	trui	trui	incon	con	1	3	3	1	883
1	2	4	m	23	r	4	41	strik	kers	con	incon	1	3	3	1	1283
1	2	4	m	23	r	4	42	fiets	zon	incon	incon	1	3	3	1	1310
1	2	4	m	23	r	4	43	hand	bed	incon	incon	0	3	-1	3	2004
1	2	4	m	23	r	4	44	zwaan	zwaan	incon	con	1	3	3	1	978
1	2	4	m	23	r	4	45	brood	tak	con	incon	1	3	3	1	1397
1	2	4	m	23	r	4	46	vork	worst	incon	incon	1	3	3	1	1489
1	2	4	m	23	r	4	47	berg	berg	incon	con	1	3	3	1	891
1	2	4	m	23	r	4	48	paard	boom	con	incon	0	3	-1	3	2004
1	5	4	m	23	r	5	1	iglo	zaag	con	incon	1	3	3	1	947
1	5	4	m	23	r	5	2	mes	doos	incon	incon	0	3	-1	3	2004
1	5	4	m	23	r	5	3	bank	slee	incon	incon	1	3	3	1	1090
1	5	4	m	23	r	5	4	ui	ui	incon	con	0	3	-1	3	2004
1	5	4	m	23	r	5	5	hand	hand	con	con	0	3	-1	3	2004
1	5	4	m	23	r	5	6	rits	kurk	con	incon	1	3	3	1	1577
1	5	4	m	23	r	5	7	paard	paard	incon	con	1	3	3	1	929
1	5	4	m	23	r	5	8	brood	brood	con	con	1	3	3	1	776
1	5	4	m	23	r	5	9	bom	spook	con	incon	1	3	3	1	1038
1	5	4	m	23	r	5	10	vlag	slang	incon	incon	1	3	3	1	934
1	5	4	m	23	r	5	11	tent	tent	incon	con	0	3	-1	3	2004
1	5	4	m	23	r	5	12	fiets	fiets	con	con	1	3	3	1	1011
1	5	4	m	23	r	5	13	hek	eend	con	incon	1	3	3	1	1827
1	5	4	m	23	r	5	14	ton	ton	incon	con	1	3	3	1	969
1	5	4	m	23	r	5	15	bloem	bloem	con	con	1	3	3	1	968
1	5	4	m	23	r	5	16	kous	kous	con	con	1	3	3	1	938
1	5	4	m	23	r	5	17	wiel	beer	con	incon	1	3	3	1	1034
1	5	4	m	23	r	5	18	spin	schaar	incon	incon	1	3	3	1	1822
1	5	4	m	23	r	5	19	taart	schelp	incon	incon	1	3	3	1	1534
1	5	4	m	23	r	5	20	zweep	zweep	incon	con	1	3	3	1	1461
1	5	4	m	23	r	5	21	klok	klok	con	con	1	3	3	1	1180
1	5	4	m	23	r	5	22	bus	ster	con	incon	1	3	3	1	910
1	5	4	m	23	r	5	23	vis	vis	incon	con	1	3	3	1	1071
1	5	4	m	23	r	5	24	blad	fles	con	incon	1	3	3	1	1190
1	5	4	m	23	r	5	25	tol	krab	incon	incon	1	3	3	1	1676
1	5	4	m	23	r	5	26	hond	stoel	incon	incon	1	3	3	1	1254
1	5	4	m	23	r	5	27	heks	heks	incon	con	1	3	3	1	993
1	5	4	m	23	r	5	28	tafel	tafel	con	con	0	3	-1	3	2004
1	5	4	m	23	r	5	29	vuur	tand	con	incon	1	3	3	1	1110
1	5	4	m	23	r	5	30	vogel	bijl	incon	incon	1	3	3	1	1163
1	5	4	m	23	r	5	31	kast	bad	incon	incon	1	3	3	1	1124
1	5	4	m	23	r	5	32	boek	deur	incon	incon	1	3	3	1	1194
1	5	4	m	23	r	5	33	koe	koe	incon	con	1	3	3	1	883
1	5	4	m	23	r	5	34	kat	pan	con	incon	1	3	3	1	1157
1	5	4	m	23	r	5	35	kruis	kruis	incon	con	1	3	3	1	942
1	5	4	m	23	r	5	36	hert	hert	con	con	1	3	3	1	915
1	5	4	m	23	r	5	37	tank	tank	con	con	1	3	3	1	926
1	5	4	m	23	r	5	38	broek	broek	con	con	1	3	3	1	936
1	5	4	m	23	r	5	39	noot	wolf	con	incon	1	3	3	1	1139
1	5	4	m	23	r	5	40	das	pomp	incon	incon	1	3	3	1	1243
1	5	4	m	23	r	5	41	kraan	kraan	incon	con	1	3	3	1	1038
1	5	4	m	23	r	5	42	vork	vork	con	con	1	3	3	1	1117
1	5	4	m	23	r	5	43	leeuw	pijl	con	incon	1	3	3	1	1061
1	5	4	m	23	r	5	44	pizza	jojo	incon	incon	1	3	3	1	1238
1	5	4	m	23	r	5	45	strik	strik	incon	con	1	3	3	1	1143
1	5	4	m	23	r	5	46	piano	piano	con	con	1	3	3	1	1048
1	5	4	m	23	r	5	47	glas	oor	con	incon	1	3	3	1	1006
1	5	4	m	23	r	5	48	uil	uil	incon	con	1	3	3	1	1046
1	3	5	0	18	r	1	1	bank	bank	con	con	1	3	3	1	733
1	3	5	0	18	r	1	2	vos	kam	con	incon	1	3	9	2	4
1	3	5	0	18	r	1	3	vlag	vlag	incon	con	1	3	3	1	906
1	3	5	0	18	r	1	4	bom	bom	con	con	1	3	3	1	777
1	3	5	0	18	r	1	5	taart	taart	con	con	1	3	3	1	914
1	3	5	0	18	r	1	6	bril	ring	con	incon	1	3	3	1	1354
1	3	5	0	18	r	1	7	vaas	geit	incon	incon	1	3	3	1	1118
1	3	5	0	18	r	1	8	voet	auto	incon	incon	1	3	3	1	893
1	3	5	0	18	r	1	9	noot	noot	incon	con	1	3	3	1	886
1	3	5	0	18	r	1	10	das	das	con	con	1	3	3	1	945
1	3	5	0	18	r	1	11	bus	bus	con	con	1	3	3	1	929
1	3	5	0	18	r	1	12	oog	huis	con	incon	0	3	-1	3	2004
1	3	5	0	18	r	1	13	muis	trui	incon	incon	1	3	3	1	1481
1	3	5	0	18	r	1	14	mand	pop	incon	incon	1	3	9	2	4
1	3	5	0	18	r	1	15	pizza	pizza	incon	con	1	3	3	1	726
1	3	5	0	18	r	1	16	boom	zak	con	incon	1	3	3	1	1235
1	3	5	0	18	r	1	17	schop	ma�s	incon	incon	1	3	9	2	4
1	3	5	0	18	r	1	18	boek	boek	incon	con	1	3	3	1	717
1	3	5	0	18	r	1	19	wiel	wiel	con	con	1	3	3	1	842
1	3	5	0	18	r	1	20	spin	spin	con	con	1	3	3	1	841
1	3	5	0	18	r	1	21	clown	zwaan	con	incon	0	3	-1	3	2004
1	3	5	0	18	r	1	22	kers	lat	incon	incon	1	3	3	1	1164
1	3	5	0	18	r	1	23	mes	mes	incon	con	1	3	3	1	923
1	3	5	0	18	r	1	24	worst	peer	con	incon	1	3	3	1	1122
1	3	5	0	18	r	1	25	lamp	kip	incon	incon	1	3	9	2	1569
1	3	5	0	18	r	1	26	hek	hek	incon	con	1	3	3	1	822
1	3	5	0	18	r	1	27	glas	glas	con	con	1	3	3	1	837
1	3	5	0	18	r	1	28	kat	kat	con	con	1	3	3	1	808
1	3	5	0	18	r	1	29	pijp	kaars	con	incon	1	3	3	1	1034
1	3	5	0	18	r	1	30	ei	schoen	incon	incon	1	3	3	1	1077
1	3	5	0	18	r	1	31	bh	slak	incon	incon	1	3	3	1	1960
1	3	5	0	18	r	1	32	vuur	vuur	incon	con	1	3	3	1	1136
1	3	5	0	18	r	1	33	bed	kerk	con	incon	1	3	3	1	1087
1	3	5	0	18	r	1	34	ijsje	haai	incon	incon	0	3	-1	3	2004
1	3	5	0	18	r	1	35	iglo	iglo	incon	con	1	3	3	1	1178
1	3	5	0	18	r	1	36	blad	blad	con	con	0	3	-1	3	2006
1	3	5	0	18	r	1	37	hond	hond	con	con	1	3	3	1	794
1	3	5	0	18	r	1	38	kroon	aap	con	incon	1	3	3	1	1153
1	3	5	0	18	r	1	39	boot	wolk	incon	incon	1	3	3	1	1559
1	3	5	0	18	r	1	40	kast	kast	incon	con	1	3	3	1	902
1	3	5	0	18	r	1	41	neus	maan	con	incon	1	3	3	1	1586
1	3	5	0	18	r	1	42	tang	naald	incon	incon	0	3	-1	3	2004
1	3	5	0	18	r	1	43	rits	rits	incon	con	1	3	3	1	4
1	3	5	0	18	r	1	44	vogel	vogel	con	con	1	3	9	2	1365
1	3	5	0	18	r	1	45	tol	tol	con	con	1	3	3	1	1040
1	3	5	0	18	r	1	46	tak	berg	con	incon	1	3	3	1	1019
1	3	5	0	18	r	1	47	leeuw	leeuw	incon	con	1	3	3	1	903
1	3	5	0	18	r	1	48	zon	hoed	con	incon	0	3	-1	3	2004
1	5	5	0	18	r	2	1	hert	hert	con	con	1	3	3	1	983
1	5	5	0	18	r	2	2	kraan	kraan	con	con	1	3	3	1	967
1	5	5	0	18	r	2	3	paard	paard	con	con	1	3	3	1	765
1	5	5	0	18	r	2	4	bus	ster	con	incon	1	3	3	1	802
1	5	5	0	18	r	2	5	spin	schaar	incon	incon	1	3	3	1	1682
1	5	5	0	18	r	2	6	kast	bad	incon	incon	1	3	3	1	1342
1	5	5	0	18	r	2	7	uil	uil	incon	con	1	3	3	1	846
1	5	5	0	18	r	2	8	vork	vork	con	con	1	3	3	1	912
1	5	5	0	18	r	2	9	zweep	zweep	con	con	1	3	3	1	885
1	5	5	0	18	r	2	10	brood	brood	con	con	1	3	3	1	793
1	5	5	0	18	r	2	11	rits	kurk	con	incon	1	3	4	0	1358
1	5	5	0	18	r	2	12	kous	kous	incon	con	1	3	3	1	1076
1	5	5	0	18	r	2	13	bank	slee	con	incon	1	3	3	1	1333
1	5	5	0	18	r	2	14	hek	eend	incon	incon	1	3	3	1	1496
1	5	5	0	18	r	2	15	strik	strik	incon	con	1	3	3	1	785
1	5	5	0	18	r	2	16	wiel	beer	con	incon	1	3	3	1	978
1	5	5	0	18	r	2	17	vuur	tand	incon	incon	1	3	3	1	987
1	5	5	0	18	r	2	18	ton	ton	incon	con	1	3	3	1	906
1	5	5	0	18	r	2	19	tank	tank	con	con	1	3	3	1	867
1	5	5	0	18	r	2	20	vis	vis	con	con	1	3	3	1	837
1	5	5	0	18	r	2	21	vlag	slang	con	incon	1	3	3	1	938
1	5	5	0	18	r	2	22	noot	wolf	incon	incon	1	3	3	1	1163
1	5	5	0	18	r	2	23	bom	spook	incon	incon	1	3	3	1	1644
1	5	5	0	18	r	2	24	tol	krab	incon	incon	1	3	3	1	1077
1	5	5	0	18	r	2	25	kruis	kruis	incon	con	1	3	3	1	861
1	5	5	0	18	r	2	26	koe	koe	con	con	1	3	3	1	833
1	5	5	0	18	r	2	27	bloem	bloem	con	con	1	3	3	1	831
1	5	5	0	18	r	2	28	glas	oor	con	incon	1	3	3	1	1014
1	5	5	0	18	r	2	29	tafel	tafel	incon	con	1	3	3	1	812
1	5	5	0	18	r	2	30	blad	fles	con	incon	1	3	3	1	1553
1	5	5	0	18	r	2	31	kat	pan	incon	incon	1	3	3	1	1354
1	5	5	0	18	r	2	32	piano	piano	incon	con	1	3	3	1	874
1	5	5	0	18	r	2	33	heks	heks	con	con	1	3	3	1	950
1	5	5	0	18	r	2	34	mes	doos	con	incon	1	3	3	1	1006
1	5	5	0	18	r	2	35	vogel	bijl	incon	incon	1	3	3	1	1369
1	5	5	0	18	r	2	36	boek	deur	incon	incon	1	3	3	1	1450
1	5	5	0	18	r	2	37	broek	broek	incon	con	1	3	3	1	857
1	5	5	0	18	r	2	38	das	pomp	con	incon	1	3	3	1	1381
1	5	5	0	18	r	2	39	iglo	zaag	incon	incon	1	3	3	1	1142
1	5	5	0	18	r	2	40	klok	klok	incon	con	1	3	3	1	852
1	5	5	0	18	r	2	41	tent	tent	con	con	1	3	3	1	821
1	5	5	0	18	r	2	42	hond	stoel	con	incon	1	3	3	1	974
1	5	5	0	18	r	2	43	fiets	fiets	incon	con	1	3	3	1	792
1	5	5	0	18	r	2	44	ui	ui	con	con	1	3	3	1	881
1	5	5	0	18	r	2	45	pizza	jojo	con	incon	0	3	-1	3	2004
1	5	5	0	18	r	2	46	leeuw	pijl	incon	incon	0	3	-1	3	2004
1	5	5	0	18	r	2	47	hand	hand	incon	con	1	3	3	1	995
1	5	5	0	18	r	2	48	taart	schelp	con	incon	1	3	3	1	1347
1	4	5	0	18	r	3	1	krab	krab	con	con	1	3	3	1	793
1	4	5	0	18	r	3	2	hoed	mes	con	incon	1	3	3	1	1023
1	4	5	0	18	r	3	3	trui	vogel	incon	incon	1	3	3	1	1145
1	4	5	0	18	r	3	4	jojo	jojo	incon	con	1	3	3	1	860
1	4	5	0	18	r	3	5	oor	oor	con	con	1	3	3	1	781
1	4	5	0	18	r	3	6	slee	slee	con	con	1	3	3	1	787
1	4	5	0	18	r	3	7	naald	rits	con	incon	0	3	-1	3	2004
1	4	5	0	18	r	3	8	ring	vlag	incon	incon	1	3	9	2	4
1	4	5	0	18	r	3	9	schoen	bus	incon	incon	1	3	4	0	1003
1	4	5	0	18	r	3	10	schaar	schaar	incon	con	1	3	3	1	781
1	4	5	0	18	r	3	11	huis	boek	con	incon	1	3	3	1	964
1	4	5	0	18	r	3	12	doos	doos	incon	con	1	3	3	1	808
1	4	5	0	18	r	3	13	bijl	bijl	con	con	1	3	3	1	1032
1	4	5	0	18	r	3	14	berg	kast	con	incon	1	3	3	1	1042
1	4	5	0	18	r	3	15	aap	bom	incon	incon	1	3	3	1	1009
1	4	5	0	18	r	3	16	geit	taart	incon	incon	1	3	3	1	1255
1	4	5	0	18	r	3	17	kurk	kurk	incon	con	1	3	3	1	1410
1	4	5	0	18	r	3	18	kip	wiel	con	incon	1	3	3	1	1168
1	4	5	0	18	r	3	19	zwaan	iglo	incon	incon	1	3	3	1	1076
1	4	5	0	18	r	3	20	pomp	pomp	incon	con	1	3	3	1	1079
1	4	5	0	18	r	3	21	pan	pan	con	con	1	3	3	1	863
1	4	5	0	18	r	3	22	stoel	stoel	con	con	1	3	3	1	792
1	4	5	0	18	r	3	23	zak	blad	con	incon	1	3	3	1	1079
1	4	5	0	18	r	3	24	kaars	leeuw	incon	incon	1	3	3	1	973
1	4	5	0	18	r	3	25	schelp	schelp	incon	con	1	3	3	1	787
1	4	5	0	18	r	3	26	deur	deur	con	con	1	3	3	1	803
1	4	5	0	18	r	3	27	kerk	glas	con	incon	1	3	3	1	1222
1	4	5	0	18	r	3	28	wolk	hek	incon	incon	1	3	3	1	1077
1	4	5	0	18	r	3	29	bad	bad	incon	con	1	3	3	1	928
1	4	5	0	18	r	3	30	slak	vuur	con	incon	1	3	3	1	920
1	4	5	0	18	r	3	31	peer	spin	incon	incon	1	3	3	1	886
1	4	5	0	18	r	3	32	lat	tol	incon	incon	1	3	3	1	1168
1	4	5	0	18	r	3	33	pop	noot	incon	incon	1	3	3	1	1678
1	4	5	0	18	r	3	34	fles	fles	incon	con	1	3	3	1	1060
1	4	5	0	18	r	3	35	eend	eend	con	con	1	3	3	1	943
1	4	5	0	18	r	3	36	beer	beer	con	con	1	3	3	1	881
1	4	5	0	18	r	3	37	haai	pizza	con	incon	1	3	3	1	1242
1	4	5	0	18	r	3	38	maan	kat	incon	incon	1	3	3	1	1186
1	4	5	0	18	r	3	39	pijl	pijl	incon	con	0	3	-1	3	2004
1	4	5	0	18	r	3	40	tand	tand	con	con	1	3	3	1	828
1	4	5	0	18	r	3	41	slang	slang	con	con	1	3	3	1	783
1	4	5	0	18	r	3	42	zaag	zaag	con	con	1	3	3	1	748
1	4	5	0	18	r	3	43	kam	bank	con	incon	0	3	-1	3	2004
1	4	5	0	18	r	3	44	wolf	wolf	incon	con	1	3	3	1	1055
1	4	5	0	18	r	3	45	spook	spook	con	con	1	3	3	1	706
1	4	5	0	18	r	3	46	auto	hond	con	incon	0	3	-1	3	2004
1	4	5	0	18	r	3	47	ster	ster	incon	con	1	3	9	2	4
1	4	5	0	18	r	3	48	ma�s	das	con	incon	0	3	-1	3	2004
1	1	5	0	18	r	4	1	krab	ton	con	incon	1	3	3	1	1810
1	1	5	0	18	r	4	2	bril	bril	incon	con	1	3	3	1	935
1	1	5	0	18	r	4	3	clown	clown	con	con	1	3	3	1	870
1	1	5	0	18	r	4	4	muis	muis	con	con	1	3	3	1	677
1	1	5	0	18	r	4	5	oor	vis	con	incon	1	3	3	1	930
1	1	5	0	18	r	4	6	boot	boot	incon	con	1	3	3	1	776
1	1	5	0	18	r	4	7	vos	vos	con	con	1	3	3	1	747
1	1	5	0	18	r	4	8	deur	tafel	con	incon	1	3	3	1	1329
1	1	5	0	18	r	4	9	ei	ei	incon	con	1	3	3	1	768
1	1	5	0	18	r	4	10	schaar	uil	con	incon	1	3	3	1	998
1	1	5	0	18	r	4	11	bad	klok	incon	incon	1	3	3	1	1115
1	1	5	0	18	r	4	12	ijsje	ijsje	incon	con	1	3	3	1	782
1	1	5	0	18	r	4	13	bh	bh	con	con	1	3	3	1	924
1	1	5	0	18	r	4	14	tak	tak	con	con	1	3	3	1	857
1	1	5	0	18	r	4	15	worst	worst	con	con	1	3	3	1	796
1	1	5	0	18	r	4	16	doos	kruis	con	incon	1	3	3	1	1577
1	1	5	0	18	r	4	17	pomp	strik	incon	incon	1	3	3	1	1315
1	1	5	0	18	r	4	18	eend	kraan	incon	incon	1	3	3	1	1115
1	1	5	0	18	r	4	19	oog	oog	incon	con	1	3	3	1	841
1	1	5	0	18	r	4	20	pijp	pijp	con	con	1	3	3	1	894
1	1	5	0	18	r	4	21	stoel	paard	con	incon	1	3	3	1	1142
1	1	5	0	18	r	4	22	spook	kous	incon	incon	1	3	3	1	1102
1	1	5	0	18	r	4	23	jojo	tank	incon	incon	1	3	3	1	1141
1	1	5	0	18	r	4	24	tang	tang	incon	con	1	3	3	1	946
1	1	5	0	18	r	4	25	bijl	hert	con	incon	1	3	3	1	1111
1	1	5	0	18	r	4	26	fles	bloem	incon	incon	1	3	3	1	1284
1	1	5	0	18	r	4	27	zaag	hand	incon	incon	1	3	3	1	1249
1	1	5	0	18	r	4	28	voet	voet	incon	con	1	3	3	1	837
1	1	5	0	18	r	4	29	kurk	broek	con	incon	1	3	3	1	986
1	1	5	0	18	r	4	30	pan	koe	incon	incon	1	3	3	1	1163
1	1	5	0	18	r	4	31	kroon	kroon	incon	con	1	3	3	1	1080
1	1	5	0	18	r	4	32	vaas	vaas	con	con	1	3	3	1	850
1	1	5	0	18	r	4	33	neus	neus	con	con	1	3	3	1	946
1	1	5	0	18	r	4	34	tand	brood	con	incon	1	3	3	1	1521
1	1	5	0	18	r	4	35	pijl	vork	incon	incon	1	3	3	1	1179
1	1	5	0	18	r	4	36	wolf	piano	incon	incon	1	3	3	1	1018
1	1	5	0	18	r	4	37	lamp	lamp	incon	con	1	3	3	1	907
1	1	5	0	18	r	4	38	boom	boom	con	con	1	3	3	1	916
1	1	5	0	18	r	4	39	kers	kers	con	con	1	3	3	1	856
1	1	5	0	18	r	4	40	schelp	zweep	con	incon	1	3	3	1	1331
1	1	5	0	18	r	4	41	slee	ui	incon	incon	1	3	3	1	1425
1	1	5	0	18	r	4	42	schop	schop	incon	con	1	3	3	1	886
1	1	5	0	18	r	4	43	slang	tent	con	incon	1	3	3	1	1682
1	1	5	0	18	r	4	44	bed	bed	incon	con	1	3	3	1	861
1	1	5	0	18	r	4	45	zon	zon	con	con	1	3	3	1	757
1	1	5	0	18	r	4	46	beer	heks	con	incon	1	3	3	1	912
1	1	5	0	18	r	4	47	mand	mand	incon	con	1	3	3	1	1351
1	1	5	0	18	r	4	48	ster	fiets	con	incon	1	3	3	1	966
1	2	5	0	18	r	5	1	tafel	voet	con	incon	1	3	3	1	913
1	2	5	0	18	r	5	2	kerk	kerk	incon	con	1	3	3	1	792
1	2	5	0	18	r	5	3	zwaan	zwaan	con	con	1	3	3	1	1277
1	2	5	0	18	r	5	4	berg	berg	con	con	1	3	3	1	764
1	2	5	0	18	r	5	5	ton	ijsje	con	incon	1	3	3	1	967
1	2	5	0	18	r	5	6	vis	neus	incon	incon	1	3	3	1	1091
1	2	5	0	18	r	5	7	hand	bed	incon	incon	1	3	3	1	1235
1	2	5	0	18	r	5	8	pop	pop	incon	con	1	3	3	1	921
1	2	5	0	18	r	5	9	uil	clown	con	incon	1	3	3	1	1326
1	2	5	0	18	r	5	10	vork	worst	incon	incon	1	3	3	1	1089
1	2	5	0	18	r	5	11	wolk	wolk	incon	con	1	3	3	1	1024
1	2	5	0	18	r	5	12	geit	geit	con	con	1	3	3	1	1011
1	2	5	0	18	r	5	13	zweep	schop	con	incon	0	3	-1	3	2004
1	2	5	0	18	r	5	14	piano	vaas	incon	incon	1	3	9	2	4
1	2	5	0	18	r	5	15	aap	aap	incon	con	1	3	3	1	1347
1	2	5	0	18	r	5	16	trui	trui	con	con	1	3	3	1	1109
1	2	5	0	18	r	5	17	kous	vos	con	incon	1	3	3	1	1580
1	2	5	0	18	r	5	18	tent	pijp	incon	incon	1	3	3	1	1372
1	2	5	0	18	r	5	19	ma�s	ma�s	incon	con	1	3	3	1	876
1	2	5	0	18	r	5	20	peer	peer	con	con	1	3	3	1	816
1	2	5	0	18	r	5	21	koe	lamp	con	incon	1	3	3	1	1761
1	2	5	0	18	r	5	22	kraan	muis	incon	incon	1	3	3	1	1039
1	2	5	0	18	r	5	23	broek	oog	incon	incon	1	3	3	1	991
1	2	5	0	18	r	5	24	lat	lat	incon	con	1	3	3	1	926
1	2	5	0	18	r	5	25	slak	slak	con	con	1	3	3	1	865
1	2	5	0	18	r	5	26	bloem	ei	con	incon	1	3	3	1	1480
1	2	5	0	18	r	5	27	brood	tak	incon	incon	1	3	3	1	993
1	2	5	0	18	r	5	28	paard	boom	incon	incon	0	3	-1	3	2004
1	2	5	0	18	r	5	29	zak	zak	incon	con	1	3	3	1	1312
1	2	5	0	18	r	5	30	kip	kip	con	con	1	3	3	1	832
1	2	5	0	18	r	5	31	kaars	kaars	con	con	1	3	3	1	945
1	2	5	0	18	r	5	32	huis	huis	con	con	1	3	3	1	867
1	2	5	0	18	r	5	33	ui	bh	con	incon	1	3	3	1	1181
1	2	5	0	18	r	5	34	hoed	hoed	incon	con	1	3	3	1	841
1	2	5	0	18	r	5	35	hert	tang	con	incon	1	3	3	1	1242
1	2	5	0	18	r	5	36	kruis	bril	incon	incon	1	3	3	1	1437
1	2	5	0	18	r	5	37	strik	kers	incon	incon	0	3	-1	3	2004
1	2	5	0	18	r	5	38	schoen	schoen	incon	con	1	3	3	1	799
1	2	5	0	18	r	5	39	ring	ring	con	con	1	3	3	1	935
1	2	5	0	18	r	5	40	naald	naald	con	con	1	3	3	1	1277
1	2	5	0	18	r	5	41	kam	kam	con	con	1	3	3	1	878
1	2	5	0	18	r	5	42	klok	mand	con	incon	1	3	3	1	812
1	2	5	0	18	r	5	43	maan	maan	incon	con	1	3	3	1	1065
1	2	5	0	18	r	5	44	fiets	zon	con	incon	1	3	3	1	1015
1	2	5	0	18	r	5	45	tank	boot	incon	incon	1	3	3	1	1060
1	2	5	0	18	r	5	46	haai	haai	incon	con	1	3	3	1	843
1	2	5	0	18	r	5	47	heks	kroon	con	incon	1	3	3	1	1907
1	2	5	0	18	r	5	48	auto	auto	incon	con	1	3	3	1	909
1	5	6	m	18	r	1	1	mes	doos	con	incon	1	3	3	1	980
1	5	6	m	18	r	1	2	tol	krab	incon	incon	1	3	3	1	1235
1	5	6	m	18	r	1	3	fiets	fiets	incon	con	1	3	3	1	912
1	5	6	m	18	r	1	4	leeuw	pijl	con	incon	1	3	3	1	1162
1	5	6	m	18	r	1	5	vogel	bijl	incon	incon	1	3	3	1	1820
1	5	6	m	18	r	1	6	boek	deur	incon	incon	1	3	3	1	1027
1	5	6	m	18	r	1	7	tank	tank	incon	con	1	3	3	1	974
1	5	6	m	18	r	1	8	kraan	kraan	con	con	1	3	3	1	1023
1	5	6	m	18	r	1	9	brood	brood	con	con	1	3	3	1	841
1	5	6	m	18	r	1	10	hond	stoel	con	incon	1	3	3	1	1097
1	5	6	m	18	r	1	11	pizza	jojo	incon	incon	1	3	3	1	1235
1	5	6	m	18	r	1	12	vis	vis	incon	con	1	3	3	1	850
1	5	6	m	18	r	1	13	hand	hand	con	con	1	3	3	1	883
1	5	6	m	18	r	1	14	uil	uil	con	con	1	3	3	1	1041
1	5	6	m	18	r	1	15	hek	eend	con	incon	1	3	3	1	1274
1	5	6	m	18	r	1	16	zweep	zweep	incon	con	1	3	3	1	1470
1	5	6	m	18	r	1	17	ton	ton	con	con	1	3	3	1	973
1	5	6	m	18	r	1	18	vork	vork	con	con	1	3	3	1	801
1	5	6	m	18	r	1	19	tafel	tafel	con	con	1	3	3	1	847
1	5	6	m	18	r	1	20	taart	schelp	con	incon	1	3	3	1	1188
1	5	6	m	18	r	1	21	vuur	tand	incon	incon	1	3	3	1	1054
1	5	6	m	18	r	1	22	hert	hert	incon	con	1	3	3	1	1023
1	5	6	m	18	r	1	23	paard	paard	con	con	0	3	-1	3	2004
1	5	6	m	18	r	1	24	noot	wolf	con	incon	1	3	3	1	988
1	5	6	m	18	r	1	25	piano	piano	incon	con	1	3	3	1	920
1	5	6	m	18	r	1	26	ui	ui	con	con	1	3	3	1	893
1	5	6	m	18	r	1	27	das	pomp	con	incon	1	3	3	1	1491
1	5	6	m	18	r	1	28	koe	koe	incon	con	1	3	3	1	1013
1	5	6	m	18	r	1	29	iglo	zaag	con	incon	1	3	3	1	1091
1	5	6	m	18	r	1	30	bom	spook	incon	incon	0	3	-1	3	2004
1	5	6	m	18	r	1	31	wiel	beer	incon	incon	1	3	3	1	999
1	5	6	m	18	r	1	32	bloem	bloem	incon	con	1	3	3	1	1261
1	5	6	m	18	r	1	33	kous	kous	con	con	1	3	3	1	987
1	5	6	m	18	r	1	34	kruis	kruis	con	con	1	3	3	1	934
1	5	6	m	18	r	1	35	klok	klok	con	con	1	3	3	1	967
1	5	6	m	18	r	1	36	bus	ster	con	incon	1	3	3	1	1061
1	5	6	m	18	r	1	37	broek	broek	incon	con	1	3	3	1	885
1	5	6	m	18	r	1	38	glas	oor	con	incon	1	3	3	1	904
1	5	6	m	18	r	1	39	vlag	slang	incon	incon	1	3	4	0	892
1	5	6	m	18	r	1	40	tent	tent	incon	con	0	3	-1	3	2004
1	5	6	m	18	r	1	41	bank	slee	con	incon	1	3	3	1	1148
1	5	6	m	18	r	1	42	rits	kurk	incon	incon	0	3	-1	3	2004
1	5	6	m	18	r	1	43	heks	heks	incon	con	1	3	3	1	1343
1	5	6	m	18	r	1	44	spin	schaar	con	incon	1	3	3	1	1257
1	5	6	m	18	r	1	45	blad	fles	incon	incon	1	3	3	1	1415
1	5	6	m	18	r	1	46	kast	bad	incon	incon	1	3	3	1	1199
1	5	6	m	18	r	1	47	strik	strik	incon	con	1	3	3	1	1000
1	5	6	m	18	r	1	48	kat	pan	con	incon	1	3	3	1	1040
1	2	6	m	18	r	2	1	kruis	bril	con	incon	1	3	3	1	1084
1	2	6	m	18	r	2	2	kip	kip	incon	con	1	3	3	1	793
1	2	6	m	18	r	2	3	ton	ijsje	con	incon	1	3	3	1	913
1	2	6	m	18	r	2	4	tank	boot	incon	incon	1	3	3	1	1618
1	2	6	m	18	r	2	5	broek	oog	incon	incon	1	3	3	1	1006
1	2	6	m	18	r	2	6	ma�s	ma�s	incon	con	1	3	3	1	929
1	2	6	m	18	r	2	7	lat	lat	con	con	1	3	3	1	847
1	2	6	m	18	r	2	8	kerk	kerk	con	con	1	3	3	1	853
1	2	6	m	18	r	2	9	strik	kers	con	incon	0	3	-1	3	2004
1	2	6	m	18	r	2	10	zweep	schop	incon	incon	1	3	3	1	1020
1	2	6	m	18	r	2	11	ui	bh	incon	incon	0	3	-1	3	2004
1	2	6	m	18	r	2	12	paard	boom	incon	incon	1	3	3	1	999
1	2	6	m	18	r	2	13	kam	kam	incon	con	1	3	3	1	926
1	2	6	m	18	r	2	14	uil	clown	con	incon	1	3	3	1	1236
1	2	6	m	18	r	2	15	tafel	voet	incon	incon	1	3	3	1	957
1	2	6	m	18	r	2	16	geit	geit	incon	con	1	3	3	1	941
1	2	6	m	18	r	2	17	haai	haai	con	con	1	3	3	1	926
1	2	6	m	18	r	2	18	hert	tang	con	incon	1	3	3	1	1162
1	2	6	m	18	r	2	19	tent	pijp	incon	incon	1	3	3	1	1035
1	2	6	m	18	r	2	20	kaars	kaars	incon	con	1	3	3	1	936
1	2	6	m	18	r	2	21	ring	ring	con	con	1	3	3	1	998
1	2	6	m	18	r	2	22	slak	slak	con	con	1	3	3	1	870
1	2	6	m	18	r	2	23	heks	kroon	con	incon	0	3	-1	3	2004
1	2	6	m	18	r	2	24	klok	mand	incon	incon	1	3	9	2	4
1	2	6	m	18	r	2	25	vis	neus	incon	incon	1	3	3	1	1530
1	2	6	m	18	r	2	26	naald	naald	incon	con	1	3	3	1	1032
1	2	6	m	18	r	2	27	kous	vos	con	incon	1	3	3	1	1090
1	2	6	m	18	r	2	28	fiets	zon	incon	incon	1	3	3	1	1114
1	2	6	m	18	r	2	29	hand	bed	incon	incon	1	3	3	1	834
1	2	6	m	18	r	2	30	schoen	schoen	incon	con	1	3	3	1	748
1	2	6	m	18	r	2	31	piano	vaas	con	incon	1	3	3	1	1036
1	2	6	m	18	r	2	32	vork	worst	incon	incon	0	3	-1	3	2004
1	2	6	m	18	r	2	33	zwaan	zwaan	incon	con	1	3	9	2	4
1	2	6	m	18	r	2	34	zak	zak	con	con	1	3	3	1	878
1	2	6	m	18	r	2	35	trui	trui	con	con	1	3	3	1	806
1	2	6	m	18	r	2	36	kraan	muis	con	incon	0	3	-1	3	2004
1	2	6	m	18	r	2	37	peer	peer	incon	con	1	3	3	1	1140
1	2	6	m	18	r	2	38	huis	huis	con	con	1	3	3	1	936
1	2	6	m	18	r	2	39	pop	pop	con	con	0	3	-1	3	2004
1	2	6	m	18	r	2	40	bloem	ei	con	incon	0	3	-1	3	2004
1	2	6	m	18	r	2	41	wolk	wolk	incon	con	1	3	3	1	1081
1	2	6	m	18	r	2	42	hoed	hoed	con	con	0	3	-1	3	2004
1	2	6	m	18	r	2	43	brood	tak	con	incon	1	3	3	1	1293
1	2	6	m	18	r	2	44	berg	berg	incon	con	1	3	3	1	815
1	2	6	m	18	r	2	45	auto	auto	con	con	1	3	3	1	957
1	2	6	m	18	r	2	46	maan	maan	con	con	1	3	3	1	1122
1	2	6	m	18	r	2	47	koe	lamp	con	incon	0	3	-1	3	2004
1	2	6	m	18	r	2	48	aap	aap	incon	con	1	3	3	1	848
1	3	6	m	18	r	3	1	das	das	con	con	1	3	3	1	812
1	3	6	m	18	r	3	2	neus	maan	con	incon	1	3	3	1	1432
1	3	6	m	18	r	3	3	ijsje	haai	incon	incon	1	3	3	1	1161
1	3	6	m	18	r	3	4	kroon	aap	incon	incon	1	3	3	1	889
1	3	6	m	18	r	3	5	iglo	iglo	incon	con	1	3	3	1	873
1	3	6	m	18	r	3	6	boek	boek	con	con	1	3	3	1	799
1	3	6	m	18	r	3	7	tak	berg	con	incon	1	3	3	1	1029
1	3	6	m	18	r	3	8	hond	hond	incon	con	0	3	-1	3	2004
1	3	6	m	18	r	3	9	bom	bom	con	con	1	3	3	1	871
1	3	6	m	18	r	3	10	wiel	wiel	con	con	1	3	3	1	810
1	3	6	m	18	r	3	11	tol	tol	con	con	1	3	3	1	1147
1	3	6	m	18	r	3	12	mand	pop	con	incon	1	3	3	1	1202
1	3	6	m	18	r	3	13	clown	zwaan	incon	incon	0	3	-1	3	2004
1	3	6	m	18	r	3	14	leeuw	leeuw	incon	con	1	3	3	1	924
1	3	6	m	18	r	3	15	bus	bus	con	con	1	3	3	1	808
1	3	6	m	18	r	3	16	glas	glas	con	con	1	3	3	1	855
1	3	6	m	18	r	3	17	bed	kerk	con	incon	1	3	3	1	1171
1	3	6	m	18	r	3	18	zon	hoed	incon	incon	1	3	3	1	976
1	3	6	m	18	r	3	19	pizza	pizza	incon	con	1	3	3	1	995
1	3	6	m	18	r	3	20	kast	kast	con	con	1	3	3	1	982
1	3	6	m	18	r	3	21	bh	slak	con	incon	1	3	3	1	1299
1	3	6	m	18	r	3	22	voet	auto	incon	incon	1	3	3	1	895
1	3	6	m	18	r	3	23	bank	bank	incon	con	1	3	3	1	808
1	3	6	m	18	r	3	24	rits	rits	con	con	1	3	3	1	918
1	3	6	m	18	r	3	25	vogel	vogel	con	con	1	3	3	1	976
1	3	6	m	18	r	3	26	mes	mes	con	con	1	3	3	1	789
1	3	6	m	18	r	3	27	boom	zak	con	incon	1	3	3	1	1096
1	3	6	m	18	r	3	28	noot	noot	incon	con	1	3	3	1	772
1	3	6	m	18	r	3	29	hek	hek	con	con	1	3	3	1	915
1	3	6	m	18	r	3	30	muis	trui	con	incon	1	3	3	1	1087
1	3	6	m	18	r	3	31	bril	ring	incon	incon	0	3	-1	3	2004
1	3	6	m	18	r	3	32	vuur	vuur	incon	con	1	3	3	1	878
1	3	6	m	18	r	3	33	ei	schoen	con	incon	1	3	3	1	914
1	3	6	m	18	r	3	34	lamp	kip	incon	incon	1	3	3	1	1063
1	3	6	m	18	r	3	35	kat	kat	incon	con	1	3	3	1	852
1	3	6	m	18	r	3	36	boot	wolk	con	incon	0	3	-1	3	2004
1	3	6	m	18	r	3	37	pijp	kaars	incon	incon	1	3	3	1	1269
1	3	6	m	18	r	3	38	vaas	geit	incon	incon	1	3	3	1	999
1	3	6	m	18	r	3	39	blad	blad	incon	con	1	3	3	1	843
1	3	6	m	18	r	3	40	worst	peer	con	incon	1	3	3	1	1198
1	3	6	m	18	r	3	41	kers	lat	incon	incon	1	3	3	1	1143
1	3	6	m	18	r	3	42	taart	taart	incon	con	1	3	3	1	1085
1	3	6	m	18	r	3	43	tang	naald	con	incon	1	3	3	1	1000
1	3	6	m	18	r	3	44	oog	huis	incon	incon	1	3	3	1	1027
1	3	6	m	18	r	3	45	schop	ma�s	incon	incon	0	3	-1	3	2004
1	3	6	m	18	r	3	46	vlag	vlag	incon	con	1	3	3	1	811
1	3	6	m	18	r	3	47	vos	kam	con	incon	0	3	-1	3	2004
1	3	6	m	18	r	3	48	spin	spin	incon	con	1	3	3	1	800
1	1	6	m	18	r	4	1	muis	muis	con	con	1	3	9	2	4
1	1	6	m	18	r	4	2	bed	bed	con	con	1	3	3	1	684
1	1	6	m	18	r	4	3	jojo	tank	con	incon	1	3	3	1	898
1	1	6	m	18	r	4	4	bh	bh	incon	con	1	3	3	1	944
1	1	6	m	18	r	4	5	zon	zon	con	con	1	3	3	1	750
1	1	6	m	18	r	4	6	vaas	vaas	con	con	1	3	3	1	731
1	1	6	m	18	r	4	7	schaar	uil	con	incon	1	3	3	1	981
1	1	6	m	18	r	4	8	eend	kraan	incon	incon	1	3	3	1	1083
1	1	6	m	18	r	4	9	kurk	broek	incon	incon	1	3	3	1	982
1	1	6	m	18	r	4	10	pomp	strik	incon	incon	1	3	3	1	940
1	1	6	m	18	r	4	11	voet	voet	incon	con	1	3	3	1	770
1	1	6	m	18	r	4	12	ei	ei	con	con	1	3	3	1	762
1	1	6	m	18	r	4	13	pan	koe	con	incon	1	3	3	1	915
1	1	6	m	18	r	4	14	beer	heks	incon	incon	1	3	3	1	1007
1	1	6	m	18	r	4	15	pijp	pijp	incon	con	1	3	3	1	883
1	1	6	m	18	r	4	16	mand	mand	con	con	1	3	3	1	822
1	1	6	m	18	r	4	17	boom	boom	con	con	1	3	3	1	818
1	1	6	m	18	r	4	18	deur	tafel	con	incon	1	3	3	1	1084
1	1	6	m	18	r	4	19	slee	ui	incon	incon	1	3	3	1	998
1	1	6	m	18	r	4	20	clown	clown	incon	con	1	3	3	1	966
1	1	6	m	18	r	4	21	tand	brood	con	incon	1	3	3	1	1081
1	1	6	m	18	r	4	22	bril	bril	incon	con	1	3	3	1	828
1	1	6	m	18	r	4	23	tang	tang	con	con	1	3	3	1	1128
1	1	6	m	18	r	4	24	krab	ton	con	incon	1	3	3	1	1414
1	1	6	m	18	r	4	25	slang	tent	incon	incon	1	3	3	1	910
1	1	6	m	18	r	4	26	neus	neus	incon	con	1	3	3	1	865
1	1	6	m	18	r	4	27	kroon	kroon	con	con	1	3	3	1	1133
1	1	6	m	18	r	4	28	fles	bloem	con	incon	1	3	3	1	966
1	1	6	m	18	r	4	29	pijl	vork	incon	incon	0	3	-1	3	2004
1	1	6	m	18	r	4	30	tak	tak	incon	con	1	3	3	1	783
1	1	6	m	18	r	4	31	doos	kruis	con	incon	1	3	3	1	902
1	1	6	m	18	r	4	32	bad	klok	incon	incon	1	3	3	1	1241
1	1	6	m	18	r	4	33	oor	vis	incon	incon	1	3	3	1	1074
1	1	6	m	18	r	4	34	vos	vos	incon	con	1	3	3	1	953
1	1	6	m	18	r	4	35	lamp	lamp	con	con	1	3	3	1	1018
1	1	6	m	18	r	4	36	oog	oog	con	con	1	3	3	1	912
1	1	6	m	18	r	4	37	bijl	hert	con	incon	1	3	3	1	1124
1	1	6	m	18	r	4	38	schelp	zweep	incon	incon	1	3	3	1	1323
1	1	6	m	18	r	4	39	ster	fiets	incon	incon	1	3	3	1	857
1	1	6	m	18	r	4	40	spook	kous	incon	incon	1	3	3	1	942
1	1	6	m	18	r	4	41	worst	worst	incon	con	1	3	3	1	948
1	1	6	m	18	r	4	42	schop	schop	con	con	1	3	3	1	762
1	1	6	m	18	r	4	43	stoel	paard	con	incon	1	3	3	1	954
1	1	6	m	18	r	4	44	kers	kers	incon	con	1	3	3	1	958
1	1	6	m	18	r	4	45	boot	boot	con	con	0	3	-1	3	2004
1	1	6	m	18	r	4	46	wolf	piano	con	incon	1	3	3	1	1073
1	1	6	m	18	r	4	47	ijsje	ijsje	incon	con	1	3	3	1	981
1	1	6	m	18	r	4	48	zaag	hand	con	incon	1	3	3	1	1009
1	4	6	m	18	r	5	1	oor	oor	con	con	1	3	3	1	685
1	4	6	m	18	r	5	2	kip	wiel	con	incon	1	3	3	1	844
1	4	6	m	18	r	5	3	fles	fles	incon	con	1	3	3	1	772
1	4	6	m	18	r	5	4	peer	spin	con	incon	1	3	3	1	764
1	4	6	m	18	r	5	5	auto	hond	incon	incon	1	3	3	1	745
1	4	6	m	18	r	5	6	ster	ster	incon	con	1	3	3	1	747
1	4	6	m	18	r	5	7	kurk	kurk	con	con	1	3	3	1	1367
1	4	6	m	18	r	5	8	krab	krab	con	con	1	3	3	1	1067
1	4	6	m	18	r	5	9	geit	taart	con	incon	1	3	3	1	1030
1	4	6	m	18	r	5	10	bijl	bijl	incon	con	1	3	3	1	1010
1	4	6	m	18	r	5	11	jojo	jojo	con	con	1	3	3	1	1108
1	4	6	m	18	r	5	12	schelp	schelp	con	con	1	3	3	1	960
1	4	6	m	18	r	5	13	wolf	wolf	con	con	1	3	3	1	1140
1	4	6	m	18	r	5	14	schoen	bus	con	incon	1	3	3	1	978
1	4	6	m	18	r	5	15	zak	blad	incon	incon	1	3	3	1	969
1	4	6	m	18	r	5	16	kaars	leeuw	incon	incon	1	3	3	1	1158
1	4	6	m	18	r	5	17	maan	kat	incon	incon	1	3	3	1	953
1	4	6	m	18	r	5	18	deur	deur	incon	con	0	3	-1	3	2004
1	4	6	m	18	r	5	19	pan	pan	con	con	1	3	3	1	818
1	4	6	m	18	r	5	20	pop	noot	con	incon	1	3	3	1	890
1	4	6	m	18	r	5	21	naald	rits	incon	incon	1	3	9	2	4
1	4	6	m	18	r	5	22	zaag	zaag	incon	con	1	3	3	1	700
1	4	6	m	18	r	5	23	pomp	pomp	con	con	1	3	3	1	912
1	4	6	m	18	r	5	24	trui	vogel	con	incon	1	3	3	1	1052
1	4	6	m	18	r	5	25	kam	bank	incon	incon	1	3	3	1	1734
1	4	6	m	18	r	5	26	schaar	schaar	incon	con	1	3	3	1	1017
1	4	6	m	18	r	5	27	zwaan	iglo	con	incon	0	3	-1	3	2004
1	4	6	m	18	r	5	28	ma�s	das	incon	incon	1	3	3	1	1321
1	4	6	m	18	r	5	29	kerk	glas	incon	incon	1	3	3	1	848
1	4	6	m	18	r	5	30	pijl	pijl	incon	con	1	3	3	1	982
1	4	6	m	18	r	5	31	hoed	mes	con	incon	0	3	-1	3	2004
1	4	6	m	18	r	5	32	slak	vuur	incon	incon	1	3	3	1	828
1	4	6	m	18	r	5	33	wolk	hek	incon	incon	1	3	3	1	1065
1	4	6	m	18	r	5	34	aap	bom	incon	incon	1	3	3	1	928
1	4	6	m	18	r	5	35	beer	beer	incon	con	1	3	3	1	808
1	4	6	m	18	r	5	36	bad	bad	con	con	1	3	3	1	1043
1	4	6	m	18	r	5	37	lat	tol	con	incon	1	3	3	1	1764
1	4	6	m	18	r	5	38	eend	eend	incon	con	1	3	3	1	830
1	4	6	m	18	r	5	39	spook	spook	con	con	1	3	3	1	799
1	4	6	m	18	r	5	40	berg	kast	con	incon	0	3	-1	3	2004
1	4	6	m	18	r	5	41	haai	pizza	incon	incon	1	3	3	1	1002
1	4	6	m	18	r	5	42	doos	doos	incon	con	1	3	3	1	1008
1	4	6	m	18	r	5	43	ring	vlag	con	incon	1	3	3	1	935
1	4	6	m	18	r	5	44	slang	slang	incon	con	1	3	3	1	809
1	4	6	m	18	r	5	45	tand	tand	con	con	1	3	3	1	819
1	4	6	m	18	r	5	46	huis	boek	con	incon	1	3	3	1	1040
1	4	6	m	18	r	5	47	slee	slee	incon	con	1	3	3	1	847
1	4	6	m	18	r	5	48	stoel	stoel	con	con	0	3	-1	3	2004
1	4	7	v	19	l	1	1	kurk	kurk	con	con	1	3	4	0	1393
1	4	7	v	19	l	1	2	kam	bank	con	incon	1	3	9	2	1046
1	4	7	v	19	l	1	3	zak	blad	incon	incon	1	3	3	1	1030
1	4	7	v	19	l	1	4	trui	vogel	incon	incon	1	3	3	1	1262
1	4	7	v	19	l	1	5	hoed	mes	incon	incon	1	3	3	1	1078
1	4	7	v	19	l	1	6	bijl	bijl	incon	con	1	3	3	1	916
1	4	7	v	19	l	1	7	kerk	glas	con	incon	1	3	3	1	1141
1	4	7	v	19	l	1	8	oor	oor	incon	con	0	3	-1	3	2004
1	4	7	v	19	l	1	9	schaar	schaar	con	con	0	3	-1	3	2004
1	4	7	v	19	l	1	10	lat	tol	con	incon	0	3	-1	3	2004
1	4	7	v	19	l	1	11	aap	bom	incon	incon	0	3	-1	3	2004
1	4	7	v	19	l	1	12	beer	beer	incon	con	0	3	-1	3	2004
1	4	7	v	19	l	1	13	jojo	jojo	con	con	1	3	3	1	1045
1	4	7	v	19	l	1	14	haai	pizza	con	incon	1	3	3	1	933
1	4	7	v	19	l	1	15	kaars	leeuw	incon	incon	0	3	-1	3	2004
1	4	7	v	19	l	1	16	ster	ster	incon	con	0	3	-1	3	2004
1	4	7	v	19	l	1	17	huis	boek	con	incon	1	3	9	2	4
1	4	7	v	19	l	1	18	slak	vuur	incon	incon	1	3	3	1	1054
1	4	7	v	19	l	1	19	ring	vlag	incon	incon	1	3	3	1	1066
1	4	7	v	19	l	1	20	pop	noot	incon	incon	1	3	3	1	1878
1	4	7	v	19	l	1	21	bad	bad	incon	con	1	3	3	1	910
1	4	7	v	19	l	1	22	pan	pan	con	con	1	3	3	1	890
1	4	7	v	19	l	1	23	schoen	bus	con	incon	1	3	3	1	870
1	4	7	v	19	l	1	24	fles	fles	incon	con	1	3	3	1	779
1	4	7	v	19	l	1	25	krab	krab	con	con	1	3	3	1	887
1	4	7	v	19	l	1	26	pijl	pijl	con	con	1	3	3	1	782
1	4	7	v	19	l	1	27	geit	taart	con	incon	1	3	3	1	1513
1	4	7	v	19	l	1	28	spook	spook	incon	con	1	3	3	1	853
1	4	7	v	19	l	1	29	ma�s	das	con	incon	1	3	3	1	1057
1	4	7	v	19	l	1	30	kip	wiel	incon	incon	1	3	3	1	1335
1	4	7	v	19	l	1	31	maan	kat	incon	incon	1	3	3	1	1124
1	4	7	v	19	l	1	32	deur	deur	incon	con	1	3	3	1	911
1	4	7	v	19	l	1	33	auto	hond	con	incon	1	3	3	1	974
1	4	7	v	19	l	1	34	zwaan	iglo	incon	incon	1	3	3	1	1384
1	4	7	v	19	l	1	35	pomp	pomp	incon	con	1	3	3	1	1012
1	4	7	v	19	l	1	36	wolk	hek	con	incon	1	3	4	0	1200
1	4	7	v	19	l	1	37	peer	spin	incon	incon	1	3	3	1	956
1	4	7	v	19	l	1	38	slee	slee	incon	con	1	3	9	2	812
1	4	7	v	19	l	1	39	wolf	wolf	con	con	1	3	3	1	1077
1	4	7	v	19	l	1	40	stoel	stoel	con	con	1	3	3	1	802
1	4	7	v	19	l	1	41	doos	doos	con	con	1	3	3	1	854
1	4	7	v	19	l	1	42	berg	kast	con	incon	1	3	3	1	1302
1	4	7	v	19	l	1	43	slang	slang	incon	con	1	3	3	1	779
1	4	7	v	19	l	1	44	tand	tand	con	con	1	3	3	1	836
1	4	7	v	19	l	1	45	zaag	zaag	con	con	1	3	3	1	914
1	4	7	v	19	l	1	46	schelp	schelp	con	con	1	3	3	1	862
1	4	7	v	19	l	1	47	naald	rits	con	incon	0	3	-1	3	2004
1	4	7	v	19	l	1	48	eend	eend	incon	con	1	3	3	1	875
1	5	7	v	19	l	2	1	tol	krab	con	incon	1	3	3	1	1109
1	5	7	v	19	l	2	2	klok	klok	incon	con	1	3	4	0	846
1	5	7	v	19	l	2	3	hert	hert	con	con	1	3	3	1	794
1	5	7	v	19	l	2	4	uil	uil	con	con	1	3	3	1	802
1	5	7	v	19	l	2	5	ton	ton	con	con	1	3	3	1	909
1	5	7	v	19	l	2	6	rits	kurk	con	incon	1	3	3	1	1568
1	5	7	v	19	l	2	7	glas	oor	incon	incon	1	3	3	1	988
1	5	7	v	19	l	2	8	hand	hand	incon	con	1	3	3	1	716
1	5	7	v	19	l	2	9	fiets	fiets	con	con	1	3	3	1	865
1	5	7	v	19	l	2	10	tank	tank	con	con	1	3	3	1	870
1	5	7	v	19	l	2	11	kraan	kraan	con	con	0	3	-1	3	2004
1	5	7	v	19	l	2	12	kat	pan	con	incon	0	3	-1	3	2004
1	5	7	v	19	l	2	13	blad	fles	incon	incon	1	3	4	0	986
1	5	7	v	19	l	2	14	pizza	jojo	incon	incon	1	3	3	1	940
1	5	7	v	19	l	2	15	vork	vork	incon	con	1	3	3	1	830
1	5	7	v	19	l	2	16	das	pomp	con	incon	1	3	3	1	1003
1	5	7	v	19	l	2	17	bom	spook	incon	incon	0	3	-1	3	2004
1	5	7	v	19	l	2	18	vuur	tand	incon	incon	1	3	3	1	867
1	5	7	v	19	l	2	19	koe	koe	incon	con	0	3	-1	3	2004
1	5	7	v	19	l	2	20	boek	deur	con	incon	1	3	3	1	1306
1	5	7	v	19	l	2	21	spin	schaar	incon	incon	1	3	3	1	945
1	5	7	v	19	l	2	22	vis	vis	incon	con	1	3	3	1	786
1	5	7	v	19	l	2	23	vlag	slang	con	incon	1	3	3	1	735
1	5	7	v	19	l	2	24	noot	wolf	incon	incon	1	3	3	1	1341
1	5	7	v	19	l	2	25	bank	slee	incon	incon	1	3	3	1	1064
1	5	7	v	19	l	2	26	iglo	zaag	incon	incon	1	3	3	1	1421
1	5	7	v	19	l	2	27	strik	strik	incon	con	1	3	3	1	969
1	5	7	v	19	l	2	28	kast	bad	con	incon	1	3	3	1	1204
1	5	7	v	19	l	2	29	broek	broek	incon	con	1	3	3	1	895
1	5	7	v	19	l	2	30	zweep	zweep	con	con	1	3	3	1	1489
1	5	7	v	19	l	2	31	paard	paard	con	con	1	3	3	1	980
1	5	7	v	19	l	2	32	taart	schelp	con	incon	1	3	3	1	1032
1	5	7	v	19	l	2	33	ui	ui	incon	con	1	3	3	1	1878
1	5	7	v	19	l	2	34	tent	tent	con	con	1	3	3	1	823
1	5	7	v	19	l	2	35	leeuw	pijl	con	incon	1	3	4	0	1773
1	5	7	v	19	l	2	36	mes	doos	incon	incon	1	3	3	1	1040
1	5	7	v	19	l	2	37	hond	stoel	incon	incon	1	3	3	1	1149
1	5	7	v	19	l	2	38	tafel	tafel	incon	con	1	3	3	1	819
1	5	7	v	19	l	2	39	kous	kous	con	con	1	3	3	1	945
1	5	7	v	19	l	2	40	hek	eend	con	incon	1	3	3	1	1197
1	5	7	v	19	l	2	41	bloem	bloem	incon	con	1	3	3	1	996
1	5	7	v	19	l	2	42	brood	brood	con	con	1	3	3	1	972
1	5	7	v	19	l	2	43	bus	ster	con	incon	1	3	3	1	1099
1	5	7	v	19	l	2	44	piano	piano	incon	con	1	3	3	1	1023
1	5	7	v	19	l	2	45	heks	heks	con	con	1	3	3	1	1035
1	5	7	v	19	l	2	46	wiel	beer	con	incon	1	3	3	1	1063
1	5	7	v	19	l	2	47	kruis	kruis	incon	con	1	3	3	1	980
1	5	7	v	19	l	2	48	vogel	bijl	con	incon	1	3	3	1	1520
1	1	7	v	19	l	3	1	bijl	hert	con	incon	1	3	3	1	1184
1	1	7	v	19	l	3	2	schaar	uil	incon	incon	1	3	3	1	1081
1	1	7	v	19	l	3	3	doos	kruis	incon	incon	1	3	3	1	1073
1	1	7	v	19	l	3	4	tand	brood	incon	incon	1	3	3	1	988
1	1	7	v	19	l	3	5	bril	bril	incon	con	1	3	3	1	884
1	1	7	v	19	l	3	6	stoel	paard	con	incon	1	3	3	1	949
1	1	7	v	19	l	3	7	slee	ui	incon	incon	1	3	3	1	1134
1	1	7	v	19	l	3	8	mand	mand	incon	con	1	3	3	1	916
1	1	7	v	19	l	3	9	vos	vos	con	con	1	3	3	1	999
1	1	7	v	19	l	3	10	boom	boom	con	con	1	3	3	1	870
1	1	7	v	19	l	3	11	ei	ei	con	con	1	3	3	1	910
1	1	7	v	19	l	3	12	bad	klok	con	incon	1	3	4	0	1004
1	1	7	v	19	l	3	13	zaag	hand	incon	incon	1	3	3	1	895
1	1	7	v	19	l	3	14	fles	bloem	incon	incon	1	3	3	1	887
1	1	7	v	19	l	3	15	slang	tent	incon	incon	1	3	3	1	986
1	1	7	v	19	l	3	16	boot	boot	incon	con	1	3	3	1	854
1	1	7	v	19	l	3	17	worst	worst	con	con	1	3	3	1	866
1	1	7	v	19	l	3	18	deur	tafel	con	incon	1	3	3	1	998
1	1	7	v	19	l	3	19	ster	fiets	incon	incon	1	3	3	1	1046
1	1	7	v	19	l	3	20	pomp	strik	incon	incon	1	3	3	1	1177
1	1	7	v	19	l	3	21	bed	bed	incon	con	1	3	3	1	805
1	1	7	v	19	l	3	22	pan	koe	con	incon	1	3	3	1	881
1	1	7	v	19	l	3	23	jojo	tank	incon	incon	1	3	3	1	1154
1	1	7	v	19	l	3	24	zon	zon	incon	con	1	3	3	1	1001
1	1	7	v	19	l	3	25	beer	heks	con	incon	1	3	3	1	1100
1	1	7	v	19	l	3	26	tang	tang	incon	con	1	3	3	1	1188
1	1	7	v	19	l	3	27	ijsje	ijsje	con	con	1	3	3	1	1452
1	1	7	v	19	l	3	28	kroon	kroon	con	con	1	3	3	1	1120
1	1	7	v	19	l	3	29	voet	voet	con	con	1	3	3	1	968
1	1	7	v	19	l	3	30	oor	vis	con	incon	1	3	3	1	929
1	1	7	v	19	l	3	31	pijl	vork	incon	incon	1	3	3	1	1131
1	1	7	v	19	l	3	32	kers	kers	incon	con	1	3	3	1	1531
1	1	7	v	19	l	3	33	bh	bh	con	con	1	3	3	1	1059
1	1	7	v	19	l	3	34	pijp	pijp	con	con	1	3	3	1	899
1	1	7	v	19	l	3	35	spook	kous	con	incon	1	3	3	1	1174
1	1	7	v	19	l	3	36	muis	muis	incon	con	1	3	3	1	892
1	1	7	v	19	l	3	37	schop	schop	con	con	1	3	3	1	985
1	1	7	v	19	l	3	38	wolf	piano	con	incon	1	3	3	1	995
1	1	7	v	19	l	3	39	oog	oog	incon	con	1	3	3	1	1120
1	1	7	v	19	l	3	40	neus	neus	con	con	1	3	3	1	819
1	1	7	v	19	l	3	41	kurk	broek	con	incon	1	3	3	1	1130
1	1	7	v	19	l	3	42	eend	kraan	incon	incon	1	3	3	1	1135
1	1	7	v	19	l	3	43	clown	clown	incon	con	1	3	3	1	927
1	1	7	v	19	l	3	44	krab	ton	con	incon	1	3	3	1	1080
1	1	7	v	19	l	3	45	tak	tak	incon	con	1	3	3	1	979
1	1	7	v	19	l	3	46	lamp	lamp	con	con	1	3	3	1	829
1	1	7	v	19	l	3	47	schelp	zweep	con	incon	1	3	3	1	1233
1	1	7	v	19	l	3	48	vaas	vaas	incon	con	1	3	3	1	884
1	3	7	v	19	l	4	1	bh	slak	con	incon	1	3	3	1	1235
1	3	7	v	19	l	4	2	pizza	pizza	incon	con	1	3	3	1	838
1	3	7	v	19	l	4	3	mes	mes	con	con	1	3	3	1	723
1	3	7	v	19	l	4	4	vlag	vlag	con	con	1	3	3	1	893
1	3	7	v	19	l	4	5	bank	bank	con	con	1	3	3	1	774
1	3	7	v	19	l	4	6	neus	maan	con	incon	1	3	3	1	1127
1	3	7	v	19	l	4	7	hek	hek	incon	con	1	3	3	1	931
1	3	7	v	19	l	4	8	vuur	vuur	con	con	1	3	3	1	786
1	3	7	v	19	l	4	9	muis	trui	con	incon	1	3	3	1	1229
1	3	7	v	19	l	4	10	lamp	kip	incon	incon	1	3	3	1	1004
1	3	7	v	19	l	4	11	bus	bus	incon	con	1	3	3	1	820
1	3	7	v	19	l	4	12	vogel	vogel	con	con	1	3	3	1	804
1	3	7	v	19	l	4	13	voet	auto	con	incon	1	3	3	1	1105
1	3	7	v	19	l	4	14	oog	huis	incon	incon	1	3	3	1	933
1	3	7	v	19	l	4	15	bom	bom	incon	con	1	3	3	1	851
1	3	7	v	19	l	4	16	leeuw	leeuw	con	con	1	3	3	1	756
1	3	7	v	19	l	4	17	hond	hond	con	con	1	3	3	1	830
1	3	7	v	19	l	4	18	kat	kat	con	con	1	3	3	1	740
1	3	7	v	19	l	4	19	mand	pop	con	incon	1	3	3	1	1421
1	3	7	v	19	l	4	20	schop	ma�s	incon	incon	1	3	3	1	1103
1	3	7	v	19	l	4	21	das	das	incon	con	1	3	3	1	816
1	3	7	v	19	l	4	22	rits	rits	con	con	1	3	3	1	1617
1	3	7	v	19	l	4	23	boek	boek	con	con	1	3	3	1	661
1	3	7	v	19	l	4	24	boom	zak	con	incon	0	3	-1	3	2004
1	3	7	v	19	l	4	25	wiel	wiel	incon	con	1	3	3	1	928
1	3	7	v	19	l	4	26	bril	ring	con	incon	1	3	3	1	1279
1	3	7	v	19	l	4	27	kers	lat	incon	incon	1	3	3	1	986
1	3	7	v	19	l	4	28	vaas	geit	incon	incon	1	3	3	1	1007
1	3	7	v	19	l	4	29	blad	blad	incon	con	1	3	3	1	902
1	3	7	v	19	l	4	30	tang	naald	con	incon	1	3	3	1	1603
1	3	7	v	19	l	4	31	zon	hoed	incon	incon	1	3	3	1	1259
1	3	7	v	19	l	4	32	tol	tol	incon	con	1	3	3	1	1307
1	3	7	v	19	l	4	33	bed	kerk	con	incon	1	3	3	1	1423
1	3	7	v	19	l	4	34	worst	peer	incon	incon	1	3	3	1	1271
1	3	7	v	19	l	4	35	iglo	iglo	incon	con	1	3	3	1	892
1	3	7	v	19	l	4	36	taart	taart	con	con	1	3	3	1	812
1	3	7	v	19	l	4	37	kast	kast	con	con	1	3	3	1	801
1	3	7	v	19	l	4	38	boot	wolk	con	incon	1	3	4	0	1980
1	3	7	v	19	l	4	39	pijp	kaars	incon	incon	1	3	3	1	1366
1	3	7	v	19	l	4	40	noot	noot	incon	con	1	3	3	1	1006
1	3	7	v	19	l	4	41	ei	schoen	con	incon	1	3	3	1	1095
1	3	7	v	19	l	4	42	vos	kam	incon	incon	1	3	3	1	971
1	3	7	v	19	l	4	43	spin	spin	incon	con	1	3	3	1	926
1	3	7	v	19	l	4	44	ijsje	haai	con	incon	1	3	3	1	1149
1	3	7	v	19	l	4	45	tak	berg	incon	incon	1	3	3	1	1233
1	3	7	v	19	l	4	46	kroon	aap	incon	incon	1	3	3	1	927
1	3	7	v	19	l	4	47	glas	glas	incon	con	1	3	3	1	983
1	3	7	v	19	l	4	48	clown	zwaan	con	incon	1	3	3	1	1239
1	2	7	v	19	l	5	1	kaars	kaars	con	con	1	3	3	1	868
1	2	7	v	19	l	5	2	koe	lamp	con	incon	1	3	3	1	995
1	2	7	v	19	l	5	3	brood	tak	incon	incon	1	3	3	1	917
1	2	7	v	19	l	5	4	zwaan	zwaan	incon	con	1	3	3	1	739
1	2	7	v	19	l	5	5	ma�s	ma�s	con	con	1	3	3	1	764
1	2	7	v	19	l	5	6	piano	vaas	con	incon	1	3	3	1	1035
1	2	7	v	19	l	5	7	lat	lat	incon	con	1	3	3	1	717
1	2	7	v	19	l	5	8	haai	haai	con	con	1	3	3	1	758
1	2	7	v	19	l	5	9	kam	kam	con	con	1	3	3	1	624
1	2	7	v	19	l	5	10	ton	ijsje	con	incon	1	3	3	1	1020
1	2	7	v	19	l	5	11	tank	boot	incon	incon	1	3	3	1	1091
1	2	7	v	19	l	5	12	tent	pijp	incon	incon	1	3	3	1	1039
1	2	7	v	19	l	5	13	schoen	schoen	incon	con	1	3	3	1	707
1	2	7	v	19	l	5	14	auto	auto	con	con	1	3	3	1	745
1	2	7	v	19	l	5	15	ring	ring	con	con	1	3	3	1	741
1	2	7	v	19	l	5	16	broek	oog	con	incon	1	3	3	1	927
1	2	7	v	19	l	5	17	hand	bed	incon	incon	1	3	3	1	925
1	2	7	v	19	l	5	18	kraan	muis	incon	incon	1	3	3	1	898
1	2	7	v	19	l	5	19	pop	pop	incon	con	1	3	3	1	762
1	2	7	v	19	l	5	20	maan	maan	con	con	1	3	3	1	718
1	2	7	v	19	l	5	21	slak	slak	con	con	1	3	3	1	772
1	2	7	v	19	l	5	22	wolk	wolk	con	con	1	3	3	1	858
1	2	7	v	19	l	5	23	klok	mand	con	incon	1	3	3	1	1199
1	2	7	v	19	l	5	24	kous	vos	incon	incon	1	3	3	1	1401
1	2	7	v	19	l	5	25	naald	naald	incon	con	1	3	3	1	949
1	2	7	v	19	l	5	26	paard	boom	con	incon	1	3	3	1	969
1	2	7	v	19	l	5	27	bloem	ei	incon	incon	1	3	3	1	1244
1	2	7	v	19	l	5	28	heks	kroon	incon	incon	0	3	-1	3	2004
1	2	7	v	19	l	5	29	kip	kip	incon	con	1	3	3	1	887
1	2	7	v	19	l	5	30	peer	peer	con	con	1	3	3	1	902
1	2	7	v	19	l	5	31	berg	berg	con	con	1	3	3	1	834
1	2	7	v	19	l	5	32	aap	aap	con	con	1	3	3	1	839
1	2	7	v	19	l	5	33	zweep	schop	con	incon	1	3	3	1	1673
1	2	7	v	19	l	5	34	huis	huis	incon	con	1	3	3	1	926
1	2	7	v	19	l	5	35	strik	kers	con	incon	1	3	3	1	1049
1	2	7	v	19	l	5	36	fiets	zon	incon	incon	1	3	3	1	997
1	2	7	v	19	l	5	37	vis	neus	incon	incon	1	3	3	1	932
1	2	7	v	19	l	5	38	zak	zak	incon	con	1	3	3	1	894
1	2	7	v	19	l	5	39	tafel	voet	con	incon	1	3	3	1	961
1	2	7	v	19	l	5	40	geit	geit	incon	con	1	3	3	1	830
1	2	7	v	19	l	5	41	kerk	kerk	con	con	1	3	3	1	893
1	2	7	v	19	l	5	42	ui	bh	con	incon	1	3	3	1	994
1	2	7	v	19	l	5	43	hoed	hoed	incon	con	1	3	3	1	937
1	2	7	v	19	l	5	44	hert	tang	con	incon	1	3	3	1	1074
1	2	7	v	19	l	5	45	uil	clown	incon	incon	1	3	3	1	982
1	2	7	v	19	l	5	46	trui	trui	incon	con	1	3	3	1	764
1	2	7	v	19	l	5	47	kruis	bril	con	incon	1	3	3	1	882
1	2	7	v	19	l	5	48	vork	worst	incon	incon	1	3	4	0	1567
2	5	8	v	18	r	1	1	vlag	slang	con	incon	1	3	3	1	951
2	5	8	v	18	r	1	2	koe	koe	incon	con	1	3	3	1	934
2	5	8	v	18	r	1	3	vork	vork	con	con	1	3	3	1	987
2	5	8	v	18	r	1	4	noot	wolf	con	incon	1	3	3	1	1064
2	5	8	v	18	r	1	5	uil	uil	incon	con	1	3	3	1	901
2	5	8	v	18	r	1	6	strik	strik	con	con	1	3	3	1	860
2	5	8	v	18	r	1	7	bus	ster	con	incon	0	3	-1	3	2004
2	5	8	v	18	r	1	8	hek	eend	incon	incon	1	3	3	1	1042
2	5	8	v	18	r	1	9	bom	spook	incon	incon	0	3	-1	3	2004
2	5	8	v	18	r	1	10	hert	hert	incon	con	1	3	3	1	894
2	5	8	v	18	r	1	11	vis	vis	con	con	1	3	3	1	848
2	5	8	v	18	r	1	12	kat	pan	con	incon	1	3	3	1	1060
2	5	8	v	18	r	1	13	fiets	fiets	incon	con	0	3	-1	3	2004
2	5	8	v	18	r	1	14	ton	ton	con	con	0	3	-1	3	2004
2	5	8	v	18	r	1	15	heks	heks	con	con	0	3	-1	3	2004
2	5	8	v	18	r	1	16	pizza	jojo	con	incon	1	3	3	1	1674
2	5	8	v	18	r	1	17	tol	krab	incon	incon	1	3	3	1	1125
2	5	8	v	18	r	1	18	blad	fles	incon	incon	1	3	3	1	1234
2	5	8	v	18	r	1	19	hand	hand	incon	con	1	3	3	1	842
2	5	8	v	18	r	1	20	spin	schaar	con	incon	1	3	3	1	944
2	5	8	v	18	r	1	21	tafel	tafel	incon	con	1	3	3	1	831
2	5	8	v	18	r	1	22	klok	klok	con	con	1	3	3	1	774
2	5	8	v	18	r	1	23	boek	deur	con	incon	1	3	3	1	990
2	5	8	v	18	r	1	24	hond	stoel	incon	incon	1	3	3	1	953
2	5	8	v	18	r	1	25	tank	tank	incon	con	1	3	3	1	971
2	5	8	v	18	r	1	26	iglo	zaag	con	incon	1	3	3	1	1809
2	5	8	v	18	r	1	27	zweep	zweep	incon	con	1	3	3	1	1298
2	5	8	v	18	r	1	28	broek	broek	con	con	1	3	3	1	874
2	5	8	v	18	r	1	29	paard	paard	con	con	1	3	3	1	841
2	5	8	v	18	r	1	30	das	pomp	con	incon	1	3	3	1	1418
2	5	8	v	18	r	1	31	leeuw	pijl	incon	incon	1	3	3	1	1193
2	5	8	v	18	r	1	32	mes	doos	incon	incon	1	3	3	1	997
2	5	8	v	18	r	1	33	bloem	bloem	incon	con	1	3	3	1	892
2	5	8	v	18	r	1	34	kast	bad	con	incon	1	3	3	1	1024
2	5	8	v	18	r	1	35	kous	kous	incon	con	1	3	3	1	918
2	5	8	v	18	r	1	36	ui	ui	con	con	1	3	3	1	896
2	5	8	v	18	r	1	37	bank	slee	con	incon	1	3	3	1	1816
2	5	8	v	18	r	1	38	kraan	kraan	incon	con	1	3	3	1	923
2	5	8	v	18	r	1	39	brood	brood	con	con	1	3	3	1	931
2	5	8	v	18	r	1	40	wiel	beer	con	incon	1	3	3	1	987
2	5	8	v	18	r	1	41	rits	kurk	incon	incon	0	3	-1	3	2004
2	5	8	v	18	r	1	42	vuur	tand	incon	incon	1	3	3	1	1049
2	5	8	v	18	r	1	43	vogel	bijl	incon	incon	1	3	3	1	1389
2	5	8	v	18	r	1	44	tent	tent	incon	con	1	3	3	1	966
2	5	8	v	18	r	1	45	kruis	kruis	con	con	1	3	3	1	879
2	5	8	v	18	r	1	46	piano	piano	con	con	1	3	3	1	807
2	5	8	v	18	r	1	47	taart	schelp	con	incon	1	3	3	1	1069
2	5	8	v	18	r	1	48	glas	oor	incon	incon	1	3	3	1	966
2	4	8	v	18	r	2	1	pan	pan	con	con	1	3	3	1	861
2	4	8	v	18	r	2	2	schelp	schelp	con	con	1	3	3	1	742
2	4	8	v	18	r	2	3	eend	eend	con	con	1	3	3	1	762
2	4	8	v	18	r	2	4	aap	bom	con	incon	1	3	3	1	1143
2	4	8	v	18	r	2	5	ring	vlag	incon	incon	1	3	3	1	1150
2	4	8	v	18	r	2	6	oor	oor	incon	con	1	3	3	1	821
2	4	8	v	18	r	2	7	kurk	kurk	con	con	1	3	3	1	1290
2	4	8	v	18	r	2	8	kam	bank	con	incon	1	3	3	1	1261
2	4	8	v	18	r	2	9	ma�s	das	incon	incon	1	3	3	1	1175
2	4	8	v	18	r	2	10	haai	pizza	incon	incon	1	3	3	1	1478
2	4	8	v	18	r	2	11	berg	kast	incon	incon	1	3	3	1	1373
2	4	8	v	18	r	2	12	bad	bad	incon	con	1	3	3	1	925
2	4	8	v	18	r	2	13	lat	tol	con	incon	0	3	-1	3	2004
2	4	8	v	18	r	2	14	fles	fles	incon	con	1	3	3	1	1088
2	4	8	v	18	r	2	15	stoel	stoel	con	con	1	3	3	1	805
2	4	8	v	18	r	2	16	deur	deur	con	con	1	3	3	1	765
2	4	8	v	18	r	2	17	geit	taart	con	incon	1	3	3	1	953
2	4	8	v	18	r	2	18	naald	rits	incon	incon	1	3	3	1	1297
2	4	8	v	18	r	2	19	jojo	jojo	incon	con	1	3	3	1	944
2	4	8	v	18	r	2	20	doos	doos	con	con	1	3	3	1	815
2	4	8	v	18	r	2	21	zwaan	iglo	con	incon	1	3	3	1	1018
2	4	8	v	18	r	2	22	kaars	leeuw	incon	incon	1	3	3	1	1022
2	4	8	v	18	r	2	23	huis	boek	incon	incon	1	3	3	1	867
2	4	8	v	18	r	2	24	trui	vogel	incon	incon	1	3	3	1	1053
2	4	8	v	18	r	2	25	krab	krab	incon	con	1	3	3	1	876
2	4	8	v	18	r	2	26	schaar	schaar	con	con	1	3	3	1	814
2	4	8	v	18	r	2	27	slak	vuur	con	incon	1	3	3	1	988
2	4	8	v	18	r	2	28	beer	beer	incon	con	1	3	3	1	959
2	4	8	v	18	r	2	29	spook	spook	con	con	1	3	3	1	834
2	4	8	v	18	r	2	30	hoed	mes	con	incon	1	3	3	1	987
2	4	8	v	18	r	2	31	ster	ster	incon	con	1	3	3	1	804
[truncated: 3,761 more rows]
