# Supplementary material for: The Congruency Sequence Effect 3.0: A Critical Test of Conflict Adaptation
Source: PLoS One. 2014 Oct 23;9(10):e110462. doi: 10.1371/journal.pone.0110462 (PMC4207697; doi:10.1371/journal.pone.0110462)
Supplement: Dataset S3 — Data of the flanker task in Experiment 1. (CSV) [file pone.0110462.s003.csv]

Order	Condition	Participant	Gender	Age	Handedness	Block	Trial	Flanker	Target	PreviousCongruency	Congruency	ExpectedResponse	Response	Correctness	ReactionTime
0	0	0	m	18	r	1	1	J	K	con	incon	14	14	1	504
0	0	0	m	18	r	1	2	F	F	incon	con	12	12	1	445
0	0	0	m	18	r	1	3	J	K	con	incon	14	14	1	477
0	0	0	m	18	r	1	4	D	F	incon	incon	12	12	1	516
0	0	0	m	18	r	1	5	L	S	incon	incon	10	10	1	489
0	0	0	m	18	r	1	6	J	J	incon	con	13	13	1	527
0	0	0	m	18	r	1	7	S	S	con	con	10	10	1	396
0	0	0	m	18	r	1	8	J	J	con	con	13	13	1	405
0	0	0	m	18	r	1	9	S	S	con	con	10	10	1	383
0	0	0	m	18	r	1	10	F	J	con	incon	13	13	1	545
0	0	0	m	18	r	1	11	K	L	incon	incon	15	14	0	501
0	0	0	m	18	r	1	12	J	J	incon	con	13	13	1	507
0	0	0	m	18	r	1	13	L	S	con	incon	10	10	1	480
0	0	0	m	18	r	1	14	D	D	incon	con	11	11	1	526
0	0	0	m	18	r	1	15	L	L	con	con	15	15	1	394
0	0	0	m	18	r	1	16	D	F	con	incon	12	12	1	461
0	0	0	m	18	r	1	17	K	K	incon	con	14	14	1	491
0	0	0	m	18	r	1	18	L	L	con	con	15	12	0	377
0	0	0	m	18	r	1	19	K	K	con	con	14	14	1	571
0	0	0	m	18	r	1	20	F	F	con	con	12	12	1	439
0	0	0	m	18	r	1	21	L	S	con	incon	10	10	1	495
0	0	0	m	18	r	1	22	D	F	incon	incon	12	12	1	637
0	0	0	m	18	r	1	23	K	K	incon	con	14	14	1	781
0	0	0	m	18	r	1	24	L	L	con	con	15	15	1	607
0	0	0	m	18	r	1	25	S	D	con	incon	11	11	1	1984
0	0	0	m	18	r	1	26	J	K	incon	incon	14	14	1	570
0	0	0	m	18	r	1	27	D	F	incon	incon	12	12	1	501
0	0	0	m	18	r	1	28	J	J	incon	con	13	13	1	466
0	0	0	m	18	r	1	29	S	S	con	con	10	10	1	505
0	0	0	m	18	r	1	30	D	D	con	con	11	11	1	943
0	0	0	m	18	r	1	31	F	J	con	incon	13	13	1	523
0	0	0	m	18	r	1	32	K	K	incon	con	14	14	1	535
0	0	0	m	18	r	1	33	F	J	con	incon	13	13	1	708
0	0	0	m	18	r	1	34	L	S	incon	incon	10	10	1	529
0	0	0	m	18	r	1	35	D	D	incon	con	11	11	1	1101
0	0	0	m	18	r	1	36	J	K	con	incon	14	14	1	531
0	0	0	m	18	r	1	37	S	D	incon	incon	11	11	1	535
0	0	0	m	18	r	1	38	F	F	incon	con	12	12	1	459
0	0	0	m	18	r	1	39	K	L	con	incon	15	15	1	562
0	0	0	m	18	r	1	40	S	D	incon	incon	11	11	1	485
0	0	0	m	18	r	1	41	K	L	incon	incon	15	15	1	468
0	0	0	m	18	r	1	42	F	J	incon	incon	13	13	1	387
0	0	0	m	18	r	1	43	S	S	incon	con	10	10	1	413
0	0	0	m	18	r	1	44	L	L	con	con	15	15	1	462
0	0	0	m	18	r	1	45	S	D	con	incon	11	10	0	461
0	0	0	m	18	r	1	46	K	L	incon	incon	15	15	1	756
0	0	0	m	18	r	1	47	D	D	incon	con	11	11	1	640
0	0	0	m	18	r	1	48	F	F	con	con	12	12	1	479
0	0	0	m	18	r	2	1	D	F	con	incon	12	13	0	491
0	0	0	m	18	r	2	2	K	K	incon	con	14	14	1	553
0	0	0	m	18	r	2	3	S	D	con	incon	11	11	1	532
0	0	0	m	18	r	2	4	F	J	incon	incon	13	13	1	529
0	0	0	m	18	r	2	5	K	L	incon	incon	15	15	1	653
0	0	0	m	18	r	2	6	F	J	incon	incon	13	13	1	629
0	0	0	m	18	r	2	7	D	D	incon	con	11	11	1	685
0	0	0	m	18	r	2	8	K	L	con	incon	15	15	1	563
0	0	0	m	18	r	2	9	D	D	incon	con	11	11	1	614
0	0	0	m	18	r	2	10	K	K	con	con	14	14	1	431
0	0	0	m	18	r	2	11	F	F	con	con	12	12	1	464
0	0	0	m	18	r	2	12	K	K	con	con	14	14	1	447
0	0	0	m	18	r	2	13	D	F	con	incon	12	12	1	527
0	0	0	m	18	r	2	14	K	L	incon	incon	15	15	1	643
0	0	0	m	18	r	2	15	D	D	incon	con	11	11	1	562
0	0	0	m	18	r	2	16	L	S	con	incon	10	10	1	509
0	0	0	m	18	r	2	17	J	K	incon	incon	14	14	1	459
0	0	0	m	18	r	2	18	S	S	incon	con	10	10	1	1866
0	0	0	m	18	r	2	19	J	K	con	incon	14	14	1	480
0	0	0	m	18	r	2	20	F	F	incon	con	12	12	1	542
0	0	0	m	18	r	2	21	L	L	con	con	15	15	1	474
0	0	0	m	18	r	2	22	J	K	con	incon	14	14	1	448
0	0	0	m	18	r	2	23	L	L	incon	con	15	15	1	536
0	0	0	m	18	r	2	24	D	D	con	con	11	11	1	476
0	0	0	m	18	r	2	25	L	L	con	con	15	15	1	843
0	0	0	m	18	r	2	26	J	K	con	incon	14	14	1	554
0	0	0	m	18	r	2	27	F	F	incon	con	12	12	1	549
0	0	0	m	18	r	2	28	S	S	con	con	10	10	1	449
0	0	0	m	18	r	2	29	F	J	con	incon	13	12	0	497
0	0	0	m	18	r	2	30	S	D	incon	incon	11	11	1	486
0	0	0	m	18	r	2	31	K	L	incon	incon	15	15	1	605
0	0	0	m	18	r	2	32	S	D	incon	incon	11	11	1	663
0	0	0	m	18	r	2	33	J	J	incon	con	13	13	1	509
0	0	0	m	18	r	2	34	S	S	con	con	10	10	1	578
0	0	0	m	18	r	2	35	L	L	con	con	15	15	1	549
0	0	0	m	18	r	2	36	F	J	con	incon	13	13	1	504
0	0	0	m	18	r	2	37	L	S	incon	incon	10	10	1	526
0	0	0	m	18	r	2	38	D	F	incon	incon	12	12	1	818
0	0	0	m	18	r	2	39	L	S	incon	incon	10	10	1	691
0	0	0	m	18	r	2	40	J	J	incon	con	13	13	1	457
0	0	0	m	18	r	2	41	D	F	con	incon	12	12	1	624
0	0	0	m	18	r	2	42	S	S	incon	con	10	10	1	448
0	0	0	m	18	r	2	43	F	F	con	con	12	12	1	504
0	0	0	m	18	r	2	44	K	K	con	con	14	11	0	454
0	0	0	m	18	r	2	45	J	J	con	con	13	13	1	470
0	0	0	m	18	r	2	46	L	S	con	incon	10	10	1	492
0	0	0	m	18	r	2	47	J	J	incon	con	13	13	1	402
0	0	0	m	18	r	2	48	S	D	con	incon	11	11	1	540
0	0	0	m	18	r	3	1	F	F	con	con	12	12	1	409
0	0	0	m	18	r	3	2	S	D	con	incon	11	11	1	530
0	0	0	m	18	r	3	3	F	J	incon	incon	13	13	1	487
0	0	0	m	18	r	3	4	K	K	incon	con	14	14	1	453
0	0	0	m	18	r	3	5	L	L	con	con	15	15	1	549
0	0	0	m	18	r	3	6	F	F	con	con	12	12	1	408
0	0	0	m	18	r	3	7	J	J	con	con	13	12	0	385
0	0	0	m	18	r	3	8	K	L	con	incon	15	15	1	652
0	0	0	m	18	r	3	9	F	F	incon	con	12	12	1	411
0	0	0	m	18	r	3	10	D	D	con	con	11	11	1	428
0	0	0	m	18	r	3	11	K	L	con	incon	15	15	1	501
0	0	0	m	18	r	3	12	D	D	incon	con	11	11	1	482
0	0	0	m	18	r	3	13	S	S	con	con	10	10	1	537
0	0	0	m	18	r	3	14	D	F	con	incon	12	12	1	517
0	0	0	m	18	r	3	15	S	S	incon	con	10	10	1	1338
0	0	0	m	18	r	3	16	D	D	con	con	11	11	1	670
0	0	0	m	18	r	3	17	J	K	con	incon	14	14	1	557
0	0	0	m	18	r	3	18	D	F	incon	incon	12	12	1	464
0	0	0	m	18	r	3	19	K	K	incon	con	14	14	1	423
0	0	0	m	18	r	3	20	S	D	con	incon	11	11	1	504
0	0	0	m	18	r	3	21	F	J	incon	incon	13	13	1	509
0	0	0	m	18	r	3	22	D	D	incon	con	11	11	1	458
0	0	0	m	18	r	3	23	J	J	con	con	13	13	1	505
0	0	0	m	18	r	3	24	L	S	con	incon	10	10	1	999
0	0	0	m	18	r	3	25	F	J	incon	incon	13	13	1	480
0	0	0	m	18	r	3	26	S	D	incon	incon	11	11	1	631
0	0	0	m	18	r	3	27	J	K	incon	incon	14	14	1	559
0	0	0	m	18	r	3	28	L	L	incon	con	15	15	1	554
0	0	0	m	18	r	3	29	F	F	con	con	12	12	1	462
0	0	0	m	18	r	3	30	K	L	con	incon	15	15	1	645
0	0	0	m	18	r	3	31	D	F	incon	incon	12	12	1	532
0	0	0	m	18	r	3	32	J	K	incon	incon	14	14	1	609
0	0	0	m	18	r	3	33	S	S	incon	con	10	10	1	450
0	0	0	m	18	r	3	34	L	L	con	con	15	15	1	513
0	0	0	m	18	r	3	35	K	K	con	con	14	14	1	470
0	0	0	m	18	r	3	36	D	F	con	incon	12	12	1	494
0	0	0	m	18	r	3	37	K	K	incon	con	14	14	1	707
0	0	0	m	18	r	3	38	S	D	con	incon	11	11	1	512
0	0	0	m	18	r	3	39	K	L	incon	incon	15	15	1	597
0	0	0	m	18	r	3	40	S	S	incon	con	10	10	1	439
0	0	0	m	18	r	3	41	L	L	con	con	15	15	1	456
0	0	0	m	18	r	3	42	F	J	con	incon	13	13	1	471
0	0	0	m	18	r	3	43	L	S	incon	incon	10	10	1	638
0	0	0	m	18	r	3	44	J	K	incon	incon	14	14	1	486
0	0	0	m	18	r	3	45	L	S	incon	incon	10	10	1	613
0	0	0	m	18	r	3	46	J	J	incon	con	13	13	1	438
0	0	0	m	18	r	3	47	L	S	con	incon	10	10	1	526
0	0	0	m	18	r	3	48	J	J	incon	con	13	13	1	555
0	0	0	m	18	r	4	1	K	L	con	incon	15	15	1	488
0	0	0	m	18	r	4	2	S	D	incon	incon	11	11	1	534
0	0	0	m	18	r	4	3	J	K	incon	incon	14	14	1	474
0	0	0	m	18	r	4	4	F	F	incon	con	12	12	1	465
0	0	0	m	18	r	4	5	K	L	con	incon	15	15	1	544
0	0	0	m	18	r	4	6	J	J	incon	con	13	13	1	436
0	0	0	m	18	r	4	7	K	K	con	con	14	14	1	420
0	0	0	m	18	r	4	8	L	L	con	con	15	15	1	645
0	0	0	m	18	r	4	9	J	J	con	con	13	13	1	381
0	0	0	m	18	r	4	10	S	D	con	incon	11	11	1	535
0	0	0	m	18	r	4	11	K	L	incon	incon	15	14	0	419
0	0	0	m	18	r	4	12	F	J	incon	incon	13	13	1	364
0	0	0	m	18	r	4	13	S	S	incon	con	10	10	1	448
0	0	0	m	18	r	4	14	D	F	con	incon	12	12	1	527
0	0	0	m	18	r	4	15	S	S	incon	con	10	10	1	452
0	0	0	m	18	r	4	16	D	D	con	con	11	11	1	564
0	0	0	m	18	r	4	17	L	S	con	incon	10	10	1	534
0	0	0	m	18	r	4	18	F	J	incon	incon	13	13	1	435
0	0	0	m	18	r	4	19	K	K	incon	con	14	14	1	467
0	0	0	m	18	r	4	20	D	F	con	incon	12	12	1	434
0	0	0	m	18	r	4	21	J	K	incon	incon	14	13	0	403
0	0	0	m	18	r	4	22	S	D	incon	incon	11	11	1	509
0	0	0	m	18	r	4	23	F	F	incon	con	12	12	1	482
0	0	0	m	18	r	4	24	K	L	con	incon	15	15	1	512
0	0	0	m	18	r	4	25	D	D	incon	con	11	11	1	1597
0	0	0	m	18	r	4	26	K	K	con	con	14	14	1	614
0	0	0	m	18	r	4	27	D	F	con	incon	12	12	1	447
0	0	0	m	18	r	4	28	L	S	incon	incon	10	10	1	551
0	0	0	m	18	r	4	29	D	D	incon	con	11	11	1	466
0	0	0	m	18	r	4	30	F	F	con	con	12	12	1	505
0	0	0	m	18	r	4	31	L	L	con	con	15	15	1	511
0	0	0	m	18	r	4	32	S	S	con	con	10	10	1	524
0	0	0	m	18	r	4	33	D	F	con	incon	12	12	1	504
0	0	0	m	18	r	4	34	J	K	incon	incon	14	14	1	518
0	0	0	m	18	r	4	35	L	S	incon	incon	10	10	1	403
0	0	0	m	18	r	4	36	J	J	incon	con	13	13	1	413
0	0	0	m	18	r	4	37	K	K	con	con	14	14	1	414
0	0	0	m	18	r	4	38	L	S	con	incon	10	10	1	495
0	0	0	m	18	r	4	39	F	J	incon	incon	13	13	1	469
0	0	0	m	18	r	4	40	D	D	incon	con	11	11	1	1196
0	0	0	m	18	r	4	41	J	J	con	con	13	13	1	453
0	0	0	m	18	r	4	42	S	S	con	con	10	10	1	437
0	0	0	m	18	r	4	43	J	K	con	incon	14	14	1	453
0	0	0	m	18	r	4	44	F	F	incon	con	12	12	1	477
0	0	0	m	18	r	4	45	L	L	con	con	15	13	0	395
0	0	0	m	18	r	4	46	F	J	con	incon	13	13	1	525
0	0	0	m	18	r	4	47	L	L	incon	con	15	15	1	618
0	0	0	m	18	r	4	48	S	D	con	incon	11	11	1	867
0	0	0	m	18	r	5	1	F	F	con	con	12	12	1	438
0	0	0	m	18	r	5	2	L	S	con	incon	10	10	1	438
0	0	0	m	18	r	5	3	J	K	incon	incon	14	14	1	470
0	0	0	m	18	r	5	4	F	F	incon	con	12	12	1	518
0	0	0	m	18	r	5	5	J	J	con	con	13	13	1	458
0	0	0	m	18	r	5	6	D	F	con	incon	12	12	1	978
0	0	0	m	18	r	5	7	L	L	incon	con	15	15	1	500
0	0	0	m	18	r	5	8	J	J	con	con	13	13	1	497
0	0	0	m	18	r	5	9	D	D	con	con	11	11	1	495
0	0	0	m	18	r	5	10	F	F	con	con	12	12	1	453
0	0	0	m	18	r	5	11	S	D	con	incon	11	11	1	564
0	0	0	m	18	r	5	12	K	L	incon	incon	15	15	1	543
0	0	0	m	18	r	5	13	D	F	incon	incon	12	12	1	483
0	0	0	m	18	r	5	14	J	J	incon	con	13	13	1	426
0	0	0	m	18	r	5	15	L	S	con	incon	10	10	1	442
0	0	0	m	18	r	5	16	F	J	incon	incon	13	13	1	786
0	0	0	m	18	r	5	17	K	K	incon	con	14	14	1	628
0	0	0	m	18	r	5	18	L	S	con	incon	10	10	1	484
0	0	0	m	18	r	5	19	F	J	incon	incon	13	13	1	459
0	0	0	m	18	r	5	20	D	D	incon	con	11	11	1	482
0	0	0	m	18	r	5	21	S	S	con	con	10	10	1	424
0	0	0	m	18	r	5	22	D	F	con	incon	12	12	1	472
0	0	0	m	18	r	5	23	L	S	incon	incon	10	10	1	359
0	0	0	m	18	r	5	24	D	D	incon	con	11	11	1	459
0	0	0	m	18	r	5	25	F	J	con	incon	13	13	1	506
0	0	0	m	18	r	5	26	K	K	incon	con	14	14	1	519
0	0	0	m	18	r	5	27	F	F	con	con	12	12	1	396
0	0	0	m	18	r	5	28	K	L	con	incon	15	15	1	542
0	0	0	m	18	r	5	29	D	F	incon	incon	12	12	1	874
0	0	0	m	18	r	5	30	S	S	incon	con	10	10	1	512
0	0	0	m	18	r	5	31	J	K	con	incon	14	14	1	461
0	0	0	m	18	r	5	32	L	L	incon	con	15	15	1	500
0	0	0	m	18	r	5	33	S	S	con	con	10	10	1	474
0	0	0	m	18	r	5	34	J	J	con	con	13	13	1	408
0	0	0	m	18	r	5	35	K	L	con	incon	15	15	1	465
0	0	0	m	18	r	5	36	F	J	incon	incon	13	13	1	505
0	0	0	m	18	r	5	37	S	D	incon	incon	11	11	1	542
0	0	0	m	18	r	5	38	K	K	incon	con	14	14	1	418
0	0	0	m	18	r	5	39	D	D	con	con	11	11	1	435
0	0	0	m	18	r	5	40	K	L	con	incon	15	14	0	347
0	0	0	m	18	r	5	41	S	D	incon	incon	11	11	1	551
0	0	0	m	18	r	5	42	J	K	incon	incon	14	14	1	555
0	0	0	m	18	r	5	43	S	S	incon	con	10	10	1	550
0	0	0	m	18	r	5	44	L	L	con	con	15	15	1	586
0	0	0	m	18	r	5	45	J	K	con	incon	14	14	1	573
0	0	0	m	18	r	5	46	S	D	incon	incon	11	11	1	504
0	0	0	m	18	r	5	47	L	L	incon	con	15	15	1	509
0	0	0	m	18	r	5	48	K	K	con	con	14	14	1	530
0	1	1	m	17	r	1	1	D	J	con	incon	13	13	1	464
0	1	1	m	17	r	1	2	K	S	incon	incon	10	10	1	640
0	1	1	m	17	r	1	3	D	J	incon	incon	13	13	1	544
0	1	1	m	17	r	1	4	L	L	incon	con	15	15	1	483
0	1	1	m	17	r	1	5	S	S	con	con	10	13	0	498
0	1	1	m	17	r	1	6	F	K	con	incon	14	14	1	551
0	1	1	m	17	r	1	7	S	S	incon	con	10	10	1	1139
0	1	1	m	17	r	1	8	F	K	con	incon	14	14	1	495
0	1	1	m	17	r	1	9	J	L	incon	incon	15	15	1	661
0	1	1	m	17	r	1	10	S	F	incon	incon	12	12	1	1155
0	1	1	m	17	r	1	11	K	K	incon	con	14	14	1	487
0	1	1	m	17	r	1	12	J	J	con	con	13	13	1	461
0	1	1	m	17	r	1	13	L	D	con	incon	11	14	0	684
0	1	1	m	17	r	1	14	K	S	incon	incon	10	10	1	650
0	1	1	m	17	r	1	15	L	L	incon	con	15	15	1	554
0	1	1	m	17	r	1	16	K	S	con	incon	10	10	1	734
0	1	1	m	17	r	1	17	F	F	incon	con	12	12	1	586
0	1	1	m	17	r	1	18	J	J	con	con	13	13	1	564
0	1	1	m	17	r	1	19	D	D	con	con	11	11	1	1687
0	1	1	m	17	r	1	20	F	F	con	con	12	12	1	733
0	1	1	m	17	r	1	21	K	S	con	incon	10	10	1	561
0	1	1	m	17	r	1	22	J	J	incon	con	13	13	1	548
0	1	1	m	17	r	1	23	L	L	con	con	15	15	1	552
0	1	1	m	17	r	1	24	S	S	con	con	10	10	1	547
0	1	1	m	17	r	1	25	L	D	con	incon	11	11	1	1031
0	1	1	m	17	r	1	26	J	J	incon	con	13	13	1	447
0	1	1	m	17	r	1	27	F	K	con	incon	14	14	1	511
0	1	1	m	17	r	1	28	J	L	incon	incon	15	15	1	460
0	1	1	m	17	r	1	29	S	S	incon	con	10	10	1	531
0	1	1	m	17	r	1	30	K	K	con	con	14	14	1	527
0	1	1	m	17	r	1	31	D	J	con	incon	13	13	1	428
0	1	1	m	17	r	1	32	K	K	incon	con	14	14	1	484
0	1	1	m	17	r	1	33	D	D	con	con	11	11	1	714
0	1	1	m	17	r	1	34	L	L	con	con	15	15	1	815
0	1	1	m	17	r	1	35	S	F	con	incon	12	12	1	624
0	1	1	m	17	r	1	36	L	D	incon	incon	11	11	1	688
0	1	1	m	17	r	1	37	S	F	incon	incon	12	12	1	510
0	1	1	m	17	r	1	38	L	D	incon	incon	11	11	1	515
0	1	1	m	17	r	1	39	F	F	incon	con	12	12	1	600
0	1	1	m	17	r	1	40	D	D	con	con	11	11	1	625
0	1	1	m	17	r	1	41	F	F	con	con	12	12	1	570
0	1	1	m	17	r	1	42	D	J	con	incon	13	13	1	573
0	1	1	m	17	r	1	43	K	K	incon	con	14	14	1	400
0	1	1	m	17	r	1	44	S	F	con	incon	12	13	0	545
0	1	1	m	17	r	1	45	J	L	incon	incon	15	15	1	877
0	1	1	m	17	r	1	46	D	D	incon	con	11	11	1	515
0	1	1	m	17	r	1	47	F	K	con	incon	14	14	1	520
0	1	1	m	17	r	1	48	J	L	incon	incon	15	15	1	589
0	1	1	m	17	r	2	1	D	D	con	con	11	11	1	638
0	1	1	m	17	r	2	2	K	S	con	incon	10	10	1	566
0	1	1	m	17	r	2	3	L	L	incon	con	15	15	1	529
0	1	1	m	17	r	2	4	D	J	con	incon	13	13	1	462
0	1	1	m	17	r	2	5	S	F	incon	incon	12	12	1	541
0	1	1	m	17	r	2	6	D	D	incon	con	11	11	1	624
0	1	1	m	17	r	2	7	S	S	con	con	10	10	1	441
0	1	1	m	17	r	2	8	J	J	con	con	13	13	1	536
0	1	1	m	17	r	2	9	L	D	con	incon	11	11	1	501
0	1	1	m	17	r	2	10	J	J	incon	con	13	13	1	474
0	1	1	m	17	r	2	11	D	D	con	con	11	11	1	505
0	1	1	m	17	r	2	12	L	L	con	con	15	15	1	502
0	1	1	m	17	r	2	13	K	S	con	incon	10	10	1	708
0	1	1	m	17	r	2	14	D	J	incon	incon	13	13	1	425
0	1	1	m	17	r	2	15	S	F	incon	incon	12	12	1	697
0	1	1	m	17	r	2	16	K	K	incon	con	14	14	1	423
0	1	1	m	17	r	2	17	J	L	con	incon	15	15	1	464
0	1	1	m	17	r	2	18	K	S	incon	incon	10	10	1	502
0	1	1	m	17	r	2	19	L	D	incon	incon	11	11	1	372
0	1	1	m	17	r	2	20	F	F	incon	con	12	12	1	423
0	1	1	m	17	r	2	21	L	D	con	incon	11	11	1	632
0	1	1	m	17	r	2	22	K	S	incon	incon	10	10	1	609
0	1	1	m	17	r	2	23	J	L	incon	incon	15	15	1	689
0	1	1	m	17	r	2	24	K	K	incon	con	14	14	1	520
0	1	1	m	17	r	2	25	D	D	con	con	11	11	1	565
0	1	1	m	17	r	2	26	F	K	con	incon	14	14	1	544
0	1	1	m	17	r	2	27	J	J	incon	con	13	13	1	515
0	1	1	m	17	r	2	28	S	S	con	con	10	10	1	600
0	1	1	m	17	r	2	29	F	F	con	con	12	12	1	650
0	1	1	m	17	r	2	30	J	L	con	incon	15	15	1	498
0	1	1	m	17	r	2	31	F	K	incon	incon	14	14	1	447
0	1	1	m	17	r	2	32	L	L	incon	con	15	15	1	607
0	1	1	m	17	r	2	33	S	F	con	incon	12	14	0	512
0	1	1	m	17	r	2	34	D	J	incon	incon	13	13	1	541
0	1	1	m	17	r	2	35	S	F	incon	incon	12	12	1	616
0	1	1	m	17	r	2	36	J	J	incon	con	13	13	1	529
0	1	1	m	17	r	2	37	L	L	con	con	15	15	1	541
0	1	1	m	17	r	2	38	K	K	con	con	14	14	1	529
0	1	1	m	17	r	2	39	D	J	con	incon	13	13	1	509
0	1	1	m	17	r	2	40	F	K	incon	incon	14	14	1	706
0	1	1	m	17	r	2	41	S	S	incon	con	10	10	1	552
0	1	1	m	17	r	2	42	F	K	con	incon	14	14	1	995
0	1	1	m	17	r	2	43	L	D	incon	incon	11	11	1	637
0	1	1	m	17	r	2	44	F	F	incon	con	12	12	1	621
0	1	1	m	17	r	2	45	K	K	con	con	14	14	1	502
0	1	1	m	17	r	2	46	J	L	con	incon	15	15	1	516
0	1	1	m	17	r	2	47	S	S	incon	con	10	10	1	561
0	1	1	m	17	r	2	48	F	F	con	con	12	12	1	564
0	1	1	m	17	r	3	1	F	F	con	con	12	12	1	488
0	1	1	m	17	r	3	2	K	S	con	incon	10	10	1	503
0	1	1	m	17	r	3	3	L	D	incon	incon	11	11	1	405
0	1	1	m	17	r	3	4	F	K	incon	incon	14	14	1	502
0	1	1	m	17	r	3	5	S	S	incon	con	10	10	1	467
0	1	1	m	17	r	3	6	F	K	con	incon	14	14	1	546
0	1	1	m	17	r	3	7	L	D	incon	incon	11	11	1	502
0	1	1	m	17	r	3	8	J	J	incon	con	13	13	1	468
0	1	1	m	17	r	3	9	L	L	con	con	15	15	1	419
0	1	1	m	17	r	3	10	K	S	con	incon	10	10	1	412
0	1	1	m	17	r	3	11	D	D	incon	con	11	11	1	501
0	1	1	m	17	r	3	12	F	K	con	incon	14	14	1	834
0	1	1	m	17	r	3	13	D	J	incon	incon	13	13	1	523
0	1	1	m	17	r	3	14	L	L	incon	con	15	15	1	736
0	1	1	m	17	r	3	15	D	J	con	incon	13	13	1	508
0	1	1	m	17	r	3	16	S	F	incon	incon	12	12	1	865
0	1	1	m	17	r	3	17	J	L	incon	incon	15	15	1	592
0	1	1	m	17	r	3	18	K	K	incon	con	14	14	1	426
0	1	1	m	17	r	3	19	S	S	con	con	10	10	1	506
0	1	1	m	17	r	3	20	D	J	con	incon	13	13	1	656
0	1	1	m	17	r	3	21	S	F	incon	incon	12	12	1	647
0	1	1	m	17	r	3	22	L	D	incon	incon	11	11	1	638
0	1	1	m	17	r	3	23	J	J	incon	con	13	13	1	462
0	1	1	m	17	r	3	24	F	F	con	con	12	12	1	989
0	1	1	m	17	r	3	25	D	J	con	incon	13	13	1	567
0	1	1	m	17	r	3	26	K	K	incon	con	14	14	1	427
0	1	1	m	17	r	3	27	S	S	con	con	10	10	1	499
0	1	1	m	17	r	3	28	D	D	con	con	11	11	1	929
0	1	1	m	17	r	3	29	S	F	con	incon	12	12	1	508
0	1	1	m	17	r	3	30	J	L	incon	incon	15	15	1	721
0	1	1	m	17	r	3	31	F	F	incon	con	12	12	1	543
0	1	1	m	17	r	3	32	J	L	con	incon	15	15	1	514
0	1	1	m	17	r	3	33	K	S	incon	incon	10	10	1	439
0	1	1	m	17	r	3	34	J	J	incon	con	13	13	1	503
0	1	1	m	17	r	3	35	D	D	con	con	11	11	1	509
0	1	1	m	17	r	3	36	J	J	con	con	13	13	1	490
0	1	1	m	17	r	3	37	L	D	con	incon	11	11	1	576
0	1	1	m	17	r	3	38	F	K	incon	incon	14	14	1	522
0	1	1	m	17	r	3	39	L	L	incon	con	15	15	1	559
0	1	1	m	17	r	3	40	S	F	con	incon	12	12	1	602
0	1	1	m	17	r	3	41	J	L	incon	incon	15	15	1	572
0	1	1	m	17	r	3	42	S	S	incon	con	10	10	1	495
0	1	1	m	17	r	3	43	K	K	con	con	14	14	1	404
0	1	1	m	17	r	3	44	F	F	con	con	12	12	1	542
0	1	1	m	17	r	3	45	L	L	con	con	15	15	1	458
0	1	1	m	17	r	3	46	K	S	con	incon	10	10	1	513
0	1	1	m	17	r	3	47	D	D	incon	con	11	11	1	342
0	1	1	m	17	r	3	48	K	K	con	con	14	14	1	402
0	1	1	m	17	r	4	1	L	D	con	incon	11	11	1	561
0	1	1	m	17	r	4	2	K	K	incon	con	14	14	1	348
0	1	1	m	17	r	4	3	J	J	con	con	13	13	1	472
0	1	1	m	17	r	4	4	K	K	con	con	14	15	0	391
0	1	1	m	17	r	4	5	D	J	con	incon	13	13	1	489
0	1	1	m	17	r	4	6	L	L	incon	con	15	15	1	511
0	1	1	m	17	r	4	7	S	S	con	con	10	10	1	452
0	1	1	m	17	r	4	8	D	J	con	incon	13	13	1	491
0	1	1	m	17	r	4	9	S	F	incon	incon	12	12	1	569
0	1	1	m	17	r	4	10	K	K	incon	con	14	14	1	420
0	1	1	m	17	r	4	11	J	L	con	incon	15	15	1	525
0	1	1	m	17	r	4	12	F	F	incon	con	12	12	1	538
0	1	1	m	17	r	4	13	D	D	con	con	11	11	1	686
0	1	1	m	17	r	4	14	S	F	con	incon	12	12	1	644
0	1	1	m	17	r	4	15	L	L	incon	con	15	15	1	604
0	1	1	m	17	r	4	16	J	J	con	con	13	13	1	510
0	1	1	m	17	r	4	17	F	F	con	con	12	12	1	506
0	1	1	m	17	r	4	18	J	L	con	incon	15	15	1	512
0	1	1	m	17	r	4	19	F	K	incon	incon	14	14	1	533
0	1	1	m	17	r	4	20	L	D	incon	incon	11	11	1	561
0	1	1	m	17	r	4	21	F	K	incon	incon	14	14	1	524
0	1	1	m	17	r	4	22	L	L	incon	con	15	15	1	521
0	1	1	m	17	r	4	23	K	K	con	con	14	14	1	510
0	1	1	m	17	r	4	24	S	S	con	con	10	10	1	507
0	1	1	m	17	r	4	25	F	F	con	con	12	12	1	552
0	1	1	m	17	r	4	26	D	J	con	incon	13	13	1	636
0	1	1	m	17	r	4	27	K	S	incon	incon	10	10	1	532
0	1	1	m	17	r	4	28	J	J	incon	con	13	13	1	536
0	1	1	m	17	r	4	29	K	S	con	incon	10	10	1	508
0	1	1	m	17	r	4	30	J	L	incon	incon	15	15	1	569
0	1	1	m	17	r	4	31	S	S	incon	con	10	10	1	525
0	1	1	m	17	r	4	32	L	L	con	con	15	15	1	529
0	1	1	m	17	r	4	33	K	S	con	incon	10	10	1	581
0	1	1	m	17	r	4	34	L	D	incon	incon	11	11	1	615
0	1	1	m	17	r	4	35	K	S	incon	incon	10	10	1	561
0	1	1	m	17	r	4	36	D	D	incon	con	11	11	1	531
0	1	1	m	17	r	4	37	J	L	con	incon	15	15	1	560
0	1	1	m	17	r	4	38	S	F	incon	incon	12	12	1	595
0	1	1	m	17	r	4	39	D	D	incon	con	11	11	1	564
0	1	1	m	17	r	4	40	S	F	con	incon	12	12	1	591
0	1	1	m	17	r	4	41	D	J	incon	incon	13	13	1	545
0	1	1	m	17	r	4	42	S	S	incon	con	10	10	1	460
0	1	1	m	17	r	4	43	D	D	con	con	11	11	1	459
0	1	1	m	17	r	4	44	F	F	con	con	12	12	1	507
0	1	1	m	17	r	4	45	L	D	con	incon	11	11	1	584
0	1	1	m	17	r	4	46	F	K	incon	incon	14	14	1	571
0	1	1	m	17	r	4	47	J	J	incon	con	13	13	1	478
0	1	1	m	17	r	4	48	F	K	con	incon	14	14	1	516
0	1	1	m	17	r	5	1	F	K	con	incon	14	14	1	467
0	1	1	m	17	r	5	2	J	J	incon	con	13	13	1	418
0	1	1	m	17	r	5	3	F	F	con	con	12	12	1	923
0	1	1	m	17	r	5	4	D	D	con	con	11	14	0	400
0	1	1	m	17	r	5	5	K	K	con	con	14	14	1	425
0	1	1	m	17	r	5	6	J	L	con	incon	15	15	1	673
0	1	1	m	17	r	5	7	S	F	incon	incon	12	12	1	520
0	1	1	m	17	r	5	8	L	L	incon	con	15	15	1	501
0	1	1	m	17	r	5	9	K	S	con	incon	10	10	1	571
0	1	1	m	17	r	5	10	L	D	incon	incon	11	11	1	461
0	1	1	m	17	r	5	11	F	F	incon	con	12	12	1	413
0	1	1	m	17	r	5	12	S	S	con	con	10	10	1	454
0	1	1	m	17	r	5	13	F	F	con	con	12	12	1	509
0	1	1	m	17	r	5	14	D	J	con	incon	13	13	1	514
0	1	1	m	17	r	5	15	K	K	incon	con	14	14	1	399
0	1	1	m	17	r	5	16	L	D	con	incon	11	11	1	513
0	1	1	m	17	r	5	17	F	K	incon	incon	14	14	1	446
0	1	1	m	17	r	5	18	D	J	incon	incon	13	13	1	422
0	1	1	m	17	r	5	19	S	S	incon	con	10	10	1	575
0	1	1	m	17	r	5	20	D	D	con	con	11	11	1	433
0	1	1	m	17	r	5	21	S	F	con	incon	12	12	1	610
0	1	1	m	17	r	5	22	J	L	incon	incon	15	15	1	571
0	1	1	m	17	r	5	23	K	S	incon	incon	10	10	1	701
0	1	1	m	17	r	5	24	L	L	incon	con	15	15	1	523
0	1	1	m	17	r	5	25	S	S	con	con	10	10	1	680
0	1	1	m	17	r	5	26	D	D	con	con	11	11	1	366
0	1	1	m	17	r	5	27	K	S	con	incon	10	10	1	473
0	1	1	m	17	r	5	28	L	L	incon	con	15	15	1	456
0	1	1	m	17	r	5	29	S	F	con	incon	12	12	1	760
0	1	1	m	17	r	5	30	J	L	incon	incon	15	15	1	954
0	1	1	m	17	r	5	31	D	D	incon	con	11	11	1	1014
0	1	1	m	17	r	5	32	S	S	con	con	10	10	1	438
0	1	1	m	17	r	5	33	F	K	con	incon	14	14	1	399
0	1	1	m	17	r	5	34	D	J	incon	incon	13	13	1	537
0	1	1	m	17	r	5	35	S	F	incon	incon	12	12	1	541
0	1	1	m	17	r	5	36	D	J	incon	incon	13	13	1	473
0	1	1	m	17	r	5	37	K	K	incon	con	14	14	1	504
0	1	1	m	17	r	5	38	J	J	con	con	13	13	1	581
0	1	1	m	17	r	5	39	L	D	con	incon	11	11	1	592
0	1	1	m	17	r	5	40	F	F	incon	con	12	12	1	417
0	1	1	m	17	r	5	41	J	J	con	con	13	13	1	482
0	1	1	m	17	r	5	42	F	K	con	incon	14	14	1	425
0	1	1	m	17	r	5	43	L	L	incon	con	15	15	1	417
0	1	1	m	17	r	5	44	J	J	con	con	13	13	1	434
0	1	1	m	17	r	5	45	K	S	con	incon	10	10	1	587
0	1	1	m	17	r	5	46	L	D	incon	incon	11	11	1	365
0	1	1	m	17	r	5	47	K	K	incon	con	14	14	1	496
0	1	1	m	17	r	5	48	J	L	con	incon	15	15	1	558
0	2	2	v	18	r	1	1	K	K	con	con	14	14	1	529
0	2	2	v	18	r	1	2	D	L	con	incon	15	15	1	814
0	2	2	v	18	r	1	3	F	F	incon	con	12	12	1	678
0	2	2	v	18	r	1	4	J	D	con	incon	11	11	1	765
0	2	2	v	18	r	1	5	S	K	incon	incon	14	14	1	520
0	2	2	v	18	r	1	6	L	J	incon	incon	13	13	1	685
0	2	2	v	18	r	1	7	F	F	incon	con	12	12	1	571
0	2	2	v	18	r	1	8	J	D	con	incon	11	11	1	742
0	2	2	v	18	r	1	9	S	K	incon	incon	14	14	1	569
0	2	2	v	18	r	1	10	D	D	incon	con	11	11	1	565
0	2	2	v	18	r	1	11	L	L	con	con	15	15	1	615
0	2	2	v	18	r	1	12	K	K	con	con	14	14	1	568
0	2	2	v	18	r	1	13	F	S	con	incon	10	10	1	612
0	2	2	v	18	r	1	14	D	D	incon	con	11	11	1	412
0	2	2	v	18	r	1	15	S	S	con	con	10	10	1	621
0	2	2	v	18	r	1	16	L	L	con	con	15	10	0	614
0	2	2	v	18	r	1	17	K	F	con	incon	12	12	1	855
0	2	2	v	18	r	1	18	D	L	incon	incon	15	15	1	631
0	2	2	v	18	r	1	19	J	J	incon	con	13	13	1	559
0	2	2	v	18	r	1	20	D	D	con	con	11	11	1	802
0	2	2	v	18	r	1	21	K	K	con	con	14	14	1	531
0	2	2	v	18	r	1	22	L	J	con	incon	13	13	1	640
0	2	2	v	18	r	1	23	S	K	incon	incon	14	14	1	520
0	2	2	v	18	r	1	24	L	L	incon	con	15	15	1	461
0	2	2	v	18	r	1	25	S	K	con	incon	14	14	1	604
0	2	2	v	18	r	1	26	L	J	incon	incon	13	13	1	510
0	2	2	v	18	r	1	27	F	F	incon	con	12	12	1	1355
0	2	2	v	18	r	1	28	S	S	con	con	10	10	1	950
0	2	2	v	18	r	1	29	D	D	con	con	11	11	1	410
0	2	2	v	18	r	1	30	K	F	con	incon	12	13	0	666
0	2	2	v	18	r	1	31	J	J	incon	con	13	13	1	561
0	2	2	v	18	r	1	32	D	L	con	incon	15	15	1	732
0	2	2	v	18	r	1	33	K	F	incon	incon	12	12	1	968
0	2	2	v	18	r	1	34	S	S	incon	con	10	10	1	740
0	2	2	v	18	r	1	35	L	J	con	incon	13	13	1	759
0	2	2	v	18	r	1	36	F	S	incon	incon	10	10	1	970
0	2	2	v	18	r	1	37	L	L	incon	con	15	15	1	877
0	2	2	v	18	r	1	38	F	S	con	incon	10	10	1	779
0	2	2	v	18	r	1	39	D	L	incon	incon	15	15	1	637
0	2	2	v	18	r	1	40	F	S	incon	incon	10	10	1	613
0	2	2	v	18	r	1	41	K	K	incon	con	14	14	1	622
0	2	2	v	18	r	1	42	J	J	con	con	13	13	1	439
0	2	2	v	18	r	1	43	S	S	con	con	10	10	1	616
0	2	2	v	18	r	1	44	J	D	con	incon	11	11	1	512
0	2	2	v	18	r	1	45	K	F	incon	incon	12	12	1	653
0	2	2	v	18	r	1	46	J	D	incon	incon	11	11	1	669
0	2	2	v	18	r	1	47	F	F	incon	con	12	12	1	556
0	2	2	v	18	r	1	48	J	J	con	con	13	13	1	664
0	2	2	v	18	r	2	1	F	F	con	con	12	12	1	517
0	2	2	v	18	r	2	2	J	D	con	incon	11	11	1	506
0	2	2	v	18	r	2	3	K	K	incon	con	14	14	1	575
0	2	2	v	18	r	2	4	J	J	con	con	13	13	1	586
0	2	2	v	18	r	2	5	S	K	con	incon	14	14	1	540
0	2	2	v	18	r	2	6	D	D	incon	con	11	11	1	521
0	2	2	v	18	r	2	7	L	J	con	incon	13	12	0	582
0	2	2	v	18	r	2	8	K	F	incon	incon	12	0	0	2004
0	2	2	v	18	r	2	9	D	L	incon	incon	15	15	1	697
0	2	2	v	18	r	2	10	F	S	incon	incon	10	10	1	726
0	2	2	v	18	r	2	11	D	D	incon	con	11	11	1	531
0	2	2	v	18	r	2	12	F	F	con	con	12	12	1	591
0	2	2	v	18	r	2	13	D	D	con	con	11	11	1	712
0	2	2	v	18	r	2	14	K	K	con	con	14	14	1	653
0	2	2	v	18	r	2	15	D	L	con	incon	15	10	0	837
0	2	2	v	18	r	2	16	F	F	incon	con	12	12	1	821
0	2	2	v	18	r	2	17	L	J	con	incon	13	13	1	686
0	2	2	v	18	r	2	18	K	F	incon	incon	12	12	1	740
0	2	2	v	18	r	2	19	S	S	incon	con	10	10	1	688
0	2	2	v	18	r	2	20	J	D	con	incon	11	11	1	838
0	2	2	v	18	r	2	21	F	S	incon	incon	10	10	1	719
0	2	2	v	18	r	2	22	L	J	incon	incon	13	13	1	668
0	2	2	v	18	r	2	23	D	D	incon	con	11	11	1	1714
0	2	2	v	18	r	2	24	S	S	con	con	10	10	1	615
0	2	2	v	18	r	2	25	J	J	con	con	13	12	0	1080
0	2	2	v	18	r	2	26	K	K	con	con	14	14	1	726
0	2	2	v	18	r	2	27	J	D	con	incon	11	11	1	834
0	2	2	v	18	r	2	28	K	K	incon	con	14	14	1	691
0	2	2	v	18	r	2	29	S	S	con	con	10	10	1	720
0	2	2	v	18	r	2	30	D	L	con	incon	15	15	1	669
0	2	2	v	18	r	2	31	S	K	incon	incon	14	14	1	580
0	2	2	v	18	r	2	32	D	L	incon	incon	15	15	1	918
0	2	2	v	18	r	2	33	F	S	incon	incon	10	10	1	675
0	2	2	v	18	r	2	34	L	L	incon	con	15	15	1	625
0	2	2	v	18	r	2	35	K	F	con	incon	12	13	0	889
0	2	2	v	18	r	2	36	J	J	incon	con	13	13	1	623
0	2	2	v	18	r	2	37	S	S	con	con	10	10	1	680
0	2	2	v	18	r	2	38	L	J	con	incon	13	13	1	622
0	2	2	v	18	r	2	39	S	K	incon	incon	14	14	1	871
0	2	2	v	18	r	2	40	L	L	incon	con	15	15	1	694
0	2	2	v	18	r	2	41	K	F	con	incon	12	12	1	788
0	2	2	v	18	r	2	42	L	L	incon	con	15	15	1	686
0	2	2	v	18	r	2	43	J	J	con	con	13	13	1	524
0	2	2	v	18	r	2	44	F	S	con	incon	10	10	1	688
0	2	2	v	18	r	2	45	J	D	incon	incon	11	11	1	695
0	2	2	v	18	r	2	46	S	K	incon	incon	14	14	1	652
0	2	2	v	18	r	2	47	F	F	incon	con	12	12	1	924
0	2	2	v	18	r	2	48	L	L	con	con	15	15	1	624
0	2	2	v	18	r	3	1	D	D	con	con	11	11	1	565
0	2	2	v	18	r	3	2	S	K	con	incon	14	14	1	448
0	2	2	v	18	r	3	3	J	D	incon	incon	11	11	1	495
0	2	2	v	18	r	3	4	S	K	incon	incon	14	14	1	557
0	2	2	v	18	r	3	5	D	D	incon	con	11	11	1	480
0	2	2	v	18	r	3	6	K	F	con	incon	12	13	0	734
0	2	2	v	18	r	3	7	D	L	incon	incon	15	15	1	843
0	2	2	v	18	r	3	8	J	J	incon	con	13	13	1	578
0	2	2	v	18	r	3	9	K	F	con	incon	12	12	1	844
0	2	2	v	18	r	3	10	L	J	incon	incon	13	13	1	556
0	2	2	v	18	r	3	11	F	S	incon	incon	10	10	1	616
0	2	2	v	18	r	3	12	K	K	incon	con	14	14	1	529
0	2	2	v	18	r	3	13	D	L	con	incon	15	15	1	685
0	2	2	v	18	r	3	14	F	S	incon	incon	10	10	1	603
0	2	2	v	18	r	3	15	K	K	incon	con	14	14	1	525
0	2	2	v	18	r	3	16	J	D	con	incon	11	11	1	481
0	2	2	v	18	r	3	17	S	K	incon	incon	14	14	1	615
0	2	2	v	18	r	3	18	J	D	incon	incon	11	11	1	632
0	2	2	v	18	r	3	19	L	L	incon	con	15	15	1	625
0	2	2	v	18	r	3	20	F	S	con	incon	10	10	1	473
0	2	2	v	18	r	3	21	L	J	incon	incon	13	13	1	600
0	2	2	v	18	r	3	22	S	S	incon	con	10	10	1	618
0	2	2	v	18	r	3	23	K	F	con	incon	12	12	1	851
0	2	2	v	18	r	3	24	J	D	incon	incon	11	11	1	602
0	2	2	v	18	r	3	25	S	K	incon	incon	14	14	1	444
0	2	2	v	18	r	3	26	J	J	incon	con	13	13	1	659
0	2	2	v	18	r	3	27	S	S	con	con	10	10	1	562
0	2	2	v	18	r	3	28	L	L	con	con	15	15	1	805
0	2	2	v	18	r	3	29	J	J	con	con	13	13	1	591
0	2	2	v	18	r	3	30	D	L	con	incon	15	15	1	936
0	2	2	v	18	r	3	31	F	F	incon	con	12	12	1	813
0	2	2	v	18	r	3	32	D	D	con	con	11	11	1	677
0	2	2	v	18	r	3	33	K	K	con	con	14	14	1	636
0	2	2	v	18	r	3	34	F	F	con	con	12	12	1	868
0	2	2	v	18	r	3	35	D	L	con	incon	15	15	1	643
0	2	2	v	18	r	3	36	F	S	incon	incon	10	10	1	698
0	2	2	v	18	r	3	37	L	L	incon	con	15	15	1	784
0	2	2	v	18	r	3	38	J	J	con	con	13	13	1	594
0	2	2	v	18	r	3	39	S	S	con	con	10	10	1	556
0	2	2	v	18	r	3	40	L	J	con	incon	13	13	1	568
0	2	2	v	18	r	3	41	F	F	incon	con	12	12	1	810
0	2	2	v	18	r	3	42	L	L	con	con	15	15	1	539
0	2	2	v	18	r	3	43	K	F	con	incon	12	12	1	631
0	2	2	v	18	r	3	44	D	D	incon	con	11	11	1	720
0	2	2	v	18	r	3	45	K	K	con	con	14	14	1	557
0	2	2	v	18	r	3	46	L	J	con	incon	13	13	1	712
0	2	2	v	18	r	3	47	S	S	incon	con	10	10	1	780
0	2	2	v	18	r	3	48	F	F	con	con	12	12	1	711
0	2	2	v	18	r	4	1	D	D	con	con	11	11	1	450
0	2	2	v	18	r	4	2	F	S	con	incon	10	10	1	562
0	2	2	v	18	r	4	3	L	L	incon	con	15	15	1	533
0	2	2	v	18	r	4	4	S	S	con	con	10	10	1	537
0	2	2	v	18	r	4	5	L	J	con	incon	13	13	1	494
0	2	2	v	18	r	4	6	S	K	incon	incon	14	14	1	507
0	2	2	v	18	r	4	7	J	D	incon	incon	11	11	1	520
0	2	2	v	18	r	4	8	K	K	incon	con	14	14	1	525
0	2	2	v	18	r	4	9	L	J	con	incon	13	13	1	562
0	2	2	v	18	r	4	10	K	K	incon	con	14	14	1	517
0	2	2	v	18	r	4	11	L	L	con	con	15	15	1	610
0	2	2	v	18	r	4	12	J	D	con	incon	11	11	1	570
0	2	2	v	18	r	4	13	K	F	incon	incon	12	12	1	749
0	2	2	v	18	r	4	14	D	D	incon	con	11	11	1	625
0	2	2	v	18	r	4	15	F	S	con	incon	10	10	1	697
0	2	2	v	18	r	4	16	D	L	incon	incon	15	15	1	567
0	2	2	v	18	r	4	17	S	K	incon	incon	14	14	1	466
0	2	2	v	18	r	4	18	F	F	incon	con	12	12	1	873
0	2	2	v	18	r	4	19	L	J	con	incon	13	13	1	480
0	2	2	v	18	r	4	20	S	K	incon	incon	14	14	1	566
0	2	2	v	18	r	4	21	D	L	incon	incon	15	15	1	785
0	2	2	v	18	r	4	22	K	K	incon	con	14	14	1	611
0	2	2	v	18	r	4	23	J	J	con	con	13	13	1	460
0	2	2	v	18	r	4	24	K	F	con	incon	12	12	1	763
0	2	2	v	18	r	4	25	L	L	incon	con	15	15	1	750
0	2	2	v	18	r	4	26	F	F	con	con	12	12	1	538
0	2	2	v	18	r	4	27	J	D	con	incon	11	11	1	590
0	2	2	v	18	r	4	28	F	S	incon	incon	10	10	1	577
0	2	2	v	18	r	4	29	D	D	incon	con	11	14	0	579
0	2	2	v	18	r	4	30	S	S	con	con	10	10	1	789
0	2	2	v	18	r	4	31	F	F	con	con	12	12	1	599
0	2	2	v	18	r	4	32	S	S	con	con	10	10	1	593
0	2	2	v	18	r	4	33	L	J	con	incon	13	13	1	635
0	2	2	v	18	r	4	34	F	S	incon	incon	10	10	1	555
0	2	2	v	18	r	4	35	J	J	incon	con	13	13	1	558
0	2	2	v	18	r	4	36	L	L	con	con	15	15	1	618
0	2	2	v	18	r	4	37	K	F	con	incon	12	12	1	714
0	2	2	v	18	r	4	38	J	D	incon	incon	11	11	1	559
0	2	2	v	18	r	4	39	S	K	incon	incon	14	14	1	650
0	2	2	v	18	r	4	40	F	F	incon	con	12	12	1	642
0	2	2	v	18	r	4	41	K	K	con	con	14	14	1	601
0	2	2	v	18	r	4	42	D	D	con	con	11	11	1	531
0	2	2	v	18	r	4	43	K	F	con	incon	12	12	1	639
0	2	2	v	18	r	4	44	D	L	incon	incon	15	15	1	719
0	2	2	v	18	r	4	45	J	J	incon	con	13	13	1	572
0	2	2	v	18	r	4	46	D	L	con	incon	15	15	1	575
0	2	2	v	18	r	4	47	S	S	incon	con	10	10	1	546
0	2	2	v	18	r	4	48	J	J	con	con	13	13	1	741
0	2	2	v	18	r	5	1	S	K	con	incon	14	14	1	556
0	2	2	v	18	r	5	2	F	F	incon	con	12	12	1	543
0	2	2	v	18	r	5	3	J	J	con	con	13	13	1	563
0	2	2	v	18	r	5	4	D	D	con	con	11	11	1	534
0	2	2	v	18	r	5	5	L	J	con	incon	13	13	1	626
0	2	2	v	18	r	5	6	K	F	incon	incon	12	12	1	794
0	2	2	v	18	r	5	7	L	L	incon	con	15	15	1	540
0	2	2	v	18	r	5	8	K	K	con	con	14	14	1	512
0	2	2	v	18	r	5	9	D	L	con	incon	15	15	1	541
0	2	2	v	18	r	5	10	F	F	incon	con	12	12	1	641
0	2	2	v	18	r	5	11	L	L	con	con	15	15	1	528
0	2	2	v	18	r	5	12	K	K	con	con	14	14	1	549
0	2	2	v	18	r	5	13	J	J	con	con	13	13	1	497
0	2	2	v	18	r	5	14	S	K	con	incon	14	14	1	606
0	2	2	v	18	r	5	15	L	L	incon	con	15	15	1	520
0	2	2	v	18	r	5	16	J	J	con	con	13	13	1	485
0	2	2	v	18	r	5	17	S	S	con	con	10	10	1	595
0	2	2	v	18	r	5	18	J	D	con	incon	11	11	1	453
0	2	2	v	18	r	5	19	K	K	incon	con	14	14	1	517
0	2	2	v	18	r	5	20	J	J	con	con	13	13	1	577
0	2	2	v	18	r	5	21	F	S	con	incon	10	10	1	684
0	2	2	v	18	r	5	22	D	L	incon	incon	15	15	1	610
0	2	2	v	18	r	5	23	S	S	incon	con	10	10	1	555
0	2	2	v	18	r	5	24	L	J	con	incon	13	13	1	614
0	2	2	v	18	r	5	25	F	S	incon	incon	10	10	1	616
0	2	2	v	18	r	5	26	D	L	incon	incon	15	15	1	561
0	2	2	v	18	r	5	27	F	F	incon	con	12	12	1	652
0	2	2	v	18	r	5	28	L	J	con	incon	13	13	1	475
0	2	2	v	18	r	5	29	S	K	incon	incon	14	14	1	497
0	2	2	v	18	r	5	30	L	L	incon	con	15	15	1	631
0	2	2	v	18	r	5	31	S	S	con	con	10	10	1	527
0	2	2	v	18	r	5	32	K	F	con	incon	12	12	1	572
0	2	2	v	18	r	5	33	L	J	incon	incon	13	13	1	575
0	2	2	v	18	r	5	34	S	K	incon	incon	14	14	1	529
0	2	2	v	18	r	5	35	J	D	incon	incon	11	11	1	614
0	2	2	v	18	r	5	36	K	K	incon	con	14	14	1	486
0	2	2	v	18	r	5	37	D	D	con	con	11	11	1	637
0	2	2	v	18	r	5	38	F	S	con	incon	10	10	1	661
0	2	2	v	18	r	5	39	D	L	incon	incon	15	15	1	532
0	2	2	v	18	r	5	40	F	F	incon	con	12	12	1	752
0	2	2	v	18	r	5	41	J	D	con	incon	11	11	1	716
0	2	2	v	18	r	5	42	F	S	incon	incon	10	10	1	649
0	2	2	v	18	r	5	43	D	D	incon	con	11	11	1	608
0	2	2	v	18	r	5	44	K	F	con	incon	12	12	1	609
0	2	2	v	18	r	5	45	J	D	incon	incon	11	11	1	698
0	2	2	v	18	r	5	46	K	F	incon	incon	12	12	1	728
0	2	2	v	18	r	5	47	D	D	incon	con	11	11	1	564
0	2	2	v	18	r	5	48	S	S	con	con	10	10	1	583
0	3	3	v	18	r	1	1	F	D	con	incon	11	0	0	2004
0	3	3	v	18	r	1	2	K	J	incon	incon	13	13	1	722
0	3	3	v	18	r	1	3	S	S	incon	con	10	10	1	551
0	3	3	v	18	r	1	4	F	F	con	con	12	13	0	802
0	3	3	v	18	r	1	5	D	D	con	con	11	11	1	788
0	3	3	v	18	r	1	6	J	F	con	incon	12	12	1	629
0	3	3	v	18	r	1	7	D	S	incon	incon	10	10	1	646
0	3	3	v	18	r	1	8	L	K	incon	incon	14	14	1	797
0	3	3	v	18	r	1	9	S	S	incon	con	10	10	1	615
0	3	3	v	18	r	1	10	J	F	con	incon	12	12	1	832
0	3	3	v	18	r	1	11	K	K	incon	con	14	14	1	624
0	3	3	v	18	r	1	12	L	L	con	con	15	15	1	688
0	3	3	v	18	r	1	13	J	J	con	con	13	13	1	791
0	3	3	v	18	r	1	14	D	D	con	con	11	0	0	2004
0	3	3	v	18	r	1	15	L	K	con	incon	14	14	1	697
0	3	3	v	18	r	1	16	D	S	incon	incon	10	10	1	694
0	3	3	v	18	r	1	17	K	K	incon	con	14	14	1	700
0	3	3	v	18	r	1	18	S	L	con	incon	15	15	1	698
0	3	3	v	18	r	1	19	J	J	incon	con	13	13	1	623
0	3	3	v	18	r	1	20	L	L	con	con	15	15	1	624
0	3	3	v	18	r	1	21	S	S	con	con	10	10	1	640
0	3	3	v	18	r	1	22	K	J	con	incon	13	13	1	744
0	3	3	v	18	r	1	23	S	L	incon	incon	15	15	1	667
0	3	3	v	18	r	1	24	F	F	incon	con	12	12	1	762
0	3	3	v	18	r	1	25	S	L	con	incon	15	15	1	589
0	3	3	v	18	r	1	26	K	J	incon	incon	13	13	1	696
0	3	3	v	18	r	1	27	L	L	incon	con	15	15	1	677
0	3	3	v	18	r	1	28	J	J	con	con	13	13	1	644
0	3	3	v	18	r	1	29	F	D	con	incon	11	11	1	1883
0	3	3	v	18	r	1	30	K	K	incon	con	14	14	1	673
0	3	3	v	18	r	1	31	F	D	con	incon	11	11	1	671
0	3	3	v	18	r	1	32	L	K	incon	incon	14	14	1	695
0	3	3	v	18	r	1	33	D	D	incon	con	11	11	1	588
0	3	3	v	18	r	1	34	K	K	con	con	14	14	1	574
0	3	3	v	18	r	1	35	J	F	con	incon	12	12	1	601
0	3	3	v	18	r	1	36	D	S	incon	incon	10	10	1	754
0	3	3	v	18	r	1	37	L	L	incon	con	15	15	1	550
0	3	3	v	18	r	1	38	K	J	con	incon	13	13	1	650
0	3	3	v	18	r	1	39	F	F	incon	con	12	12	1	657
0	3	3	v	18	r	1	40	S	S	con	con	10	10	1	488
0	3	3	v	18	r	1	41	F	F	con	con	12	12	1	614
0	3	3	v	18	r	1	42	J	J	con	con	13	13	1	615
0	3	3	v	18	r	1	43	D	S	con	incon	10	10	1	512
0	3	3	v	18	r	1	44	J	F	incon	incon	12	12	1	621
0	3	3	v	18	r	1	45	L	K	incon	incon	14	14	1	574
0	3	3	v	18	r	1	46	D	D	incon	con	11	11	1	560
0	3	3	v	18	r	1	47	S	L	con	incon	15	15	1	508
0	3	3	v	18	r	1	48	F	D	incon	incon	11	11	1	672
0	3	3	v	18	r	2	1	J	F	con	incon	12	12	1	547
0	3	3	v	18	r	2	2	K	K	incon	con	14	14	1	479
0	3	3	v	18	r	2	3	F	F	con	con	12	12	1	581
0	3	3	v	18	r	2	4	S	L	con	incon	15	15	1	448
0	3	3	v	18	r	2	5	K	J	incon	incon	13	13	1	551
0	3	3	v	18	r	2	6	L	L	incon	con	15	15	1	603
0	3	3	v	18	r	2	7	F	F	con	con	12	12	1	565
0	3	3	v	18	r	2	8	K	J	con	incon	13	13	1	648
0	3	3	v	18	r	2	9	S	L	incon	incon	15	15	1	535
0	3	3	v	18	r	2	10	F	D	incon	incon	11	11	1	660
0	3	3	v	18	r	2	11	L	L	incon	con	15	15	1	555
0	3	3	v	18	r	2	12	J	F	con	incon	12	12	1	590
0	3	3	v	18	r	2	13	D	D	incon	con	11	11	1	576
0	3	3	v	18	r	2	14	J	J	con	con	13	13	1	594
0	3	3	v	18	r	2	15	S	S	con	con	10	10	1	516
0	3	3	v	18	r	2	16	L	K	con	incon	14	14	1	521
0	3	3	v	18	r	2	17	D	D	incon	con	11	11	1	486
0	3	3	v	18	r	2	18	S	S	con	con	10	15	0	588
0	3	3	v	18	r	2	19	K	K	con	con	14	14	1	663
0	3	3	v	18	r	2	20	J	F	con	incon	12	12	1	845
0	3	3	v	18	r	2	21	S	L	incon	incon	15	15	1	717
0	3	3	v	18	r	2	22	F	F	incon	con	12	12	1	730
0	3	3	v	18	r	2	23	K	K	con	con	14	14	1	638
0	3	3	v	18	r	2	24	J	J	con	con	13	13	1	646
0	3	3	v	18	r	2	25	F	F	con	con	12	12	1	654
0	3	3	v	18	r	2	26	D	S	con	incon	10	10	1	606
0	3	3	v	18	r	2	27	J	F	incon	incon	12	12	1	559
0	3	3	v	18	r	2	28	L	L	incon	con	15	15	1	602
0	3	3	v	18	r	2	29	D	S	con	incon	10	10	1	524
0	3	3	v	18	r	2	30	L	K	incon	incon	14	14	1	560
0	3	3	v	18	r	2	31	D	S	incon	incon	10	10	1	571
0	3	3	v	18	r	2	32	K	J	incon	incon	13	13	1	558
0	3	3	v	18	r	2	33	S	S	incon	con	10	10	1	817
0	3	3	v	18	r	2	34	K	K	con	con	14	14	1	610
0	3	3	v	18	r	2	35	D	D	con	con	11	11	1	747
0	3	3	v	18	r	2	36	L	K	con	incon	14	14	1	703
0	3	3	v	18	r	2	37	F	D	incon	incon	11	11	1	812
0	3	3	v	18	r	2	38	K	J	incon	incon	13	13	1	677
0	3	3	v	18	r	2	39	D	S	incon	incon	10	10	1	579
0	3	3	v	18	r	2	40	L	L	incon	con	15	15	1	718
0	3	3	v	18	r	2	41	D	D	con	con	11	11	1	931
0	3	3	v	18	r	2	42	S	L	con	incon	15	15	1	1198
0	3	3	v	18	r	2	43	J	J	incon	con	13	13	1	688
0	3	3	v	18	r	2	44	F	D	con	incon	11	11	1	670
0	3	3	v	18	r	2	45	L	K	incon	incon	14	14	1	605
0	3	3	v	18	r	2	46	S	S	incon	con	10	10	1	542
0	3	3	v	18	r	2	47	F	D	con	incon	11	11	1	826
0	3	3	v	18	r	2	48	J	J	incon	con	13	13	1	834
0	3	3	v	18	r	3	1	J	F	con	incon	12	13	0	805
0	3	3	v	18	r	3	2	D	S	incon	incon	10	10	1	1086
0	3	3	v	18	r	3	3	J	J	incon	con	13	13	1	956
0	3	3	v	18	r	3	4	K	K	con	con	14	14	1	632
0	3	3	v	18	r	3	5	J	F	con	incon	12	12	1	1040
0	3	3	v	18	r	3	6	D	S	incon	incon	10	10	1	528
0	3	3	v	18	r	3	7	L	L	incon	con	15	15	1	549
0	3	3	v	18	r	3	8	F	F	con	con	12	12	1	560
0	3	3	v	18	r	3	9	L	K	con	incon	14	14	1	547
0	3	3	v	18	r	3	10	D	D	incon	con	11	11	1	615
0	3	3	v	18	r	3	11	J	F	con	incon	12	12	1	616
0	3	3	v	18	r	3	12	D	S	incon	incon	10	10	1	617
0	3	3	v	18	r	3	13	L	K	incon	incon	14	14	1	650
0	3	3	v	18	r	3	14	S	S	incon	con	10	10	1	569
0	3	3	v	18	r	3	15	D	D	con	con	11	11	1	788
0	3	3	v	18	r	3	16	J	J	con	con	13	13	1	670
0	3	3	v	18	r	3	17	F	D	con	incon	11	11	1	757
0	3	3	v	18	r	3	18	L	K	incon	incon	14	14	1	624
0	3	3	v	18	r	3	19	D	S	incon	incon	10	10	1	529
0	3	3	v	18	r	3	20	L	L	incon	con	15	15	1	677
0	3	3	v	18	r	3	21	J	F	con	incon	12	12	1	619
0	3	3	v	18	r	3	22	S	S	incon	con	10	10	1	596
0	3	3	v	18	r	3	23	D	D	con	con	11	11	1	606
0	3	3	v	18	r	3	24	S	L	con	incon	15	15	1	511
0	3	3	v	18	r	3	25	K	J	incon	incon	13	13	1	612
0	3	3	v	18	r	3	26	F	D	incon	incon	11	0	0	2004
0	3	3	v	18	r	3	27	K	K	incon	con	14	14	1	606
0	3	3	v	18	r	3	28	L	L	con	con	15	15	1	600
0	3	3	v	18	r	3	29	F	F	con	con	12	12	1	1265
0	3	3	v	18	r	3	30	K	J	con	incon	13	13	1	776
0	3	3	v	18	r	3	31	S	S	incon	con	10	10	1	594
0	3	3	v	18	r	3	32	F	D	con	incon	11	11	1	540
0	3	3	v	18	r	3	33	S	L	incon	incon	15	15	1	648
0	3	3	v	18	r	3	34	F	D	incon	incon	11	11	1	616
0	3	3	v	18	r	3	35	K	K	incon	con	14	14	1	657
0	3	3	v	18	r	3	36	J	J	con	con	13	13	1	687
0	3	3	v	18	r	3	37	S	S	con	con	10	10	1	470
0	3	3	v	18	r	3	38	F	F	con	con	12	12	1	757
0	3	3	v	18	r	3	39	L	K	con	incon	14	14	1	673
0	3	3	v	18	r	3	40	J	J	incon	con	13	13	1	759
0	3	3	v	18	r	3	41	D	D	con	con	11	11	1	666
0	3	3	v	18	r	3	42	F	F	con	con	12	12	1	1481
0	3	3	v	18	r	3	43	K	J	con	incon	13	13	1	639
0	3	3	v	18	r	3	44	L	L	incon	con	15	10	0	855
0	3	3	v	18	r	3	45	K	J	con	incon	13	13	1	735
0	3	3	v	18	r	3	46	S	L	incon	incon	15	15	1	1083
0	3	3	v	18	r	3	47	K	K	incon	con	14	14	1	665
0	3	3	v	18	r	3	48	S	L	con	incon	15	15	1	1008
0	3	3	v	18	r	4	1	J	J	con	con	13	13	1	607
0	3	3	v	18	r	4	2	K	K	con	con	14	14	1	528
0	3	3	v	18	r	4	3	L	L	con	con	15	15	1	517
0	3	3	v	18	r	4	4	F	D	con	incon	11	11	1	674
0	3	3	v	18	r	4	5	S	L	incon	incon	15	15	1	560
0	3	3	v	18	r	4	6	D	D	incon	con	11	11	1	691
0	3	3	v	18	r	4	7	F	F	con	con	12	12	1	585
0	3	3	v	18	r	4	8	L	K	con	incon	14	14	1	611
0	3	3	v	18	r	4	9	D	S	incon	incon	10	10	1	580
0	3	3	v	18	r	4	10	F	F	incon	con	12	12	1	782
0	3	3	v	18	r	4	11	S	S	con	con	10	10	1	552
0	3	3	v	18	r	4	12	L	K	con	incon	14	14	1	620
0	3	3	v	18	r	4	13	S	S	incon	con	10	10	1	693
0	3	3	v	18	r	4	14	L	L	con	con	15	15	1	594
0	3	3	v	18	r	4	15	J	F	con	incon	12	12	1	612
0	3	3	v	18	r	4	16	L	K	incon	incon	14	14	1	557
0	3	3	v	18	r	4	17	D	S	incon	incon	10	10	1	568
0	3	3	v	18	r	4	18	K	J	incon	incon	13	13	1	739
0	3	3	v	18	r	4	19	L	L	incon	con	15	15	1	608
0	3	3	v	18	r	4	20	D	S	con	incon	10	10	1	696
0	3	3	v	18	r	4	21	K	J	incon	incon	13	13	1	638
0	3	3	v	18	r	4	22	S	S	incon	con	10	10	1	590
0	3	3	v	18	r	4	23	J	F	con	incon	12	12	1	792
0	3	3	v	18	r	4	24	L	K	incon	incon	14	14	1	577
0	3	3	v	18	r	4	25	F	D	incon	incon	11	11	1	748
0	3	3	v	18	r	4	26	L	L	incon	con	15	15	1	703
0	3	3	v	18	r	4	27	J	F	con	incon	12	12	1	853
0	3	3	v	18	r	4	28	S	S	incon	con	10	10	1	780
0	3	3	v	18	r	4	29	K	K	con	con	14	14	1	678
0	3	3	v	18	r	4	30	D	D	con	con	11	11	1	757
0	3	3	v	18	r	4	31	S	L	con	incon	15	10	0	600
0	3	3	v	18	r	4	32	K	K	incon	con	14	14	1	826
0	3	3	v	18	r	4	33	J	J	con	con	13	13	1	770
0	3	3	v	18	r	4	34	F	D	con	incon	11	11	1	869
0	3	3	v	18	r	4	35	S	L	incon	incon	15	15	1	564
0	3	3	v	18	r	4	36	F	F	incon	con	12	12	1	767
0	3	3	v	18	r	4	37	J	J	con	con	13	13	1	633
0	3	3	v	18	r	4	38	F	F	con	con	12	12	1	1474
0	3	3	v	18	r	4	39	D	S	con	incon	10	10	1	608
0	3	3	v	18	r	4	40	K	J	incon	incon	13	13	1	625
0	3	3	v	18	r	4	41	S	L	incon	incon	15	15	1	570
0	3	3	v	18	r	4	42	J	J	incon	con	13	13	1	524
0	3	3	v	18	r	4	43	D	D	con	con	11	11	1	561
0	3	3	v	18	r	4	44	K	J	con	incon	13	13	1	588
0	3	3	v	18	r	4	45	F	D	incon	incon	11	11	1	630
0	3	3	v	18	r	4	46	K	K	incon	con	14	14	1	735
0	3	3	v	18	r	4	47	J	F	con	incon	12	12	1	1043
0	3	3	v	18	r	4	48	D	D	incon	con	11	11	1	666
0	3	3	v	18	r	5	1	S	S	con	con	10	10	1	513
0	3	3	v	18	r	5	2	K	K	con	con	14	14	1	591
0	3	3	v	18	r	5	3	S	S	con	con	10	10	1	512
0	3	3	v	18	r	5	4	J	J	con	con	13	13	1	557
0	3	3	v	18	r	5	5	D	S	con	incon	10	10	1	368
0	3	3	v	18	r	5	6	L	L	incon	con	15	15	1	571
0	3	3	v	18	r	5	7	J	F	con	incon	12	12	1	590
0	3	3	v	18	r	5	8	S	L	incon	incon	15	15	1	760
0	3	3	v	18	r	5	9	F	D	incon	incon	11	11	1	579
0	3	3	v	18	r	5	10	K	J	incon	incon	13	13	1	605
0	3	3	v	18	r	5	11	S	S	incon	con	10	10	1	647
0	3	3	v	18	r	5	12	K	J	con	incon	13	13	1	598
0	3	3	v	18	r	5	13	F	D	incon	incon	11	11	1	616
0	3	3	v	18	r	5	14	K	K	incon	con	14	14	1	585
0	3	3	v	18	r	5	15	F	D	con	incon	11	11	1	1387
0	3	3	v	18	r	5	16	L	K	incon	incon	14	14	1	629
0	3	3	v	18	r	5	17	D	D	incon	con	11	11	1	661
0	3	3	v	18	r	5	18	J	F	con	incon	12	13	0	628
0	3	3	v	18	r	5	19	D	D	incon	con	11	11	1	644
0	3	3	v	18	r	5	20	J	J	con	con	13	13	1	932
0	3	3	v	18	r	5	21	D	D	con	con	11	11	1	744
0	3	3	v	18	r	5	22	K	J	con	incon	13	13	1	612
0	3	3	v	18	r	5	23	S	L	incon	incon	15	15	1	605
0	3	3	v	18	r	5	24	K	K	incon	con	14	14	1	687
0	3	3	v	18	r	5	25	L	L	con	con	15	15	1	629
0	3	3	v	18	r	5	26	J	F	con	incon	12	12	1	653
0	3	3	v	18	r	5	27	S	L	incon	incon	15	15	1	556
0	3	3	v	18	r	5	28	F	F	incon	con	12	12	1	688
0	3	3	v	18	r	5	29	K	K	con	con	14	14	1	694
0	3	3	v	18	r	5	30	S	L	con	incon	15	15	1	620
0	3	3	v	18	r	5	31	F	F	incon	con	12	12	1	749
0	3	3	v	18	r	5	32	L	K	con	incon	14	14	1	640
0	3	3	v	18	r	5	33	D	S	incon	incon	10	10	1	672
0	3	3	v	18	r	5	34	L	K	incon	incon	14	14	1	567
0	3	3	v	18	r	5	35	J	J	incon	con	13	13	1	610
0	3	3	v	18	r	5	36	L	L	con	con	15	15	1	571
0	3	3	v	18	r	5	37	J	J	con	con	13	13	1	686
0	3	3	v	18	r	5	38	L	K	con	incon	14	14	1	580
0	3	3	v	18	r	5	39	F	D	incon	incon	11	0	0	2004
0	3	3	v	18	r	5	40	K	J	incon	incon	13	13	1	599
0	3	3	v	18	r	5	41	D	D	incon	con	11	11	1	665
0	3	3	v	18	r	5	42	F	F	con	con	12	12	1	616
0	3	3	v	18	r	5	43	D	S	con	incon	10	10	1	513
0	3	3	v	18	r	5	44	F	F	incon	con	12	12	1	590
0	3	3	v	18	r	5	45	S	S	con	con	10	10	1	632
0	3	3	v	18	r	5	46	L	L	con	con	15	15	1	672
0	3	3	v	18	r	5	47	J	F	con	incon	12	12	1	639
0	3	3	v	18	r	5	48	D	S	incon	incon	10	10	1	632
1	0	4	m	23	r	1	1	F	F	con	con	12	12	1	705
1	0	4	m	23	r	1	2	S	D	con	incon	11	11	1	655
1	0	4	m	23	r	1	3	L	L	incon	con	15	15	1	550
1	0	4	m	23	r	1	4	J	J	con	con	13	13	1	1578
1	0	4	m	23	r	1	5	D	F	con	incon	12	12	1	812
1	0	4	m	23	r	1	6	L	L	incon	con	15	15	1	700
1	0	4	m	23	r	1	7	K	K	con	con	14	14	1	426
1	0	4	m	23	r	1	8	L	L	con	con	15	15	1	586
1	0	4	m	23	r	1	9	J	J	con	con	13	12	0	740
1	0	4	m	23	r	1	10	S	D	con	incon	11	11	1	1664
1	0	4	m	23	r	1	11	K	L	incon	incon	15	15	1	1191
1	0	4	m	23	r	1	12	F	J	incon	incon	13	13	1	824
1	0	4	m	23	r	1	13	K	L	incon	incon	15	15	1	744
1	0	4	m	23	r	1	14	F	F	incon	con	12	12	1	1060
1	0	4	m	23	r	1	15	J	J	con	con	13	13	1	451
1	0	4	m	23	r	1	16	D	D	con	con	11	11	1	754
1	0	4	m	23	r	1	17	L	S	con	incon	10	10	1	694
1	0	4	m	23	r	1	18	F	J	incon	incon	13	13	1	787
1	0	4	m	23	r	1	19	K	K	incon	con	14	14	1	653
1	0	4	m	23	r	1	20	J	J	con	con	13	12	0	901
1	0	4	m	23	r	1	21	D	D	con	con	11	11	1	1050
1	0	4	m	23	r	1	22	J	K	con	incon	14	14	1	938
1	0	4	m	23	r	1	23	L	L	incon	con	15	15	1	638
1	0	4	m	23	r	1	24	J	K	con	incon	14	14	1	606
1	0	4	m	23	r	1	25	L	S	incon	incon	10	10	1	696
1	0	4	m	23	r	1	26	F	F	incon	con	12	12	1	909
1	0	4	m	23	r	1	27	K	L	con	incon	15	15	1	626
1	0	4	m	23	r	1	28	S	S	incon	con	10	10	1	1443
1	0	4	m	23	r	1	29	K	K	con	con	14	14	1	682
1	0	4	m	23	r	1	30	S	D	con	incon	11	11	1	968
1	0	4	m	23	r	1	31	F	J	incon	incon	13	13	1	715
1	0	4	m	23	r	1	32	L	S	incon	incon	10	10	1	831
1	0	4	m	23	r	1	33	D	F	incon	incon	12	12	1	1008
1	0	4	m	23	r	1	34	S	S	incon	con	10	10	1	688
1	0	4	m	23	r	1	35	D	D	con	con	11	11	1	1047
1	0	4	m	23	r	1	36	J	K	con	incon	14	14	1	630
1	0	4	m	23	r	1	37	L	S	incon	incon	10	10	1	886
1	0	4	m	23	r	1	38	J	K	incon	incon	14	14	1	1428
1	0	4	m	23	r	1	39	F	F	incon	con	12	12	1	708
1	0	4	m	23	r	1	40	D	D	con	con	11	11	1	889
1	0	4	m	23	r	1	41	S	S	con	con	10	10	1	503
1	0	4	m	23	r	1	42	D	F	con	incon	12	12	1	1333
1	0	4	m	23	r	1	43	S	S	incon	con	10	10	1	641
1	0	4	m	23	r	1	44	D	F	con	incon	12	12	1	576
1	0	4	m	23	r	1	45	K	L	incon	incon	15	15	1	811
1	0	4	m	23	r	1	46	F	J	incon	incon	13	13	1	523
1	0	4	m	23	r	1	47	K	K	incon	con	14	14	1	400
1	0	4	m	23	r	1	48	S	D	con	incon	11	11	1	834
1	0	4	m	23	r	2	1	D	F	con	incon	12	12	1	744
1	0	4	m	23	r	2	2	S	S	incon	con	10	10	1	547
1	0	4	m	23	r	2	3	F	F	con	con	12	12	1	623
1	0	4	m	23	r	2	4	J	K	con	incon	14	14	1	664
1	0	4	m	23	r	2	5	S	D	incon	incon	11	11	1	751
1	0	4	m	23	r	2	6	F	J	incon	incon	13	13	1	730
1	0	4	m	23	r	2	7	K	L	incon	incon	15	15	1	639
1	0	4	m	23	r	2	8	D	D	incon	con	11	11	1	1087
1	0	4	m	23	r	2	9	L	S	con	incon	10	10	1	581
1	0	4	m	23	r	2	10	J	K	incon	incon	14	14	1	703
1	0	4	m	23	r	2	11	L	S	incon	incon	10	10	1	661
1	0	4	m	23	r	2	12	J	J	incon	con	13	13	1	1044
1	0	4	m	23	r	2	13	K	L	con	incon	15	15	1	403
1	0	4	m	23	r	2	14	F	F	incon	con	12	12	1	621
1	0	4	m	23	r	2	15	J	J	con	con	13	10	0	830
1	0	4	m	23	r	2	16	S	D	con	incon	11	11	1	766
1	0	4	m	23	r	2	17	F	J	incon	incon	13	13	1	513
1	0	4	m	23	r	2	18	K	K	incon	con	14	14	1	830
1	0	4	m	23	r	2	19	L	L	con	con	15	15	1	558
1	0	4	m	23	r	2	20	S	S	con	con	10	10	1	657
1	0	4	m	23	r	2	21	D	D	con	con	11	11	1	616
1	0	4	m	23	r	2	22	F	J	con	incon	13	13	1	769
1	0	4	m	23	r	2	23	K	L	incon	incon	15	15	1	636
1	0	4	m	23	r	2	24	J	J	incon	con	13	13	1	668
1	0	4	m	23	r	2	25	K	K	con	con	14	14	1	435
1	0	4	m	23	r	2	26	L	L	con	con	15	15	1	604
1	0	4	m	23	r	2	27	S	S	con	con	10	10	1	829
1	0	4	m	23	r	2	28	D	F	con	incon	12	12	1	1141
1	0	4	m	23	r	2	29	L	S	incon	incon	10	10	1	753
1	0	4	m	23	r	2	30	F	F	incon	con	12	12	1	652
1	0	4	m	23	r	2	31	S	D	con	incon	11	11	1	828
1	0	4	m	23	r	2	32	J	K	incon	incon	14	14	1	692
1	0	4	m	23	r	2	33	L	S	incon	incon	10	10	1	601
1	0	4	m	23	r	2	34	K	K	incon	con	14	14	1	803
1	0	4	m	23	r	2	35	F	F	con	con	12	12	1	637
1	0	4	m	23	r	2	36	J	K	con	incon	14	14	1	677
1	0	4	m	23	r	2	37	D	D	incon	con	11	11	1	707
1	0	4	m	23	r	2	38	K	L	con	incon	15	15	1	800
1	0	4	m	23	r	2	39	D	F	incon	incon	12	12	1	761
1	0	4	m	23	r	2	40	J	J	incon	con	13	13	1	581
1	0	4	m	23	r	2	41	D	F	con	incon	12	12	1	783
1	0	4	m	23	r	2	42	L	L	incon	con	15	15	1	537
1	0	4	m	23	r	2	43	S	S	con	con	10	10	1	661
1	0	4	m	23	r	2	44	L	L	con	con	15	15	1	476
1	0	4	m	23	r	2	45	D	D	con	con	11	11	1	715
1	0	4	m	23	r	2	46	F	J	con	incon	13	13	1	672
1	0	4	m	23	r	2	47	K	K	incon	con	14	14	1	534
1	0	4	m	23	r	2	48	S	D	con	incon	11	11	1	1610
1	0	4	m	23	r	3	1	F	F	con	con	12	12	1	605
1	0	4	m	23	r	3	2	S	S	con	con	10	10	1	606
1	0	4	m	23	r	3	3	J	J	con	con	13	13	1	672
1	0	4	m	23	r	3	4	K	L	con	incon	15	15	1	695
1	0	4	m	23	r	3	5	S	D	incon	incon	11	11	1	741
1	0	4	m	23	r	3	6	F	J	incon	incon	13	13	1	736
1	0	4	m	23	r	3	7	L	S	incon	incon	10	10	1	557
1	0	4	m	23	r	3	8	K	K	incon	con	14	14	1	576
1	0	4	m	23	r	3	9	L	L	con	con	15	15	1	514
1	0	4	m	23	r	3	10	F	J	con	incon	13	13	1	1215
1	0	4	m	23	r	3	11	D	D	incon	con	11	11	1	912
1	0	4	m	23	r	3	12	K	K	con	con	14	14	1	493
1	0	4	m	23	r	3	13	F	J	con	incon	13	13	1	962
1	0	4	m	23	r	3	14	D	D	incon	con	11	11	1	805
1	0	4	m	23	r	3	15	L	S	con	incon	10	10	1	671
1	0	4	m	23	r	3	16	J	K	incon	incon	14	14	1	502
1	0	4	m	23	r	3	17	S	D	incon	incon	11	11	1	755
1	0	4	m	23	r	3	18	L	L	incon	con	15	15	1	559
1	0	4	m	23	r	3	19	D	F	con	incon	12	12	1	682
1	0	4	m	23	r	3	20	K	L	incon	incon	15	15	1	664
1	0	4	m	23	r	3	21	S	S	incon	con	10	10	1	543
1	0	4	m	23	r	3	22	L	L	con	con	15	15	1	507
1	0	4	m	23	r	3	23	D	D	con	con	11	11	1	680
1	0	4	m	23	r	3	24	S	S	con	con	10	10	1	438
1	0	4	m	23	r	3	25	D	F	con	incon	12	12	1	742
1	0	4	m	23	r	3	26	J	K	incon	incon	14	14	1	546
1	0	4	m	23	r	3	27	L	L	incon	con	15	15	1	750
1	0	4	m	23	r	3	28	D	F	con	incon	12	12	1	577
1	0	4	m	23	r	3	29	J	J	incon	con	13	13	1	451
1	0	4	m	23	r	3	30	K	K	con	con	14	14	1	563
1	0	4	m	23	r	3	31	F	F	con	con	12	12	1	470
1	0	4	m	23	r	3	32	J	J	con	con	13	13	1	725
1	0	4	m	23	r	3	33	L	S	con	incon	10	10	1	1505
1	0	4	m	23	r	3	34	D	F	incon	incon	12	12	1	822
1	0	4	m	23	r	3	35	J	K	incon	incon	14	14	1	711
1	0	4	m	23	r	3	36	S	S	incon	con	10	10	1	668
1	0	4	m	23	r	3	37	F	F	con	con	12	12	1	1227
1	0	4	m	23	r	3	38	K	L	con	incon	15	15	1	603
1	0	4	m	23	r	3	39	F	J	incon	incon	13	13	1	1349
1	0	4	m	23	r	3	40	S	D	incon	incon	11	11	1	752
1	0	4	m	23	r	3	41	K	K	incon	con	14	14	1	531
1	0	4	m	23	r	3	42	F	F	con	con	12	12	1	672
1	0	4	m	23	r	3	43	K	L	con	incon	15	15	1	567
1	0	4	m	23	r	3	44	J	J	incon	con	13	13	1	882
1	0	4	m	23	r	3	45	S	D	con	incon	11	11	1	1224
1	0	4	m	23	r	3	46	J	K	incon	incon	14	14	1	864
1	0	4	m	23	r	3	47	D	D	incon	con	11	11	1	759
1	0	4	m	23	r	3	48	L	S	con	incon	10	10	1	809
1	0	4	m	23	r	4	1	L	L	con	con	15	15	1	622
1	0	4	m	23	r	4	2	D	D	con	con	11	11	1	695
1	0	4	m	23	r	4	3	S	S	con	con	10	10	1	516
1	0	4	m	23	r	4	4	D	D	con	con	11	11	1	513
1	0	4	m	23	r	4	5	K	L	con	incon	15	15	1	822
1	0	4	m	23	r	4	6	F	J	incon	incon	13	13	1	807
1	0	4	m	23	r	4	7	K	L	incon	incon	15	15	1	664
1	0	4	m	23	r	4	8	S	S	incon	con	10	10	1	607
1	0	4	m	23	r	4	9	D	D	con	con	11	11	1	776
1	0	4	m	23	r	4	10	S	S	con	con	10	10	1	554
1	0	4	m	23	r	4	11	D	F	con	incon	12	12	1	886
1	0	4	m	23	r	4	12	J	J	incon	con	13	13	1	612
1	0	4	m	23	r	4	13	K	K	con	con	14	14	1	701
1	0	4	m	23	r	4	14	L	S	con	incon	10	10	1	626
1	0	4	m	23	r	4	15	F	F	incon	con	12	12	1	579
1	0	4	m	23	r	4	16	L	S	con	incon	10	10	1	885
1	0	4	m	23	r	4	17	F	J	incon	incon	13	13	1	723
1	0	4	m	23	r	4	18	S	D	incon	incon	11	11	1	800
1	0	4	m	23	r	4	19	F	F	incon	con	12	12	1	625
1	0	4	m	23	r	4	20	J	J	con	con	13	13	1	1185
1	0	4	m	23	r	4	21	L	L	con	con	15	15	1	547
1	0	4	m	23	r	4	22	F	J	con	incon	13	13	1	935
1	0	4	m	23	r	4	23	S	S	incon	con	10	10	1	755
1	0	4	m	23	r	4	24	L	L	con	con	15	15	1	686
1	0	4	m	23	r	4	25	K	K	con	con	14	14	1	693
1	0	4	m	23	r	4	26	J	J	con	con	13	13	1	1242
1	0	4	m	23	r	4	27	L	S	con	incon	10	10	1	850
1	0	4	m	23	r	4	28	F	F	incon	con	12	12	1	673
1	0	4	m	23	r	4	29	J	J	con	con	13	13	1	704
1	0	4	m	23	r	4	30	L	S	con	incon	10	10	1	606
1	0	4	m	23	r	4	31	F	J	incon	incon	13	13	1	647
1	0	4	m	23	r	4	32	D	D	incon	con	11	11	1	623
1	0	4	m	23	r	4	33	J	K	con	incon	14	14	1	664
1	0	4	m	23	r	4	34	D	F	incon	incon	12	12	1	695
1	0	4	m	23	r	4	35	J	K	incon	incon	14	14	1	636
1	0	4	m	23	r	4	36	S	D	incon	incon	11	11	1	1052
1	0	4	m	23	r	4	37	K	K	incon	con	14	14	1	468
1	0	4	m	23	r	4	38	S	D	con	incon	11	11	1	659
1	0	4	m	23	r	4	39	K	L	incon	incon	15	15	1	458
1	0	4	m	23	r	4	40	D	F	incon	incon	12	12	1	649
1	0	4	m	23	r	4	41	K	K	incon	con	14	14	1	736
1	0	4	m	23	r	4	42	S	D	con	incon	11	11	1	756
1	0	4	m	23	r	4	43	K	L	incon	incon	15	15	1	528
1	0	4	m	23	r	4	44	F	F	incon	con	12	12	1	604
1	0	4	m	23	r	4	45	J	K	con	incon	14	14	1	510
1	0	4	m	23	r	4	46	D	F	incon	incon	12	12	1	675
1	0	4	m	23	r	4	47	L	L	incon	con	15	15	1	529
1	0	4	m	23	r	4	48	J	K	con	incon	14	14	1	493
1	0	4	m	23	r	5	1	L	S	con	incon	10	10	1	813
1	0	4	m	23	r	5	2	D	D	incon	con	11	11	1	598
1	0	4	m	23	r	5	3	K	L	con	incon	15	15	1	575
1	0	4	m	23	r	5	4	D	F	incon	incon	12	12	1	610
1	0	4	m	23	r	5	5	L	S	incon	incon	10	10	1	754
1	0	4	m	23	r	5	6	J	J	incon	con	13	13	1	1141
1	0	4	m	23	r	5	7	L	L	con	con	15	15	1	633
1	0	4	m	23	r	5	8	S	D	con	incon	11	11	1	913
1	0	4	m	23	r	5	9	F	J	incon	incon	13	13	1	646
1	0	4	m	23	r	5	10	S	S	incon	con	10	10	1	502
1	0	4	m	23	r	5	11	F	J	con	incon	13	13	1	971
1	0	4	m	23	r	5	12	K	L	incon	incon	15	15	1	590
1	0	4	m	23	r	5	13	S	D	incon	incon	11	11	1	712
1	0	4	m	23	r	5	14	J	K	incon	incon	14	14	1	724
1	0	4	m	23	r	5	15	F	F	incon	con	12	12	1	1065
1	0	4	m	23	r	5	16	L	L	con	con	15	15	1	552
1	0	4	m	23	r	5	17	K	K	con	con	14	14	1	563
1	0	4	m	23	r	5	18	D	F	con	incon	12	12	1	998
1	0	4	m	23	r	5	19	K	K	incon	con	14	14	1	543
1	0	4	m	23	r	5	20	S	S	con	con	10	10	1	531
1	0	4	m	23	r	5	21	D	D	con	con	11	11	1	759
1	0	4	m	23	r	5	22	S	S	con	con	10	10	1	490
1	0	4	m	23	r	5	23	D	F	con	incon	12	13	0	792
1	0	4	m	23	r	5	24	K	K	incon	con	14	14	1	498
1	0	4	m	23	r	5	25	J	J	con	con	13	13	1	791
1	0	4	m	23	r	5	26	D	D	con	con	11	11	1	649
1	0	4	m	23	r	5	27	F	J	con	incon	13	13	1	664
1	0	4	m	23	r	5	28	L	L	incon	con	15	15	1	615
1	0	4	m	23	r	5	29	F	F	con	con	12	12	1	536
1	0	4	m	23	r	5	30	J	K	con	incon	14	14	1	645
1	0	4	m	23	r	5	31	S	S	incon	con	10	10	1	436
1	0	4	m	23	r	5	32	D	D	con	con	11	11	1	573
1	0	4	m	23	r	5	33	J	J	con	con	13	13	1	592
1	0	4	m	23	r	5	34	L	L	con	con	15	15	1	545
1	0	4	m	23	r	5	35	S	D	con	incon	11	11	1	645
1	0	4	m	23	r	5	36	K	L	incon	incon	15	15	1	476
1	0	4	m	23	r	5	37	F	F	incon	con	12	12	1	899
1	0	4	m	23	r	5	38	J	K	con	incon	14	14	1	624
1	0	4	m	23	r	5	39	L	S	incon	incon	10	10	1	633
1	0	4	m	23	r	5	40	D	F	incon	incon	12	12	1	833
1	0	4	m	23	r	5	41	K	K	incon	con	14	14	1	513
1	0	4	m	23	r	5	42	F	J	con	incon	13	13	1	918
1	0	4	m	23	r	5	43	K	L	incon	incon	15	15	1	699
1	0	4	m	23	r	5	44	S	D	incon	incon	11	11	1	544
1	0	4	m	23	r	5	45	J	K	incon	incon	14	14	1	724
1	0	4	m	23	r	5	46	F	F	incon	con	12	12	1	592
1	0	4	m	23	r	5	47	L	S	con	incon	10	10	1	690
1	0	4	m	23	r	5	48	J	J	incon	con	13	13	1	808
1	1	5	0	18	r	1	1	K	K	con	con	14	15	0	756
1	1	5	0	18	r	1	2	F	F	con	con	12	12	1	1575
1	1	5	0	18	r	1	3	J	L	con	incon	15	15	1	1793
1	1	5	0	18	r	1	4	S	F	incon	incon	12	12	1	771
1	1	5	0	18	r	1	5	L	D	incon	incon	11	11	1	941
1	1	5	0	18	r	1	6	K	K	incon	con	14	14	1	777
1	1	5	0	18	r	1	7	L	L	con	con	15	15	1	667
1	1	5	0	18	r	1	8	D	J	con	incon	13	13	1	482
1	1	5	0	18	r	1	9	S	S	incon	con	10	10	1	1496
1	1	5	0	18	r	1	10	F	F	con	con	12	12	1	901
1	1	5	0	18	r	1	11	D	D	con	con	11	11	1	1051
1	1	5	0	18	r	1	12	J	J	con	con	13	13	1	898
1	1	5	0	18	r	1	13	F	K	con	incon	14	14	1	567
1	1	5	0	18	r	1	14	D	J	incon	incon	13	13	1	915
1	1	5	0	18	r	1	15	F	F	incon	con	12	12	1	783
1	1	5	0	18	r	1	16	L	D	con	incon	11	0	0	2004
1	1	5	0	18	r	1	17	K	S	incon	incon	10	10	1	1154
1	1	5	0	18	r	1	18	L	L	incon	con	15	15	1	677
1	1	5	0	18	r	1	19	D	D	con	con	11	11	1	715
1	1	5	0	18	r	1	20	J	L	con	incon	15	15	1	920
1	1	5	0	18	r	1	21	S	F	incon	incon	12	10	0	653
1	1	5	0	18	r	1	22	J	J	incon	con	13	13	1	868
1	1	5	0	18	r	1	23	F	K	con	incon	14	14	1	787
1	1	5	0	18	r	1	24	D	J	incon	incon	13	13	1	917
1	1	5	0	18	r	1	25	F	K	incon	incon	14	14	1	658
1	1	5	0	18	r	1	26	J	J	incon	con	13	13	1	617
1	1	5	0	18	r	1	27	F	F	con	con	12	0	0	2004
1	1	5	0	18	r	1	28	K	K	con	con	14	14	1	603
1	1	5	0	18	r	1	29	D	J	con	incon	13	13	1	733
1	1	5	0	18	r	1	30	K	S	incon	incon	10	10	1	753
1	1	5	0	18	r	1	31	J	L	incon	incon	15	15	1	948
1	1	5	0	18	r	1	32	K	S	incon	incon	10	10	1	1272
1	1	5	0	18	r	1	33	L	L	incon	con	15	15	1	662
1	1	5	0	18	r	1	34	D	D	con	con	11	11	1	861
1	1	5	0	18	r	1	35	K	S	con	incon	10	10	1	1068
1	1	5	0	18	r	1	36	L	D	incon	incon	11	11	1	1346
1	1	5	0	18	r	1	37	S	S	incon	con	10	10	1	566
1	1	5	0	18	r	1	38	L	L	con	con	15	15	1	873
1	1	5	0	18	r	1	39	S	F	con	incon	12	12	1	1407
1	1	5	0	18	r	1	40	L	D	incon	incon	11	11	1	1432
1	1	5	0	18	r	1	41	S	S	incon	con	10	10	1	576
1	1	5	0	18	r	1	42	K	K	con	con	14	14	1	690
1	1	5	0	18	r	1	43	J	L	con	incon	15	15	1	1080
1	1	5	0	18	r	1	44	D	D	incon	con	11	11	1	1182
1	1	5	0	18	r	1	45	S	S	con	con	10	10	1	992
1	1	5	0	18	r	1	46	F	K	con	incon	14	14	1	849
1	1	5	0	18	r	1	47	J	J	incon	con	13	13	1	729
1	1	5	0	18	r	1	48	S	F	con	incon	12	12	1	757
1	1	5	0	18	r	2	1	K	K	con	con	14	14	1	549
1	1	5	0	18	r	2	2	L	D	con	incon	11	11	1	961
1	1	5	0	18	r	2	3	K	S	incon	incon	10	10	1	580
1	1	5	0	18	r	2	4	F	F	incon	con	12	12	1	1094
1	1	5	0	18	r	2	5	D	J	con	incon	13	13	1	819
1	1	5	0	18	r	2	6	F	K	incon	incon	14	14	1	628
1	1	5	0	18	r	2	7	L	L	incon	con	15	15	1	580
1	1	5	0	18	r	2	8	J	J	con	con	13	13	1	623
1	1	5	0	18	r	2	9	S	F	con	incon	12	15	0	583
1	1	5	0	18	r	2	10	J	L	incon	incon	15	15	1	1217
1	1	5	0	18	r	2	11	F	K	incon	incon	14	11	0	674
1	1	5	0	18	r	2	12	S	S	incon	con	10	10	1	728
1	1	5	0	18	r	2	13	L	D	con	incon	11	11	1	620
1	1	5	0	18	r	2	14	F	F	incon	con	12	12	1	1341
1	1	5	0	18	r	2	15	L	L	con	con	15	15	1	1112
1	1	5	0	18	r	2	16	K	S	con	incon	10	11	0	669
1	1	5	0	18	r	2	17	L	L	incon	con	15	15	1	732
1	1	5	0	18	r	2	18	K	S	con	incon	10	10	1	1184
1	1	5	0	18	r	2	19	J	L	incon	incon	15	15	1	890
1	1	5	0	18	r	2	20	S	F	incon	incon	12	12	1	1119
1	1	5	0	18	r	2	21	D	D	incon	con	11	11	1	716
1	1	5	0	18	r	2	22	J	J	con	con	13	13	1	945
1	1	5	0	18	r	2	23	S	S	con	con	10	10	1	1124
1	1	5	0	18	r	2	24	L	D	con	incon	11	11	1	704
1	1	5	0	18	r	2	25	S	F	incon	incon	12	12	1	502
1	1	5	0	18	r	2	26	D	J	incon	incon	13	10	0	635
1	1	5	0	18	r	2	27	K	K	incon	con	14	14	1	732
1	1	5	0	18	r	2	28	D	D	con	con	11	11	1	968
1	1	5	0	18	r	2	29	F	K	con	incon	14	14	1	970
1	1	5	0	18	r	2	30	L	L	incon	con	15	15	1	1029
1	1	5	0	18	r	2	31	J	J	con	con	13	13	1	909
1	1	5	0	18	r	2	32	F	K	con	incon	14	14	1	618
1	1	5	0	18	r	2	33	D	J	incon	incon	13	13	1	827
1	1	5	0	18	r	2	34	K	K	incon	con	14	14	1	539
1	1	5	0	18	r	2	35	S	S	con	con	10	10	1	639
1	1	5	0	18	r	2	36	D	D	con	con	11	11	1	688
1	1	5	0	18	r	2	37	S	F	con	incon	12	12	1	902
1	1	5	0	18	r	2	38	J	L	incon	incon	15	15	1	683
1	1	5	0	18	r	2	39	K	S	incon	incon	10	10	1	762
1	1	5	0	18	r	2	40	D	J	incon	incon	13	13	1	589
1	1	5	0	18	r	2	41	K	K	incon	con	14	14	1	415
1	1	5	0	18	r	2	42	J	L	con	incon	15	15	1	712
1	1	5	0	18	r	2	43	S	S	incon	con	10	10	1	621
1	1	5	0	18	r	2	44	D	D	con	con	11	11	1	582
1	1	5	0	18	r	2	45	F	F	con	con	12	12	1	808
1	1	5	0	18	r	2	46	J	J	con	con	13	13	1	737
1	1	5	0	18	r	2	47	L	D	con	incon	11	14	0	525
1	1	5	0	18	r	2	48	F	F	incon	con	12	15	0	530
1	1	5	0	18	r	3	1	S	F	con	incon	12	12	1	604
1	1	5	0	18	r	3	2	L	D	incon	incon	11	11	1	1037
1	1	5	0	18	r	3	3	J	J	incon	con	13	13	1	621
1	1	5	0	18	r	3	4	K	K	con	con	14	14	1	551
1	1	5	0	18	r	3	5	J	J	con	con	13	13	1	610
1	1	5	0	18	r	3	6	L	D	con	incon	11	14	0	531
1	1	5	0	18	r	3	7	K	K	incon	con	14	14	1	544
1	1	5	0	18	r	3	8	S	F	con	incon	12	12	1	923
1	1	5	0	18	r	3	9	J	L	incon	incon	15	15	1	696
1	1	5	0	18	r	3	10	F	F	incon	con	12	15	0	598
1	1	5	0	18	r	3	11	L	L	con	con	15	15	1	871
1	1	5	0	18	r	3	12	F	K	con	incon	14	14	1	678
1	1	5	0	18	r	3	13	L	D	incon	incon	11	11	1	1076
1	1	5	0	18	r	3	14	K	K	incon	con	14	14	1	746
1	1	5	0	18	r	3	15	L	D	con	incon	11	11	1	741
1	1	5	0	18	r	3	16	S	F	incon	incon	12	12	1	585
1	1	5	0	18	r	3	17	D	J	incon	incon	13	13	1	803
1	1	5	0	18	r	3	18	F	K	incon	incon	14	14	1	636
1	1	5	0	18	r	3	19	D	D	incon	con	11	11	1	1013
1	1	5	0	18	r	3	20	F	K	con	incon	14	14	1	766
1	1	5	0	18	r	3	21	D	D	incon	con	11	11	1	576
1	1	5	0	18	r	3	22	L	L	con	con	15	15	1	651
1	1	5	0	18	r	3	23	D	D	con	con	11	11	1	482
1	1	5	0	18	r	3	24	S	F	con	incon	12	12	1	728
1	1	5	0	18	r	3	25	D	J	incon	incon	13	14	0	821
1	1	5	0	18	r	3	26	K	S	incon	incon	10	10	1	1893
1	1	5	0	18	r	3	27	D	J	incon	incon	13	13	1	994
1	1	5	0	18	r	3	28	F	F	incon	con	12	12	1	1340
1	1	5	0	18	r	3	29	L	L	con	con	15	15	1	951
1	1	5	0	18	r	3	30	S	S	con	con	10	10	1	819
1	1	5	0	18	r	3	31	D	J	con	incon	13	13	1	915
1	1	5	0	18	r	3	32	K	S	incon	incon	10	10	1	808
1	1	5	0	18	r	3	33	D	D	incon	con	11	11	1	1385
1	1	5	0	18	r	3	34	S	S	con	con	10	10	1	747
1	1	5	0	18	r	3	35	J	L	con	incon	15	15	1	854
1	1	5	0	18	r	3	36	F	K	incon	incon	14	14	1	686
1	1	5	0	18	r	3	37	J	J	incon	con	13	13	1	500
1	1	5	0	18	r	3	38	L	L	con	con	15	15	1	794
1	1	5	0	18	r	3	39	K	S	con	incon	10	10	1	995
1	1	5	0	18	r	3	40	J	L	incon	incon	15	15	1	773
1	1	5	0	18	r	3	41	S	S	incon	con	10	10	1	575
1	1	5	0	18	r	3	42	J	L	con	incon	15	15	1	882
1	1	5	0	18	r	3	43	K	K	incon	con	14	14	1	704
1	1	5	0	18	r	3	44	F	F	con	con	12	12	1	1293
1	1	5	0	18	r	3	45	S	S	con	con	10	10	1	1083
1	1	5	0	18	r	3	46	J	J	con	con	13	15	0	921
1	1	5	0	18	r	3	47	K	S	con	incon	10	10	1	1406
1	1	5	0	18	r	3	48	F	F	incon	con	12	12	1	1023
1	1	5	0	18	r	4	1	J	J	con	con	13	15	0	653
1	1	5	0	18	r	4	2	L	D	con	incon	11	11	1	1349
1	1	5	0	18	r	4	3	F	K	incon	incon	14	14	1	656
1	1	5	0	18	r	4	4	L	L	incon	con	15	15	1	944
1	1	5	0	18	r	4	5	F	K	con	incon	14	14	1	547
1	1	5	0	18	r	4	6	L	D	incon	incon	11	11	1	1151
1	1	5	0	18	r	4	7	K	S	incon	incon	10	10	1	778
1	1	5	0	18	r	4	8	D	J	incon	incon	13	13	1	828
1	1	5	0	18	r	4	9	L	L	incon	con	15	15	1	957
1	1	5	0	18	r	4	10	F	K	con	incon	14	14	1	816
1	1	5	0	18	r	4	11	J	J	incon	con	13	13	1	657
1	1	5	0	18	r	4	12	S	S	con	con	10	10	1	704
1	1	5	0	18	r	4	13	J	L	con	incon	15	15	1	782
1	1	5	0	18	r	4	14	F	K	incon	incon	14	14	1	552
1	1	5	0	18	r	4	15	S	S	incon	con	10	10	1	772
1	1	5	0	18	r	4	16	F	F	con	con	12	12	1	1431
1	1	5	0	18	r	4	17	L	L	con	con	15	15	1	1014
1	1	5	0	18	r	4	18	D	D	con	con	11	11	1	1335
1	1	5	0	18	r	4	19	S	F	con	incon	12	12	1	899
1	1	5	0	18	r	4	20	D	J	incon	incon	13	13	1	1057
1	1	5	0	18	r	4	21	K	K	incon	con	14	14	1	560
1	1	5	0	18	r	4	22	S	S	con	con	10	10	1	507
1	1	5	0	18	r	4	23	L	D	con	incon	11	11	1	1088
1	1	5	0	18	r	4	24	S	S	incon	con	10	10	1	582
1	1	5	0	18	r	4	25	F	F	con	con	12	12	1	657
1	1	5	0	18	r	4	26	D	D	con	con	11	11	1	1032
1	1	5	0	18	r	4	27	F	F	con	con	12	12	1	600
1	1	5	0	18	r	4	28	D	J	con	incon	13	10	0	754
1	1	5	0	18	r	4	29	K	S	incon	incon	10	10	1	797
1	1	5	0	18	r	4	30	J	L	incon	incon	15	15	1	871
1	1	5	0	18	r	4	31	K	K	incon	con	14	14	1	605
1	1	5	0	18	r	4	32	D	J	con	incon	13	13	1	807
1	1	5	0	18	r	4	33	K	K	incon	con	14	14	1	528
1	1	5	0	18	r	4	34	D	D	con	con	11	11	1	1188
1	1	5	0	18	r	4	35	K	K	con	con	14	14	1	582
1	1	5	0	18	r	4	36	J	J	con	con	13	13	1	553
1	1	5	0	18	r	4	37	S	F	con	incon	12	12	1	828
1	1	5	0	18	r	4	38	L	L	incon	con	15	15	1	852
1	1	5	0	18	r	4	39	K	S	con	incon	10	10	1	732
1	1	5	0	18	r	4	40	L	D	incon	incon	11	11	1	688
1	1	5	0	18	r	4	41	S	F	incon	incon	12	12	1	751
1	1	5	0	18	r	4	42	J	L	incon	incon	15	15	1	674
1	1	5	0	18	r	4	43	D	D	incon	con	11	11	1	728
1	1	5	0	18	r	4	44	J	J	con	con	13	13	1	668
1	1	5	0	18	r	4	45	S	F	con	incon	12	12	1	731
1	1	5	0	18	r	4	46	J	L	incon	incon	15	15	1	928
1	1	5	0	18	r	4	47	F	F	incon	con	12	12	1	620
1	1	5	0	18	r	4	48	K	S	con	incon	10	10	1	708
1	1	5	0	18	r	5	1	D	J	con	incon	13	13	1	670
1	1	5	0	18	r	5	2	S	F	incon	incon	12	12	1	429
1	1	5	0	18	r	5	3	J	J	incon	con	13	13	1	885
1	1	5	0	18	r	5	4	D	D	con	con	11	11	1	883
1	1	5	0	18	r	5	5	F	K	con	incon	14	14	1	745
1	1	5	0	18	r	5	6	J	L	incon	incon	15	15	1	821
1	1	5	0	18	r	5	7	S	S	incon	con	10	10	1	782
1	1	5	0	18	r	5	8	L	D	con	incon	11	14	0	568
1	1	5	0	18	r	5	9	K	S	incon	incon	10	11	0	827
1	1	5	0	18	r	5	10	D	J	incon	incon	13	13	1	779
1	1	5	0	18	r	5	11	F	K	incon	incon	14	14	1	677
1	1	5	0	18	r	5	12	J	J	incon	con	13	13	1	684
1	1	5	0	18	r	5	13	L	L	con	con	15	15	1	618
1	1	5	0	18	r	5	14	K	K	con	con	14	14	1	571
1	1	5	0	18	r	5	15	F	F	con	con	12	12	1	798
1	1	5	0	18	r	5	16	L	D	con	incon	11	11	1	727
1	1	5	0	18	r	5	17	F	K	incon	incon	14	14	1	628
1	1	5	0	18	r	5	18	L	L	incon	con	15	15	1	540
1	1	5	0	18	r	5	19	K	S	con	incon	10	10	1	863
1	1	5	0	18	r	5	20	L	L	incon	con	15	15	1	870
1	1	5	0	18	r	5	21	K	K	con	con	14	14	1	509
1	1	5	0	18	r	5	22	S	F	con	incon	12	12	1	706
1	1	5	0	18	r	5	23	L	D	incon	incon	11	0	0	2004
1	1	5	0	18	r	5	24	S	F	incon	incon	12	12	1	864
1	1	5	0	18	r	5	25	K	K	incon	con	14	14	1	767
1	1	5	0	18	r	5	26	J	L	con	incon	15	15	1	714
1	1	5	0	18	r	5	27	F	K	incon	incon	14	14	1	783
1	1	5	0	18	r	5	28	S	S	incon	con	10	10	1	681
1	1	5	0	18	r	5	29	D	D	con	con	11	11	1	559
1	1	5	0	18	r	5	30	S	F	con	incon	12	12	1	610
1	1	5	0	18	r	5	31	K	K	incon	con	14	14	1	619
1	1	5	0	18	r	5	32	D	D	con	con	11	11	1	692
1	1	5	0	18	r	5	33	J	L	con	incon	15	15	1	650
1	1	5	0	18	r	5	34	K	S	incon	incon	10	11	0	641
1	1	5	0	18	r	5	35	J	L	incon	incon	15	15	1	720
1	1	5	0	18	r	5	36	F	F	incon	con	12	12	1	1013
1	1	5	0	18	r	5	37	D	D	con	con	11	11	1	534
1	1	5	0	18	r	5	38	S	S	con	con	10	10	1	626
1	1	5	0	18	r	5	39	D	J	con	incon	13	13	1	746
1	1	5	0	18	r	5	40	F	F	incon	con	12	12	1	678
1	1	5	0	18	r	5	41	K	S	con	incon	10	10	1	796
1	1	5	0	18	r	5	42	D	J	incon	incon	13	13	1	606
1	1	5	0	18	r	5	43	L	L	incon	con	15	15	1	520
1	1	5	0	18	r	5	44	S	S	con	con	10	10	1	1109
1	1	5	0	18	r	5	45	J	J	con	con	13	13	1	609
1	1	5	0	18	r	5	46	F	F	con	con	12	15	0	682
1	1	5	0	18	r	5	47	L	D	con	incon	11	11	1	784
1	1	5	0	18	r	5	48	J	J	incon	con	13	13	1	650
1	2	6	m	18	r	1	1	S	S	con	con	10	10	1	912
1	2	6	m	18	r	1	2	L	J	con	incon	13	13	1	613
1	2	6	m	18	r	1	3	K	F	incon	incon	12	12	1	1061
1	2	6	m	18	r	1	4	J	J	incon	con	13	14	0	716
1	2	6	m	18	r	1	5	D	D	con	con	11	10	0	769
1	2	6	m	18	r	1	6	J	J	con	con	13	13	1	900
1	2	6	m	18	r	1	7	D	D	con	con	11	11	1	609
1	2	6	m	18	r	1	8	K	F	con	incon	12	12	1	562
1	2	6	m	18	r	1	9	S	S	incon	con	10	10	1	598
1	2	6	m	18	r	1	10	F	F	con	con	12	12	1	863
1	2	6	m	18	r	1	11	J	J	con	con	13	13	1	710
1	2	6	m	18	r	1	12	D	L	con	incon	15	15	1	987
1	2	6	m	18	r	1	13	S	K	incon	incon	14	14	1	821
1	2	6	m	18	r	1	14	L	L	incon	con	15	13	0	622
1	2	6	m	18	r	1	15	K	F	con	incon	12	12	1	927
1	2	6	m	18	r	1	16	D	L	incon	incon	15	15	1	803
1	2	6	m	18	r	1	17	S	K	incon	incon	14	14	1	676
1	2	6	m	18	r	1	18	F	F	incon	con	12	12	1	1146
1	2	6	m	18	r	1	19	D	D	con	con	11	11	1	1606
1	2	6	m	18	r	1	20	L	J	con	incon	13	13	1	631
1	2	6	m	18	r	1	21	F	S	incon	incon	10	10	1	751
1	2	6	m	18	r	1	22	L	L	incon	con	15	15	1	859
1	2	6	m	18	r	1	23	J	D	con	incon	11	14	0	833
1	2	6	m	18	r	1	24	F	F	incon	con	12	12	1	1034
1	2	6	m	18	r	1	25	K	K	con	con	14	14	1	1497
1	2	6	m	18	r	1	26	D	D	con	con	11	11	1	735
1	2	6	m	18	r	1	27	S	K	con	incon	14	14	1	683
1	2	6	m	18	r	1	28	D	L	incon	incon	15	15	1	1249
1	2	6	m	18	r	1	29	K	F	incon	incon	12	11	0	657
1	2	6	m	18	r	1	30	L	J	incon	incon	13	13	1	736
1	2	6	m	18	r	1	31	F	F	incon	con	12	12	1	972
1	2	6	m	18	r	1	32	S	S	con	con	10	10	1	639
1	2	6	m	18	r	1	33	J	J	con	con	13	13	1	879
1	2	6	m	18	r	1	34	D	L	con	incon	15	15	1	605
1	2	6	m	18	r	1	35	K	K	incon	con	14	14	1	535
1	2	6	m	18	r	1	36	J	D	con	incon	11	11	1	1140
1	2	6	m	18	r	1	37	F	S	incon	incon	10	10	1	559
1	2	6	m	18	r	1	38	L	J	incon	incon	13	13	1	634
1	2	6	m	18	r	1	39	S	K	incon	incon	14	14	1	923
1	2	6	m	18	r	1	40	L	L	incon	con	15	15	1	551
1	2	6	m	18	r	1	41	K	K	con	con	14	14	1	507
1	2	6	m	18	r	1	42	F	S	con	incon	10	11	0	528
1	2	6	m	18	r	1	43	L	L	incon	con	15	13	0	588
1	2	6	m	18	r	1	44	F	S	con	incon	10	10	1	711
1	2	6	m	18	r	1	45	J	D	incon	incon	11	11	1	780
1	2	6	m	18	r	1	46	S	S	incon	con	10	10	1	606
1	2	6	m	18	r	1	47	J	D	con	incon	11	11	1	1031
1	2	6	m	18	r	1	48	K	K	incon	con	14	14	1	760
1	2	6	m	18	r	2	1	L	J	con	incon	13	13	1	1330
1	2	6	m	18	r	2	2	K	F	incon	incon	12	12	1	1046
1	2	6	m	18	r	2	3	D	L	incon	incon	15	15	1	1077
1	2	6	m	18	r	2	4	K	K	incon	con	14	14	1	603
1	2	6	m	18	r	2	5	D	D	con	con	11	11	1	517
1	2	6	m	18	r	2	6	F	S	con	incon	10	10	1	490
1	2	6	m	18	r	2	7	D	L	incon	incon	15	15	1	968
1	2	6	m	18	r	2	8	F	S	incon	incon	10	10	1	634
1	2	6	m	18	r	2	9	L	L	incon	con	15	15	1	835
1	2	6	m	18	r	2	10	F	F	con	con	12	12	1	763
1	2	6	m	18	r	2	11	D	L	con	incon	15	15	1	694
1	2	6	m	18	r	2	12	K	K	incon	con	14	14	1	436
1	2	6	m	18	r	2	13	F	S	con	incon	10	10	1	572
1	2	6	m	18	r	2	14	L	J	incon	incon	13	13	1	703
1	2	6	m	18	r	2	15	F	S	incon	incon	10	10	1	780
1	2	6	m	18	r	2	16	K	K	incon	con	14	14	1	478
1	2	6	m	18	r	2	17	F	F	con	con	12	12	1	869
1	2	6	m	18	r	2	18	L	J	con	incon	13	13	1	868
1	2	6	m	18	r	2	19	S	K	incon	incon	14	11	0	571
1	2	6	m	18	r	2	20	L	L	incon	con	15	15	1	901
1	2	6	m	18	r	2	21	J	J	con	con	13	13	1	659
1	2	6	m	18	r	2	22	S	S	con	con	10	10	1	610
1	2	6	m	18	r	2	23	J	D	con	incon	11	11	1	1331
1	2	6	m	18	r	2	24	S	S	incon	con	10	10	1	583
1	2	6	m	18	r	2	25	D	D	con	con	11	11	1	1209
1	2	6	m	18	r	2	26	L	J	con	incon	13	13	1	618
1	2	6	m	18	r	2	27	S	S	incon	con	10	10	1	579
1	2	6	m	18	r	2	28	L	L	con	con	15	15	1	717
1	2	6	m	18	r	2	29	D	D	con	con	11	11	1	594
1	2	6	m	18	r	2	30	K	F	con	incon	12	12	1	1483
1	2	6	m	18	r	2	31	L	L	incon	con	15	15	1	841
1	2	6	m	18	r	2	32	J	J	con	con	13	13	1	513
1	2	6	m	18	r	2	33	F	F	con	con	12	12	1	814
1	2	6	m	18	r	2	34	D	L	con	incon	15	15	1	847
1	2	6	m	18	r	2	35	K	F	incon	incon	12	11	0	702
1	2	6	m	18	r	2	36	J	D	incon	incon	11	11	1	555
1	2	6	m	18	r	2	37	S	S	incon	con	10	10	1	559
1	2	6	m	18	r	2	38	K	F	con	incon	12	12	1	562
1	2	6	m	18	r	2	39	J	J	incon	con	13	13	1	893
1	2	6	m	18	r	2	40	F	F	con	con	12	12	1	923
1	2	6	m	18	r	2	41	S	K	con	incon	14	14	1	655
1	2	6	m	18	r	2	42	J	D	incon	incon	11	11	1	1463
1	2	6	m	18	r	2	43	S	K	incon	incon	14	14	1	525
1	2	6	m	18	r	2	44	J	D	incon	incon	11	13	0	802
1	2	6	m	18	r	2	45	K	K	incon	con	14	14	1	987
1	2	6	m	18	r	2	46	J	J	con	con	13	13	1	469
1	2	6	m	18	r	2	47	S	K	con	incon	14	14	1	557
1	2	6	m	18	r	2	48	D	D	incon	con	11	11	1	816
1	2	6	m	18	r	3	1	L	L	con	con	15	15	1	820
1	2	6	m	18	r	3	2	D	D	con	con	11	11	1	525
1	2	6	m	18	r	3	3	S	S	con	con	10	10	1	641
1	2	6	m	18	r	3	4	L	J	con	incon	13	13	1	665
1	2	6	m	18	r	3	5	K	F	incon	incon	12	12	1	1279
1	2	6	m	18	r	3	6	S	S	incon	con	10	10	1	517
1	2	6	m	18	r	3	7	F	F	con	con	12	12	1	858
1	2	6	m	18	r	3	8	L	L	con	con	15	15	1	689
1	2	6	m	18	r	3	9	D	D	con	con	11	11	1	663
1	2	6	m	18	r	3	10	K	F	con	incon	12	12	1	950
1	2	6	m	18	r	3	11	D	L	incon	incon	15	15	1	978
1	2	6	m	18	r	3	12	K	K	incon	con	14	14	1	748
1	2	6	m	18	r	3	13	L	J	con	incon	13	13	1	711
1	2	6	m	18	r	3	14	S	K	incon	incon	14	14	1	1132
1	2	6	m	18	r	3	15	J	D	incon	incon	11	11	1	552
1	2	6	m	18	r	3	16	L	L	incon	con	15	15	1	972
1	2	6	m	18	r	3	17	S	K	con	incon	14	14	1	630
1	2	6	m	18	r	3	18	F	F	incon	con	12	12	1	831
1	2	6	m	18	r	3	19	J	J	con	con	13	13	1	655
1	2	6	m	18	r	3	20	F	F	con	con	12	0	0	2004
1	2	6	m	18	r	3	21	K	K	con	con	14	14	1	647
1	2	6	m	18	r	3	22	F	S	con	incon	10	11	0	583
1	2	6	m	18	r	3	23	D	L	incon	incon	15	15	1	729
1	2	6	m	18	r	3	24	J	J	incon	con	13	13	1	645
1	2	6	m	18	r	3	25	D	D	con	con	11	11	1	1229
1	2	6	m	18	r	3	26	F	F	con	con	12	12	1	829
1	2	6	m	18	r	3	27	S	K	con	incon	14	14	1	613
1	2	6	m	18	r	3	28	J	J	incon	con	13	13	1	678
1	2	6	m	18	r	3	29	F	S	con	incon	10	10	1	661
1	2	6	m	18	r	3	30	L	J	incon	incon	13	13	1	563
1	2	6	m	18	r	3	31	K	F	incon	incon	12	12	1	862
1	2	6	m	18	r	3	32	J	D	incon	incon	11	11	1	773
1	2	6	m	18	r	3	33	K	K	incon	con	14	14	1	704
1	2	6	m	18	r	3	34	D	L	con	incon	15	15	1	646
1	2	6	m	18	r	3	35	J	J	incon	con	13	13	1	437
1	2	6	m	18	r	3	36	D	D	con	con	11	11	1	862
1	2	6	m	18	r	3	37	K	K	con	con	14	14	1	596
1	2	6	m	18	r	3	38	F	S	con	incon	10	10	1	670
1	2	6	m	18	r	3	39	L	L	incon	con	15	15	1	437
1	2	6	m	18	r	3	40	F	S	con	incon	10	11	0	453
1	2	6	m	18	r	3	41	D	L	incon	incon	15	15	1	589
1	2	6	m	18	r	3	42	S	S	incon	con	10	10	1	567
1	2	6	m	18	r	3	43	L	J	con	incon	13	13	1	594
1	2	6	m	18	r	3	44	S	K	incon	incon	14	14	1	556
1	2	6	m	18	r	3	45	J	D	incon	incon	11	11	1	1192
1	2	6	m	18	r	3	46	S	S	incon	con	10	10	1	601
1	2	6	m	18	r	3	47	J	D	con	incon	11	11	1	627
1	2	6	m	18	r	3	48	K	F	incon	incon	12	12	1	619
1	2	6	m	18	r	4	1	J	D	con	incon	11	11	1	689
1	2	6	m	18	r	4	2	F	S	incon	incon	10	10	1	630
1	2	6	m	18	r	4	3	D	D	incon	con	11	11	1	607
1	2	6	m	18	r	4	4	S	K	con	incon	14	14	1	560
1	2	6	m	18	r	4	5	L	J	incon	incon	13	13	1	427
1	2	6	m	18	r	4	6	D	D	incon	con	11	10	0	443
1	2	6	m	18	r	4	7	S	K	con	incon	14	14	1	555
1	2	6	m	18	r	4	8	D	L	incon	incon	15	15	1	911
1	2	6	m	18	r	4	9	S	K	incon	incon	14	14	1	507
1	2	6	m	18	r	4	10	F	F	incon	con	12	12	1	776
1	2	6	m	18	r	4	11	L	L	con	con	15	14	0	627
1	2	6	m	18	r	4	12	J	J	con	con	13	13	1	635
1	2	6	m	18	r	4	13	S	S	con	con	10	10	1	563
1	2	6	m	18	r	4	14	D	L	con	incon	15	15	1	542
1	2	6	m	18	r	4	15	K	K	incon	con	14	14	1	442
1	2	6	m	18	r	4	16	S	S	con	con	10	10	1	569
1	2	6	m	18	r	4	17	L	J	con	incon	13	13	1	604
1	2	6	m	18	r	4	18	D	D	incon	con	11	11	1	542
1	2	6	m	18	r	4	19	S	S	con	con	10	10	1	570
1	2	6	m	18	r	4	20	J	J	con	con	13	13	1	605
1	2	6	m	18	r	4	21	S	K	con	incon	14	14	1	542
1	2	6	m	18	r	4	22	J	D	incon	incon	11	11	1	658
1	2	6	m	18	r	4	23	K	F	incon	incon	12	12	1	641
1	2	6	m	18	r	4	24	J	D	incon	incon	11	11	1	1017
1	2	6	m	18	r	4	25	F	F	incon	con	12	12	1	1169
1	2	6	m	18	r	4	26	L	L	con	con	15	15	1	676
1	2	6	m	18	r	4	27	J	J	con	con	13	13	1	570
1	2	6	m	18	r	4	28	F	S	con	incon	10	10	1	973
1	2	6	m	18	r	4	29	J	D	incon	incon	11	11	1	800
1	2	6	m	18	r	4	30	K	F	incon	incon	12	12	1	770
1	2	6	m	18	r	4	31	S	S	incon	con	10	10	1	572
1	2	6	m	18	r	4	32	D	L	con	incon	15	15	1	559
1	2	6	m	18	r	4	33	K	F	incon	incon	12	12	1	930
1	2	6	m	18	r	4	34	D	L	incon	incon	15	15	1	558
1	2	6	m	18	r	4	35	F	F	incon	con	12	13	0	713
1	2	6	m	18	r	4	36	K	K	con	con	14	14	1	582
1	2	6	m	18	r	4	37	F	S	con	incon	10	10	1	1232
1	2	6	m	18	r	4	38	L	J	incon	incon	13	13	1	640
1	2	6	m	18	r	4	39	F	F	incon	con	12	12	1	1192
1	2	6	m	18	r	4	40	L	J	con	incon	13	13	1	601
1	2	6	m	18	r	4	41	K	K	incon	con	14	14	1	523
1	2	6	m	18	r	4	42	L	L	con	con	15	15	1	672
1	2	6	m	18	r	4	43	K	K	con	con	14	14	1	527
1	2	6	m	18	r	4	44	F	S	con	incon	10	10	1	1027
1	2	6	m	18	r	4	45	D	D	incon	con	11	11	1	643
1	2	6	m	18	r	4	46	L	L	con	con	15	15	1	667
1	2	6	m	18	r	4	47	K	F	con	incon	12	12	1	802
1	2	6	m	18	r	4	48	J	J	incon	con	13	13	1	611
1	2	6	m	18	r	5	1	L	J	con	incon	13	13	1	596
1	2	6	m	18	r	5	2	S	K	incon	incon	14	14	1	414
1	2	6	m	18	r	5	3	D	D	incon	con	11	11	1	535
1	2	6	m	18	r	5	4	S	S	con	con	10	10	1	467
1	2	6	m	18	r	5	5	K	K	con	con	14	14	1	546
1	2	6	m	18	r	5	6	J	J	con	con	13	13	1	574
1	2	6	m	18	r	5	7	D	L	con	incon	15	15	1	513
1	2	6	m	18	r	5	8	K	K	incon	con	14	14	1	677
1	2	6	m	18	r	5	9	J	D	con	incon	11	11	1	636
1	2	6	m	18	r	5	10	K	F	incon	incon	12	12	1	780
1	2	6	m	18	r	5	11	L	J	incon	incon	13	13	1	726
1	2	6	m	18	r	5	12	F	S	incon	incon	10	10	1	570
1	2	6	m	18	r	5	13	J	J	incon	con	13	15	0	597
1	2	6	m	18	r	5	14	K	F	con	incon	12	13	0	1311
1	2	6	m	18	r	5	15	J	D	incon	incon	11	11	1	1347
1	2	6	m	18	r	5	16	K	F	incon	incon	12	12	1	783
1	2	6	m	18	r	5	17	D	D	incon	con	11	10	0	897
1	2	6	m	18	r	5	18	F	S	con	incon	10	10	1	662
1	2	6	m	18	r	5	19	L	L	incon	con	15	15	1	717
1	2	6	m	18	r	5	20	F	F	con	con	12	12	1	602
1	2	6	m	18	r	5	21	S	S	con	con	10	10	1	556
1	2	6	m	18	r	5	22	K	F	con	incon	12	11	0	583
1	2	6	m	18	r	5	23	D	L	incon	incon	15	15	1	770
1	2	6	m	18	r	5	24	S	K	incon	incon	14	14	1	437
1	2	6	m	18	r	5	25	J	D	incon	incon	11	11	1	717
1	2	6	m	18	r	5	26	L	L	incon	con	15	15	1	634
1	2	6	m	18	r	5	27	S	S	con	con	10	10	1	514
1	2	6	m	18	r	5	28	J	J	con	con	13	13	1	799
1	2	6	m	18	r	5	29	D	L	con	incon	15	15	1	841
1	2	6	m	18	r	5	30	K	K	incon	con	14	14	1	704
1	2	6	m	18	r	5	31	J	J	con	con	13	13	1	558
1	2	6	m	18	r	5	32	D	L	con	incon	15	15	1	577
1	2	6	m	18	r	5	33	S	K	incon	incon	14	14	1	1019
1	2	6	m	18	r	5	34	D	D	incon	con	11	11	1	708
1	2	6	m	18	r	5	35	S	S	con	con	10	10	1	625
1	2	6	m	18	r	5	36	F	F	con	con	12	12	1	737
1	2	6	m	18	r	5	37	J	D	con	incon	11	11	1	725
1	2	6	m	18	r	5	38	F	S	incon	incon	10	10	1	625
1	2	6	m	18	r	5	39	L	L	incon	con	15	15	1	642
1	2	6	m	18	r	5	40	F	F	con	con	12	12	1	1073
1	2	6	m	18	r	5	41	L	L	con	con	15	15	1	1064
1	2	6	m	18	r	5	42	S	K	con	incon	14	14	1	607
1	2	6	m	18	r	5	43	D	D	incon	con	11	11	1	712
1	2	6	m	18	r	5	44	L	J	con	incon	13	13	1	637
1	2	6	m	18	r	5	45	F	S	incon	incon	10	10	1	693
1	2	6	m	18	r	5	46	K	K	incon	con	14	14	1	689
1	2	6	m	18	r	5	47	L	J	con	incon	13	13	1	769
1	2	6	m	18	r	5	48	F	F	incon	con	12	12	1	619
1	3	7	v	19	l	1	1	D	D	con	con	11	11	1	967
1	3	7	v	19	l	1	2	J	F	con	incon	12	12	1	1146
1	3	7	v	19	l	1	3	S	L	incon	incon	15	15	1	1509
1	3	7	v	19	l	1	4	F	D	incon	incon	11	11	1	946
1	3	7	v	19	l	1	5	S	S	incon	con	10	10	1	693
1	3	7	v	19	l	1	6	L	K	con	incon	14	0	0	2004
1	3	7	v	19	l	1	7	D	S	incon	incon	10	10	1	788
1	3	7	v	19	l	1	8	J	F	incon	incon	12	12	1	926
1	3	7	v	19	l	1	9	S	L	incon	incon	15	15	1	1666
1	3	7	v	19	l	1	10	K	K	incon	con	14	0	0	2004
1	3	7	v	19	l	1	11	J	J	con	con	13	13	1	1937
1	3	7	v	19	l	1	12	S	L	con	incon	15	15	1	1773
1	3	7	v	19	l	1	13	J	J	incon	con	13	13	1	1319
1	3	7	v	19	l	1	14	L	L	con	con	15	0	0	2004
1	3	7	v	19	l	1	15	J	F	con	incon	12	12	1	1276
1	3	7	v	19	l	1	16	L	K	incon	incon	14	14	1	1482
1	3	7	v	19	l	1	17	F	F	incon	con	12	12	1	1376
1	3	7	v	19	l	1	18	L	K	con	incon	14	13	0	1002
1	3	7	v	19	l	1	19	F	D	incon	incon	11	11	1	1307
1	3	7	v	19	l	1	20	S	L	incon	incon	15	15	1	1088
1	3	7	v	19	l	1	21	J	J	incon	con	13	13	1	1238
1	3	7	v	19	l	1	22	K	K	con	con	14	14	1	1622
1	3	7	v	19	l	1	23	F	D	con	incon	11	11	1	1031
1	3	7	v	19	l	1	24	K	K	incon	con	14	0	0	2004
1	3	7	v	19	l	1	25	F	D	con	incon	11	11	1	743
1	3	7	v	19	l	1	26	L	K	incon	incon	14	14	1	1051
1	3	7	v	19	l	1	27	F	F	incon	con	12	12	1	1090
1	3	7	v	19	l	1	28	S	S	con	con	10	10	1	976
1	3	7	v	19	l	1	29	K	J	con	incon	13	13	1	875
1	3	7	v	19	l	1	30	F	F	incon	con	12	12	1	1256
1	3	7	v	19	l	1	31	L	L	con	con	15	13	0	1080
1	3	7	v	19	l	1	32	K	K	con	con	14	14	1	1853
1	3	7	v	19	l	1	33	S	S	con	con	10	10	1	749
1	3	7	v	19	l	1	34	J	F	con	incon	12	12	1	1064
1	3	7	v	19	l	1	35	D	D	incon	con	11	11	1	935
1	3	7	v	19	l	1	36	S	S	con	con	10	10	1	779
1	3	7	v	19	l	1	37	K	J	con	incon	13	13	1	1165
1	3	7	v	19	l	1	38	D	S	incon	incon	10	10	1	1168
1	3	7	v	19	l	1	39	K	J	incon	incon	13	13	1	1051
1	3	7	v	19	l	1	40	D	S	incon	incon	10	10	1	858
1	3	7	v	19	l	1	41	J	J	incon	con	13	13	1	905
1	3	7	v	19	l	1	42	D	D	con	con	11	11	1	1390
1	3	7	v	19	l	1	43	L	L	con	con	15	15	1	1304
1	3	7	v	19	l	1	44	K	J	con	incon	13	13	1	941
1	3	7	v	19	l	1	45	D	D	incon	con	11	11	1	728
1	3	7	v	19	l	1	46	F	F	con	con	12	12	1	1620
1	3	7	v	19	l	1	47	D	S	con	incon	10	10	1	821
1	3	7	v	19	l	1	48	L	L	incon	con	15	15	1	1926
1	3	7	v	19	l	2	1	F	D	con	incon	11	11	1	825
1	3	7	v	19	l	2	2	J	J	incon	con	13	13	1	1057
1	3	7	v	19	l	2	3	K	K	con	con	14	0	0	2004
1	3	7	v	19	l	2	4	S	S	con	con	10	10	1	545
1	3	7	v	19	l	2	5	L	K	con	incon	14	14	1	949
1	3	7	v	19	l	2	6	J	F	incon	incon	12	12	1	1944
1	3	7	v	19	l	2	7	L	L	incon	con	15	15	1	1131
1	3	7	v	19	l	2	8	J	F	con	incon	12	12	1	1463
1	3	7	v	19	l	2	9	K	K	incon	con	14	14	1	1373
1	3	7	v	19	l	2	10	F	F	con	con	12	12	1	1336
1	3	7	v	19	l	2	11	S	L	con	incon	15	15	1	1228
1	3	7	v	19	l	2	12	F	D	incon	incon	11	11	1	1043
1	3	7	v	19	l	2	13	J	J	incon	con	13	13	1	1011
1	3	7	v	19	l	2	14	D	S	con	incon	10	10	1	636
1	3	7	v	19	l	2	15	L	K	incon	incon	14	14	1	1860
1	3	7	v	19	l	2	16	F	F	incon	con	12	12	1	1626
1	3	7	v	19	l	2	17	S	S	con	con	10	10	1	714
1	3	7	v	19	l	2	18	L	L	con	con	15	15	1	863
1	3	7	v	19	l	2	19	F	F	con	con	12	12	1	1189
1	3	7	v	19	l	2	20	L	K	con	incon	14	14	1	1168
1	3	7	v	19	l	2	21	F	D	incon	incon	11	11	1	1194
1	3	7	v	19	l	2	22	S	L	incon	incon	15	15	1	1267
1	3	7	v	19	l	2	23	J	J	incon	con	13	13	1	1098
1	3	7	v	19	l	2	24	D	D	con	con	11	11	1	847
1	3	7	v	19	l	2	25	K	K	con	con	14	14	1	1015
1	3	7	v	19	l	2	26	D	S	con	incon	10	10	1	847
1	3	7	v	19	l	2	27	K	K	incon	con	14	14	1	1375
1	3	7	v	19	l	2	28	J	J	con	con	13	15	0	1537
1	3	7	v	19	l	2	29	D	D	con	con	11	11	1	1877
1	3	7	v	19	l	2	30	J	F	con	incon	12	12	1	1554
1	3	7	v	19	l	2	31	S	S	incon	con	10	10	1	773
1	3	7	v	19	l	2	32	L	L	con	con	15	15	1	1040
1	3	7	v	19	l	2	33	D	S	con	incon	10	10	1	1192
1	3	7	v	19	l	2	34	K	J	incon	incon	13	13	1	1265
1	3	7	v	19	l	2	35	L	L	incon	con	15	0	0	2004
1	3	7	v	19	l	2	36	D	D	con	con	11	11	1	993
1	3	7	v	19	l	2	37	K	J	con	incon	13	13	1	1146
1	3	7	v	19	l	2	38	S	L	incon	incon	15	0	0	2004
1	3	7	v	19	l	2	39	F	D	incon	incon	11	11	1	1254
1	3	7	v	19	l	2	40	S	S	incon	con	10	10	1	829
1	3	7	v	19	l	2	41	J	F	con	incon	12	12	1	1134
1	3	7	v	19	l	2	42	D	S	incon	incon	10	10	1	1089
1	3	7	v	19	l	2	43	K	J	incon	incon	13	13	1	1496
1	3	7	v	19	l	2	44	F	F	incon	con	12	12	1	1701
1	3	7	v	19	l	2	45	K	J	con	incon	13	13	1	1002
1	3	7	v	19	l	2	46	S	L	incon	incon	15	15	1	1755
1	3	7	v	19	l	2	47	D	D	incon	con	11	11	1	1078
1	3	7	v	19	l	2	48	L	K	con	incon	14	15	0	1604
1	3	7	v	19	l	3	1	L	K	con	incon	14	14	1	1177
1	3	7	v	19	l	3	2	J	J	incon	con	13	13	1	1547
1	3	7	v	19	l	3	3	F	D	con	incon	11	11	1	958
1	3	7	v	19	l	3	4	S	L	incon	incon	15	15	1	1328
1	3	7	v	19	l	3	5	D	D	incon	con	11	11	1	860
1	3	7	v	19	l	3	6	S	S	con	con	10	10	1	875
1	3	7	v	19	l	3	7	D	D	con	con	11	11	1	1449
1	3	7	v	19	l	3	8	S	S	con	con	10	10	1	849
1	3	7	v	19	l	3	9	L	K	con	incon	14	14	1	1472
1	3	7	v	19	l	3	10	S	S	incon	con	10	10	1	822
1	3	7	v	19	l	3	11	L	K	con	incon	14	0	0	2004
1	3	7	v	19	l	3	12	F	D	incon	incon	11	11	1	816
1	3	7	v	19	l	3	13	J	J	incon	con	13	13	1	1121
1	3	7	v	19	l	3	14	D	S	con	incon	10	10	1	726
1	3	7	v	19	l	3	15	K	J	incon	incon	13	13	1	722
1	3	7	v	19	l	3	16	D	S	incon	incon	10	10	1	815
1	3	7	v	19	l	3	17	L	L	incon	con	15	15	1	1319
1	3	7	v	19	l	3	18	F	F	con	con	12	12	1	964
1	3	7	v	19	l	3	19	L	K	con	incon	14	14	1	1319
1	3	7	v	19	l	3	20	S	S	incon	con	10	10	1	859
1	3	7	v	19	l	3	21	K	K	con	con	14	14	1	978
1	3	7	v	19	l	3	22	F	D	con	incon	11	11	1	804
1	3	7	v	19	l	3	23	S	L	incon	incon	15	15	1	1134
1	3	7	v	19	l	3	24	K	J	incon	incon	13	13	1	1554
1	3	7	v	19	l	3	25	D	S	incon	incon	10	10	1	725
1	3	7	v	19	l	3	26	J	J	incon	con	13	13	1	937
1	3	7	v	19	l	3	27	F	F	con	con	12	12	1	901
1	3	7	v	19	l	3	28	J	J	con	con	13	13	1	1187
1	3	7	v	19	l	3	29	S	L	con	incon	15	15	1	1116
1	3	7	v	19	l	3	30	K	J	incon	incon	13	13	1	1641
1	3	7	v	19	l	3	31	D	D	incon	con	11	11	1	688
1	3	7	v	19	l	3	32	L	L	con	con	15	15	1	1110
1	3	7	v	19	l	3	33	J	F	con	incon	12	12	1	1387
1	3	7	v	19	l	3	34	L	L	incon	con	15	15	1	1173
1	3	7	v	19	l	3	35	J	F	con	incon	12	12	1	1647
1	3	7	v	19	l	3	36	S	L	incon	incon	15	15	1	974
1	3	7	v	19	l	3	37	J	F	incon	incon	12	0	0	2004
1	3	7	v	19	l	3	38	D	S	incon	incon	10	10	1	961
1	3	7	v	19	l	3	39	K	K	incon	con	14	14	1	1228
1	3	7	v	19	l	3	40	L	L	con	con	15	15	1	1396
1	3	7	v	19	l	3	41	K	J	con	incon	13	13	1	1437
1	3	7	v	19	l	3	42	F	F	incon	con	12	12	1	1781
1	3	7	v	19	l	3	43	K	K	con	con	14	14	1	1318
1	3	7	v	19	l	3	44	F	F	con	con	12	12	1	1115
1	3	7	v	19	l	3	45	D	D	con	con	11	11	1	992
1	3	7	v	19	l	3	46	J	F	con	incon	12	12	1	1201
1	3	7	v	19	l	3	47	K	K	incon	con	14	14	1	1554
1	3	7	v	19	l	3	48	F	D	con	incon	11	11	1	678
1	3	7	v	19	l	4	1	D	S	con	incon	10	10	1	738
1	3	7	v	19	l	4	2	L	K	incon	incon	14	14	1	1350
1	3	7	v	19	l	4	3	J	J	incon	con	13	13	1	985
1	3	7	v	19	l	4	4	K	K	con	con	14	14	1	1267
1	3	7	v	19	l	4	5	J	F	con	incon	12	12	1	1586
1	3	7	v	19	l	4	6	D	S	incon	incon	10	10	1	684
1	3	7	v	19	l	4	7	F	F	incon	con	12	12	1	978
1	3	7	v	19	l	4	8	J	J	con	con	13	13	1	748
1	3	7	v	19	l	4	9	D	S	con	incon	10	10	1	727
1	3	7	v	19	l	4	10	K	K	incon	con	14	14	1	1587
1	3	7	v	19	l	4	11	S	S	con	con	10	10	1	1245
1	3	7	v	19	l	4	12	K	K	con	con	14	14	1	1484
1	3	7	v	19	l	4	13	J	F	con	incon	12	15	0	1394
1	3	7	v	19	l	4	14	S	S	incon	con	10	0	0	2004
1	3	7	v	19	l	4	15	K	K	con	con	14	14	1	1739
1	3	7	v	19	l	4	16	S	L	con	incon	15	15	1	1327
1	3	7	v	19	l	4	17	J	J	incon	con	13	13	1	1843
1	3	7	v	19	l	4	18	F	D	con	incon	11	11	1	914
1	3	7	v	19	l	4	19	K	J	incon	incon	13	13	1	1079
1	3	7	v	19	l	4	20	S	L	incon	incon	15	15	1	925
1	3	7	v	19	l	4	21	J	F	incon	incon	12	12	1	1601
1	3	7	v	19	l	4	22	L	L	incon	con	15	15	1	898
1	3	7	v	19	l	4	23	K	J	con	incon	13	13	1	943
1	3	7	v	19	l	4	24	S	L	incon	incon	15	15	1	947
1	3	7	v	19	l	4	25	F	D	incon	incon	11	11	1	1054
1	3	7	v	19	l	4	26	L	K	incon	incon	14	14	1	1629
1	3	7	v	19	l	4	27	J	J	incon	con	13	13	1	973
1	3	7	v	19	l	4	28	S	S	con	con	10	10	1	1288
1	3	7	v	19	l	4	29	F	D	con	incon	11	11	1	1094
1	3	7	v	19	l	4	30	L	L	incon	con	15	15	1	1283
1	3	7	v	19	l	4	31	F	F	con	con	12	11	0	1281
1	3	7	v	19	l	4	32	K	J	con	incon	13	0	0	2004
1	3	7	v	19	l	4	33	L	L	incon	con	15	15	1	1280
1	3	7	v	19	l	4	34	D	D	con	con	11	11	1	1070
1	3	7	v	19	l	4	35	F	F	con	con	12	12	1	1141
1	3	7	v	19	l	4	36	D	D	con	con	11	11	1	1033
1	3	7	v	19	l	4	37	J	F	con	incon	12	12	1	1328
1	3	7	v	19	l	4	38	L	K	incon	incon	14	14	1	1188
1	3	7	v	19	l	4	39	D	S	incon	incon	10	10	1	774
1	3	7	v	19	l	4	40	L	K	incon	incon	14	14	1	1808
1	3	7	v	19	l	4	41	F	F	incon	con	12	12	1	1041
1	3	7	v	19	l	4	42	D	D	con	con	11	11	1	1072
1	3	7	v	19	l	4	43	S	L	con	incon	15	15	1	895
1	3	7	v	19	l	4	44	F	D	incon	incon	11	11	1	748
1	3	7	v	19	l	4	45	L	L	incon	con	15	15	1	1112
1	3	7	v	19	l	4	46	D	D	con	con	11	11	1	884
1	3	7	v	19	l	4	47	K	J	con	incon	13	13	1	1987
1	3	7	v	19	l	4	48	S	S	incon	con	10	10	1	1556
1	3	7	v	19	l	5	1	L	K	con	incon	14	14	1	1043
1	3	7	v	19	l	5	2	J	J	incon	con	13	13	1	1027
1	3	7	v	19	l	5	3	D	D	con	con	11	11	1	555
1	3	7	v	19	l	5	4	F	F	con	con	12	12	1	1470
1	3	7	v	19	l	5	5	L	L	con	con	15	15	1	1213
1	3	7	v	19	l	5	6	K	J	con	incon	13	13	1	869
1	3	7	v	19	l	5	7	S	S	incon	con	10	10	1	485
1	3	7	v	19	l	5	8	D	D	con	con	11	12	0	987
1	3	7	v	19	l	5	9	F	F	con	con	12	12	1	1764
1	3	7	v	19	l	5	10	D	S	con	incon	10	10	1	807
1	3	7	v	19	l	5	11	K	K	incon	con	14	14	1	1104
1	3	7	v	19	l	5	12	F	F	con	con	12	12	1	1197
1	3	7	v	19	l	5	13	D	D	con	con	11	11	1	1031
1	3	7	v	19	l	5	14	K	J	con	incon	13	13	1	982
1	3	7	v	19	l	5	15	S	L	incon	incon	15	15	1	817
1	3	7	v	19	l	5	16	J	F	incon	incon	12	12	1	1441
1	3	7	v	19	l	5	17	S	S	incon	con	10	10	1	752
1	3	7	v	19	l	5	18	J	J	con	con	13	13	1	756
1	3	7	v	19	l	5	19	S	S	con	con	10	10	1	624
1	3	7	v	19	l	5	20	F	D	con	incon	11	11	1	936
1	3	7	v	19	l	5	21	K	K	incon	con	14	14	1	1780
1	3	7	v	19	l	5	22	L	L	con	con	15	15	1	990
1	3	7	v	19	l	5	23	J	F	con	incon	12	12	1	1192
1	3	7	v	19	l	5	24	S	S	incon	con	10	10	1	977
1	3	7	v	19	l	5	25	J	J	con	con	13	13	1	1076
1	3	7	v	19	l	5	26	S	L	con	incon	15	15	1	1058
1	3	7	v	19	l	5	27	J	F	incon	incon	12	12	1	1264
1	3	7	v	19	l	5	28	D	S	incon	incon	10	10	1	631
1	3	7	v	19	l	5	29	L	K	incon	incon	14	14	1	1535
1	3	7	v	19	l	5	30	J	J	incon	con	13	13	1	1163
1	3	7	v	19	l	5	31	L	L	con	con	15	15	1	726
1	3	7	v	19	l	5	32	J	F	con	incon	12	12	1	1265
1	3	7	v	19	l	5	33	K	K	incon	con	14	14	1	1496
1	3	7	v	19	l	5	34	S	L	con	incon	15	15	1	949
1	3	7	v	19	l	5	35	K	J	incon	incon	13	13	1	1721
1	3	7	v	19	l	5	36	F	D	incon	incon	11	11	1	949
1	3	7	v	19	l	5	37	L	K	incon	incon	14	14	1	1832
1	3	7	v	19	l	5	38	F	F	incon	con	12	12	1	1304
1	3	7	v	19	l	5	39	D	S	con	incon	10	10	1	901
1	3	7	v	19	l	5	40	L	K	incon	incon	14	14	1	1059
1	3	7	v	19	l	5	41	D	D	incon	con	11	11	1	1649
1	3	7	v	19	l	5	42	K	J	con	incon	13	13	1	1465
1	3	7	v	19	l	5	43	F	D	incon	incon	11	11	1	967
1	3	7	v	19	l	5	44	L	L	incon	con	15	15	1	906
1	3	7	v	19	l	5	45	F	D	con	incon	11	11	1	1519
1	3	7	v	19	l	5	46	S	L	incon	incon	15	0	0	2004
1	3	7	v	19	l	5	47	K	K	incon	con	14	14	1	1100
1	3	7	v	19	l	5	48	D	S	con	incon	10	10	1	1090
2	0	8	v	18	r	1	1	S	D	con	incon	11	11	1	670
2	0	8	v	18	r	1	2	K	K	incon	con	14	14	1	541
2	0	8	v	18	r	1	3	L	S	con	incon	10	10	1	720
2	0	8	v	18	r	1	4	D	F	incon	incon	12	12	1	1293
2	0	8	v	18	r	1	5	L	L	incon	con	15	15	1	571
2	0	8	v	18	r	1	6	F	F	con	con	12	12	1	661
2	0	8	v	18	r	1	7	J	K	con	incon	14	14	1	684
2	0	8	v	18	r	1	8	L	S	incon	incon	10	10	1	627
2	0	8	v	18	r	1	9	J	K	incon	incon	14	14	1	619
2	0	8	v	18	r	1	10	F	F	incon	con	12	12	1	596
2	0	8	v	18	r	1	11	D	D	con	con	11	11	1	702
2	0	8	v	18	r	1	12	L	L	con	con	15	15	1	611
2	0	8	v	18	r	1	13	D	D	con	con	11	11	1	620
2	0	8	v	18	r	1	14	F	J	con	incon	13	13	1	581
2	0	8	v	18	r	1	15	L	S	incon	incon	10	10	1	591
2	0	8	v	18	r	1	16	J	J	incon	con	13	13	1	561
2	0	8	v	18	r	1	17	K	L	con	incon	15	15	1	700
2	0	8	v	18	r	1	18	S	S	incon	con	10	10	1	625
2	0	8	v	18	r	1	19	D	D	con	con	11	11	1	666
2	0	8	v	18	r	1	20	J	J	con	con	13	13	1	561
2	0	8	v	18	r	1	21	K	L	con	incon	15	15	1	756
2	0	8	v	18	r	1	22	S	D	incon	incon	11	11	1	1343
2	0	8	v	18	r	1	23	F	F	incon	con	12	12	1	627
2	0	8	v	18	r	1	24	K	K	con	con	14	14	1	914
2	0	8	v	18	r	1	25	D	F	con	incon	12	12	1	560
2	0	8	v	18	r	1	26	J	K	incon	incon	14	14	1	587
2	0	8	v	18	r	1	27	D	F	incon	incon	12	12	1	557
2	0	8	v	18	r	1	28	S	S	incon	con	10	10	1	552
2	0	8	v	18	r	1	29	J	J	con	con	13	13	1	523
2	0	8	v	18	r	1	30	D	D	con	con	11	11	1	616
2	0	8	v	18	r	1	31	K	K	con	con	14	14	1	609
2	0	8	v	18	r	1	32	S	D	con	incon	11	11	1	618
2	0	8	v	18	r	1	33	J	J	incon	con	13	13	1	451
2	0	8	v	18	r	1	34	D	F	con	incon	12	12	1	555
2	0	8	v	18	r	1	35	J	K	incon	incon	14	14	1	526
2	0	8	v	18	r	1	36	S	S	incon	con	10	10	1	691
2	0	8	v	18	r	1	37	K	L	con	incon	15	15	1	712
2	0	8	v	18	r	1	38	S	S	incon	con	10	10	1	1413
2	0	8	v	18	r	1	39	L	L	con	con	15	15	1	582
2	0	8	v	18	r	1	40	F	J	con	incon	13	13	1	664
2	0	8	v	18	r	1	41	K	L	incon	incon	15	15	1	1815
2	0	8	v	18	r	1	42	S	D	incon	incon	11	11	1	975
2	0	8	v	18	r	1	43	F	F	incon	con	12	12	1	529
2	0	8	v	18	r	1	44	K	K	con	con	14	14	1	558
2	0	8	v	18	r	1	45	L	S	con	incon	10	10	1	593
2	0	8	v	18	r	1	46	F	J	incon	incon	13	12	0	554
2	0	8	v	18	r	1	47	L	L	incon	con	15	15	1	702
2	0	8	v	18	r	1	48	F	J	con	incon	13	13	1	628
2	0	8	v	18	r	2	1	F	F	con	con	12	13	0	505
2	0	8	v	18	r	2	2	K	K	con	con	14	14	1	814
2	0	8	v	18	r	2	3	F	J	con	incon	13	13	1	1407
2	0	8	v	18	r	2	4	K	L	incon	incon	15	15	1	1072
2	0	8	v	18	r	2	5	S	D	incon	incon	11	11	1	646
2	0	8	v	18	r	2	6	J	J	incon	con	13	13	1	1438
2	0	8	v	18	r	2	7	S	D	con	incon	11	11	1	870
2	0	8	v	18	r	2	8	F	J	incon	incon	13	13	1	605
2	0	8	v	18	r	2	9	K	K	incon	con	14	14	1	814
2	0	8	v	18	r	2	10	J	J	con	con	13	13	1	535
2	0	8	v	18	r	2	11	L	S	con	incon	10	10	1	859
2	0	8	v	18	r	2	12	K	K	incon	con	14	14	1	530
2	0	8	v	18	r	2	13	D	F	con	incon	12	12	1	767
2	0	8	v	18	r	2	14	L	S	incon	incon	10	10	1	657
2	0	8	v	18	r	2	15	F	F	incon	con	12	13	0	904
2	0	8	v	18	r	2	16	L	L	con	con	15	15	1	902
2	0	8	v	18	r	2	17	S	D	con	incon	11	11	1	1371
2	0	8	v	18	r	2	18	K	L	incon	incon	15	15	1	878
2	0	8	v	18	r	2	19	J	J	incon	con	13	13	1	724
2	0	8	v	18	r	2	20	S	S	con	con	10	10	1	664
2	0	8	v	18	r	2	21	D	F	con	incon	12	12	1	1903
2	0	8	v	18	r	2	22	J	K	incon	incon	14	14	1	692
2	0	8	v	18	r	2	23	D	F	incon	incon	12	12	1	809
2	0	8	v	18	r	2	24	J	K	incon	incon	14	14	1	834
2	0	8	v	18	r	2	25	D	D	incon	con	11	11	1	850
2	0	8	v	18	r	2	26	K	K	con	con	14	14	1	1274
2	0	8	v	18	r	2	27	F	J	con	incon	13	13	1	1296
2	0	8	v	18	r	2	28	L	S	incon	incon	10	10	1	909
2	0	8	v	18	r	2	29	D	F	incon	incon	12	12	1	1698
2	0	8	v	18	r	2	30	J	K	incon	incon	14	14	1	727
2	0	8	v	18	r	2	31	D	D	incon	con	11	11	1	1603
[truncated: 3,761 more rows]
