# Supplementary material for: The Congruency Sequence Effect 3.0: A Critical Test of Conflict Adaptation
Source: PLoS One. 2014 Oct 23;9(10):e110462. doi: 10.1371/journal.pone.0110462 (PMC4207697; doi:10.1371/journal.pone.0110462)
Supplement: Dataset S4 — Data of the flanker task in Experiment 2A. (CSV) [file pone.0110462.s004.csv]

Condition	Participant	Gender	Age	Handedness	Block	Trial	Flanker	Target	PreviousCongruency	Congruency	ExpectedResponse	Response	Correctness	ReactionTime
1	1	v	24	r	1	1	D	J	con	incon	13	13	1	1170
1	1	v	24	r	1	2	K	S	incon	incon	10	10	1	906
1	1	v	24	r	1	3	D	J	incon	incon	13	13	1	1007
1	1	v	24	r	1	4	L	L	incon	con	15	15	1	1009
1	1	v	24	r	1	5	S	S	con	con	10	10	1	1126
1	1	v	24	r	1	6	F	K	con	incon	14	14	1	934
1	1	v	24	r	1	7	S	S	incon	con	10	10	1	788
1	1	v	24	r	1	8	F	K	con	incon	14	14	1	1045
1	1	v	24	r	1	9	J	L	incon	incon	15	15	1	1128
1	1	v	24	r	1	10	S	F	incon	incon	12	12	1	1452
1	1	v	24	r	1	11	K	K	incon	con	14	14	1	905
1	1	v	24	r	1	12	J	J	con	con	13	13	1	709
1	1	v	24	r	1	13	L	D	con	incon	11	11	1	895
1	1	v	24	r	1	14	K	S	incon	incon	10	10	1	821
1	1	v	24	r	1	15	L	L	incon	con	15	15	1	890
1	1	v	24	r	1	16	K	S	con	incon	10	10	1	777
1	1	v	24	r	1	17	F	F	incon	con	12	12	1	1436
1	1	v	24	r	1	18	J	J	con	con	13	13	1	1098
1	1	v	24	r	1	19	D	D	con	con	11	11	1	1362
1	1	v	24	r	1	20	F	F	con	con	12	12	1	1361
1	1	v	24	r	1	21	K	S	con	incon	10	10	1	781
1	1	v	24	r	1	22	J	J	incon	con	13	13	1	1016
1	1	v	24	r	1	23	L	L	con	con	15	15	1	825
1	1	v	24	r	1	24	S	S	con	con	10	10	1	625
1	1	v	24	r	1	25	L	D	con	incon	11	11	1	1280
1	1	v	24	r	1	26	J	J	incon	con	13	13	1	1130
1	1	v	24	r	1	27	F	K	con	incon	14	14	1	1477
1	1	v	24	r	1	28	J	L	incon	incon	15	15	1	986
1	1	v	24	r	1	29	S	S	incon	con	10	10	1	619
1	1	v	24	r	1	30	K	K	con	con	14	14	1	850
1	1	v	24	r	1	31	D	J	con	incon	13	13	1	1096
1	1	v	24	r	1	32	K	K	incon	con	14	14	1	745
1	1	v	24	r	1	33	D	D	con	con	11	11	1	1398
1	1	v	24	r	1	34	L	L	con	con	15	15	1	785
1	1	v	24	r	1	35	S	F	con	incon	12	12	1	1497
1	1	v	24	r	1	36	L	D	incon	incon	11	11	1	1246
1	1	v	24	r	1	37	S	F	incon	incon	12	12	1	1592
1	1	v	24	r	1	38	L	D	incon	incon	11	11	1	934
1	1	v	24	r	1	39	F	F	incon	con	12	12	1	1481
1	1	v	24	r	1	40	D	D	con	con	11	11	1	1016
1	1	v	24	r	1	41	F	F	con	con	12	12	1	1248
1	1	v	24	r	1	42	D	J	con	incon	13	13	1	1094
1	1	v	24	r	1	43	K	K	incon	con	14	14	1	896
1	1	v	24	r	1	44	S	F	con	incon	12	12	1	976
1	1	v	24	r	1	45	J	L	incon	incon	15	15	1	973
1	1	v	24	r	1	46	D	D	incon	con	11	11	1	1354
1	1	v	24	r	1	47	F	K	con	incon	14	14	1	1006
1	1	v	24	r	1	48	J	L	incon	incon	15	15	1	930
1	1	v	24	r	2	1	D	D	con	con	11	11	1	894
1	1	v	24	r	2	2	K	S	con	incon	10	10	1	897
1	1	v	24	r	2	3	L	L	incon	con	15	15	1	784
1	1	v	24	r	2	4	D	J	con	incon	13	13	1	1096
1	1	v	24	r	2	5	S	F	incon	incon	12	12	1	1169
1	1	v	24	r	2	6	D	D	incon	con	11	11	1	1560
1	1	v	24	r	2	7	S	S	con	con	10	10	1	633
1	1	v	24	r	2	8	J	J	con	con	13	13	1	709
1	1	v	24	r	2	9	L	D	con	incon	11	11	1	1820
1	1	v	24	r	2	10	J	J	incon	con	13	13	1	735
1	1	v	24	r	2	11	D	D	con	con	11	11	1	558
1	1	v	24	r	2	12	L	L	con	con	15	15	1	894
1	1	v	24	r	2	13	K	S	con	incon	10	10	1	685
1	1	v	24	r	2	14	D	J	incon	incon	13	13	1	982
1	1	v	24	r	2	15	S	F	incon	incon	12	11	0	1094
1	1	v	24	r	2	16	K	K	incon	con	14	14	1	980
1	1	v	24	r	2	17	J	L	con	incon	15	15	1	797
1	1	v	24	r	2	18	K	S	incon	incon	10	10	1	707
1	1	v	24	r	2	19	L	D	incon	incon	11	11	1	1009
1	1	v	24	r	2	20	F	F	incon	con	12	12	1	1472
1	1	v	24	r	2	21	L	D	con	incon	11	11	1	930
1	1	v	24	r	2	22	K	S	incon	incon	10	10	1	785
1	1	v	24	r	2	23	J	L	incon	incon	15	15	1	908
1	1	v	24	r	2	24	K	K	incon	con	14	14	1	971
1	1	v	24	r	2	25	D	D	con	con	11	11	1	1083
1	1	v	24	r	2	26	F	K	con	incon	14	14	1	980
1	1	v	24	r	2	27	J	J	incon	con	13	13	1	1104
1	1	v	24	r	2	28	S	S	con	con	10	10	1	660
1	1	v	24	r	2	29	F	F	con	con	12	12	1	1242
1	1	v	24	r	2	30	J	L	con	incon	15	15	1	780
1	1	v	24	r	2	31	F	K	incon	incon	14	14	1	899
1	1	v	24	r	2	32	L	L	incon	con	15	15	1	786
1	1	v	24	r	2	33	S	F	con	incon	12	12	1	1328
1	1	v	24	r	2	34	D	J	incon	incon	13	13	1	936
1	1	v	24	r	2	35	S	F	incon	incon	12	12	1	982
1	1	v	24	r	2	36	J	J	incon	con	13	13	1	1017
1	1	v	24	r	2	37	L	L	con	con	15	15	1	711
1	1	v	24	r	2	38	K	K	con	con	14	14	1	704
1	1	v	24	r	2	39	D	J	con	incon	13	13	1	929
1	1	v	24	r	2	40	F	K	incon	incon	14	14	1	745
1	1	v	24	r	2	41	S	S	incon	con	10	10	1	782
1	1	v	24	r	2	42	F	K	con	incon	14	14	1	863
1	1	v	24	r	2	43	L	D	incon	incon	11	11	1	938
1	1	v	24	r	2	44	F	F	incon	con	12	12	1	1237
1	1	v	24	r	2	45	K	K	con	con	14	14	1	736
1	1	v	24	r	2	46	J	L	con	incon	15	15	1	1021
1	1	v	24	r	2	47	S	S	incon	con	10	10	1	736
1	1	v	24	r	2	48	F	F	con	con	12	12	1	1120
1	1	v	24	r	3	1	F	F	con	con	12	12	1	1474
1	1	v	24	r	3	2	K	S	con	incon	10	10	1	932
1	1	v	24	r	3	3	L	D	incon	incon	11	11	1	825
1	1	v	24	r	3	4	F	K	incon	incon	14	14	1	740
1	1	v	24	r	3	5	S	S	incon	con	10	10	1	585
1	1	v	24	r	3	6	F	K	con	incon	14	14	1	866
1	1	v	24	r	3	7	L	D	incon	incon	11	11	1	1634
1	1	v	24	r	3	8	J	J	incon	con	13	13	1	1019
1	1	v	24	r	3	9	L	L	con	con	15	15	1	867
1	1	v	24	r	3	10	K	S	con	incon	10	10	1	1288
1	1	v	24	r	3	11	D	D	incon	con	11	11	1	852
1	1	v	24	r	3	12	F	K	con	incon	14	14	1	828
1	1	v	24	r	3	13	D	J	incon	incon	13	13	1	1013
1	1	v	24	r	3	14	L	L	incon	con	15	15	1	861
1	1	v	24	r	3	15	D	J	con	incon	13	13	1	935
1	1	v	24	r	3	16	S	F	incon	incon	12	12	1	1097
1	1	v	24	r	3	17	J	L	incon	incon	15	15	1	939
1	1	v	24	r	3	18	K	K	incon	con	14	14	1	853
1	1	v	24	r	3	19	S	S	con	con	10	10	1	889
1	1	v	24	r	3	20	D	J	con	incon	13	13	1	853
1	1	v	24	r	3	21	S	F	incon	incon	12	12	1	1360
1	1	v	24	r	3	22	L	D	incon	incon	11	11	1	1282
1	1	v	24	r	3	23	J	J	incon	con	13	13	1	1055
1	1	v	24	r	3	24	F	F	con	con	12	12	1	1546
1	1	v	24	r	3	25	D	J	con	incon	13	13	1	899
1	1	v	24	r	3	26	K	K	incon	con	14	14	1	787
1	1	v	24	r	3	27	S	S	con	con	10	10	1	697
1	1	v	24	r	3	28	D	D	con	con	11	11	1	938
1	1	v	24	r	3	29	S	F	con	incon	12	12	1	1353
1	1	v	24	r	3	30	J	L	incon	incon	15	15	1	851
1	1	v	24	r	3	31	F	F	incon	con	12	12	1	942
1	1	v	24	r	3	32	J	L	con	incon	15	15	1	857
1	1	v	24	r	3	33	K	S	incon	incon	10	10	1	1085
1	1	v	24	r	3	34	J	J	incon	con	13	13	1	982
1	1	v	24	r	3	35	D	D	con	con	11	11	1	863
1	1	v	24	r	3	36	J	J	con	con	13	13	1	976
1	1	v	24	r	3	37	L	D	con	incon	11	11	1	1011
1	1	v	24	r	3	38	F	K	incon	incon	14	14	1	897
1	1	v	24	r	3	39	L	L	incon	con	15	15	1	823
1	1	v	24	r	3	40	S	F	con	incon	12	12	1	970
1	1	v	24	r	3	41	J	L	incon	incon	15	15	1	812
1	1	v	24	r	3	42	S	S	incon	con	10	10	1	629
1	1	v	24	r	3	43	K	K	con	con	14	14	1	821
1	1	v	24	r	3	44	F	F	con	con	12	12	1	1007
1	1	v	24	r	3	45	L	L	con	con	15	15	1	662
1	1	v	24	r	3	46	K	S	con	incon	10	10	1	1018
1	1	v	24	r	3	47	D	D	incon	con	11	11	1	949
1	1	v	24	r	3	48	K	K	con	con	14	14	1	825
1	1	v	24	r	4	1	L	D	con	incon	11	11	1	707
1	1	v	24	r	4	2	K	K	incon	con	14	14	1	1124
1	1	v	24	r	4	3	J	J	con	con	13	13	1	1022
1	1	v	24	r	4	4	K	K	con	con	14	14	1	853
1	1	v	24	r	4	5	D	J	con	incon	13	13	1	928
1	1	v	24	r	4	6	L	L	incon	con	15	15	1	974
1	1	v	24	r	4	7	S	S	con	con	10	10	1	1164
1	1	v	24	r	4	8	D	J	con	incon	13	13	1	1054
1	1	v	24	r	4	9	S	F	incon	incon	12	12	1	1198
1	1	v	24	r	4	10	K	K	incon	con	14	14	1	824
1	1	v	24	r	4	11	J	L	con	incon	15	15	1	984
1	1	v	24	r	4	12	F	F	incon	con	12	12	1	1096
1	1	v	24	r	4	13	D	D	con	con	11	11	1	1053
1	1	v	24	r	4	14	S	F	con	incon	12	12	1	1637
1	1	v	24	r	4	15	L	L	incon	con	15	15	1	890
1	1	v	24	r	4	16	J	J	con	con	13	13	1	1047
1	1	v	24	r	4	17	F	F	con	con	12	12	1	1170
1	1	v	24	r	4	18	J	L	con	incon	15	15	1	889
1	1	v	24	r	4	19	F	K	incon	incon	14	14	1	1444
1	1	v	24	r	4	20	L	D	incon	incon	11	11	1	1013
1	1	v	24	r	4	21	F	K	incon	incon	14	14	1	976
1	1	v	24	r	4	22	L	L	incon	con	15	15	1	895
1	1	v	24	r	4	23	K	K	con	con	14	14	1	860
1	1	v	24	r	4	24	S	S	con	con	10	10	1	1050
1	1	v	24	r	4	25	F	F	con	con	12	12	1	1789
1	1	v	24	r	4	26	D	J	con	incon	13	13	1	1007
1	1	v	24	r	4	27	K	S	incon	incon	10	10	1	1086
1	1	v	24	r	4	28	J	J	incon	con	13	13	1	1137
1	1	v	24	r	4	29	K	S	con	incon	10	10	1	812
1	1	v	24	r	4	30	J	L	incon	incon	15	15	1	976
1	1	v	24	r	4	31	S	S	incon	con	10	10	1	626
1	1	v	24	r	4	32	L	L	con	con	15	15	1	934
1	1	v	24	r	4	33	K	S	con	incon	10	10	1	788
1	1	v	24	r	4	34	L	D	incon	incon	11	11	1	1545
1	1	v	24	r	4	35	K	S	incon	incon	10	10	1	706
1	1	v	24	r	4	36	D	D	incon	con	11	11	1	738
1	1	v	24	r	4	37	J	L	con	incon	15	15	1	968
1	1	v	24	r	4	38	S	F	incon	incon	12	12	1	990
1	1	v	24	r	4	39	D	D	incon	con	11	11	1	1124
1	1	v	24	r	4	40	S	F	con	incon	12	12	1	1240
1	1	v	24	r	4	41	D	J	incon	incon	13	13	1	1008
1	1	v	24	r	4	42	S	S	incon	con	10	10	1	1010
1	1	v	24	r	4	43	D	D	con	con	11	11	1	901
1	1	v	24	r	4	44	F	F	con	con	12	12	1	981
1	1	v	24	r	4	45	L	D	con	incon	11	11	1	939
1	1	v	24	r	4	46	F	K	incon	incon	14	14	1	930
1	1	v	24	r	4	47	J	J	incon	con	13	13	1	938
1	1	v	24	r	4	48	F	K	con	incon	14	14	1	891
1	1	v	24	r	5	1	F	K	con	incon	14	14	1	905
1	1	v	24	r	5	2	J	J	incon	con	13	13	1	853
1	1	v	24	r	5	3	F	F	con	con	12	12	1	889
1	1	v	24	r	5	4	D	D	con	con	11	11	1	1008
1	1	v	24	r	5	5	K	K	con	con	14	14	1	971
1	1	v	24	r	5	6	J	L	con	incon	15	15	1	1045
1	1	v	24	r	5	7	S	F	incon	incon	12	12	1	898
1	1	v	24	r	5	8	L	L	incon	con	15	15	1	940
1	1	v	24	r	5	9	K	S	con	incon	10	10	1	931
1	1	v	24	r	5	10	L	D	incon	incon	11	11	1	1209
1	1	v	24	r	5	11	F	F	incon	con	12	12	1	1473
1	1	v	24	r	5	12	S	S	con	con	10	10	1	815
1	1	v	24	r	5	13	F	F	con	con	12	12	1	863
1	1	v	24	r	5	14	D	J	con	incon	13	13	1	899
1	1	v	24	r	5	15	K	K	incon	con	14	14	1	787
1	1	v	24	r	5	16	L	D	con	incon	11	11	1	890
1	1	v	24	r	5	17	F	K	incon	incon	14	14	1	1008
1	1	v	24	r	5	18	D	J	incon	incon	13	13	1	1241
1	1	v	24	r	5	19	S	S	incon	con	10	10	1	817
1	1	v	24	r	5	20	D	D	con	con	11	11	1	942
1	1	v	24	r	5	21	S	F	con	incon	12	12	1	1173
1	1	v	24	r	5	22	J	L	incon	incon	15	15	1	1008
1	1	v	24	r	5	23	K	S	incon	incon	10	10	1	1049
1	1	v	24	r	5	24	L	L	incon	con	15	15	1	825
1	1	v	24	r	5	25	S	S	con	con	10	10	1	933
1	1	v	24	r	5	26	D	D	con	con	11	11	1	825
1	1	v	24	r	5	27	K	S	con	incon	10	10	1	1087
1	1	v	24	r	5	28	L	L	incon	con	15	15	1	890
1	1	v	24	r	5	29	S	F	con	incon	12	12	1	1086
1	1	v	24	r	5	30	J	L	incon	incon	15	15	1	867
1	1	v	24	r	5	31	D	D	incon	con	11	11	1	981
1	1	v	24	r	5	32	S	S	con	con	10	10	1	1016
1	1	v	24	r	5	33	F	K	con	incon	14	14	1	979
1	1	v	24	r	5	34	D	J	incon	incon	13	13	1	1014
1	1	v	24	r	5	35	S	F	incon	incon	12	12	1	823
1	1	v	24	r	5	36	D	J	incon	incon	13	13	1	932
1	1	v	24	r	5	37	K	K	incon	con	14	14	1	824
1	1	v	24	r	5	38	J	J	con	con	13	13	1	933
1	1	v	24	r	5	39	L	D	con	incon	11	11	1	1326
1	1	v	24	r	5	40	F	F	incon	con	12	12	1	818
1	1	v	24	r	5	41	J	J	con	con	13	13	1	1328
1	1	v	24	r	5	42	F	K	con	incon	14	14	1	1014
1	1	v	24	r	5	43	L	L	incon	con	15	15	1	799
1	1	v	24	r	5	44	J	J	con	con	13	13	1	801
1	1	v	24	r	5	45	K	S	con	incon	10	10	1	1136
1	1	v	24	r	5	46	L	D	incon	incon	11	11	1	905
1	1	v	24	r	5	47	K	K	incon	con	14	14	1	853
1	1	v	24	r	5	48	J	L	con	incon	15	15	1	928
2	2	m	30	r	1	1	K	K	con	con	14	14	1	1400
2	2	m	30	r	1	2	D	L	con	incon	15	0	0	2002
2	2	m	30	r	1	3	F	F	incon	con	12	12	1	1185
2	2	m	30	r	1	4	J	D	con	incon	11	11	1	1417
2	2	m	30	r	1	5	S	K	incon	incon	14	14	1	1495
2	2	m	30	r	1	6	L	J	incon	incon	13	13	1	1334
2	2	m	30	r	1	7	F	F	incon	con	12	12	1	952
2	2	m	30	r	1	8	J	D	con	incon	11	11	1	1307
2	2	m	30	r	1	9	S	K	incon	incon	14	14	1	893
2	2	m	30	r	1	10	D	D	incon	con	11	11	1	881
2	2	m	30	r	1	11	L	L	con	con	15	15	1	1055
2	2	m	30	r	1	12	K	K	con	con	14	14	1	994
2	2	m	30	r	1	13	F	S	con	incon	10	10	1	921
2	2	m	30	r	1	14	D	D	incon	con	11	11	1	527
2	2	m	30	r	1	15	S	S	con	con	10	10	1	802
2	2	m	30	r	1	16	L	L	con	con	15	14	0	873
2	2	m	30	r	1	17	K	F	con	incon	12	12	1	1032
2	2	m	30	r	1	18	D	L	incon	incon	15	15	1	910
2	2	m	30	r	1	19	J	J	incon	con	13	13	1	1114
2	2	m	30	r	1	20	D	D	con	con	11	11	1	1102
2	2	m	30	r	1	21	K	K	con	con	14	14	1	1146
2	2	m	30	r	1	22	L	J	con	incon	13	13	1	1002
2	2	m	30	r	1	23	S	K	incon	incon	14	14	1	1042
2	2	m	30	r	1	24	L	L	incon	con	15	15	1	919
2	2	m	30	r	1	25	S	K	con	incon	14	14	1	1029
2	2	m	30	r	1	26	L	J	incon	incon	13	13	1	729
2	2	m	30	r	1	27	F	F	incon	con	12	12	1	922
2	2	m	30	r	1	28	S	S	con	con	10	10	1	799
2	2	m	30	r	1	29	D	D	con	con	11	11	1	598
2	2	m	30	r	1	30	K	F	con	incon	12	12	1	730
2	2	m	30	r	1	31	J	J	incon	con	13	13	1	690
2	2	m	30	r	1	32	D	L	con	incon	15	15	1	799
2	2	m	30	r	1	33	K	F	incon	incon	12	12	1	909
2	2	m	30	r	1	34	S	S	incon	con	10	10	1	725
2	2	m	30	r	1	35	L	J	con	incon	13	13	1	917
2	2	m	30	r	1	36	F	S	incon	incon	10	0	0	2002
2	2	m	30	r	1	37	L	L	incon	con	15	15	1	1261
2	2	m	30	r	1	38	F	S	con	incon	10	10	1	1272
2	2	m	30	r	1	39	D	L	incon	incon	15	15	1	1189
2	2	m	30	r	1	40	F	S	incon	incon	10	10	1	607
2	2	m	30	r	1	41	K	K	incon	con	14	14	1	1045
2	2	m	30	r	1	42	J	J	con	con	13	13	1	625
2	2	m	30	r	1	43	S	S	con	con	10	10	1	568
2	2	m	30	r	1	44	J	D	con	incon	11	11	1	677
2	2	m	30	r	1	45	K	F	incon	incon	12	12	1	571
2	2	m	30	r	1	46	J	D	incon	incon	11	11	1	796
2	2	m	30	r	1	47	F	F	incon	con	12	12	1	612
2	2	m	30	r	1	48	J	J	con	con	13	13	1	960
2	2	m	30	r	2	1	F	F	con	con	12	12	1	601
2	2	m	30	r	2	2	J	D	con	incon	11	11	1	483
2	2	m	30	r	2	3	K	K	incon	con	14	14	1	924
2	2	m	30	r	2	4	J	J	con	con	13	13	1	1150
2	2	m	30	r	2	5	S	K	con	incon	14	14	1	912
2	2	m	30	r	2	6	D	D	incon	con	11	11	1	844
2	2	m	30	r	2	7	L	J	con	incon	13	13	1	727
2	2	m	30	r	2	8	K	F	incon	incon	12	12	1	1850
2	2	m	30	r	2	9	D	L	incon	incon	15	15	1	1264
2	2	m	30	r	2	10	F	S	incon	incon	10	10	1	731
2	2	m	30	r	2	11	D	D	incon	con	11	11	1	497
2	2	m	30	r	2	12	F	F	con	con	12	12	1	456
2	2	m	30	r	2	13	D	D	con	con	11	11	1	991
2	2	m	30	r	2	14	K	K	con	con	14	14	1	1345
2	2	m	30	r	2	15	D	L	con	incon	15	15	1	614
2	2	m	30	r	2	16	F	F	incon	con	12	12	1	574
2	2	m	30	r	2	17	L	J	con	incon	13	13	1	644
2	2	m	30	r	2	18	K	F	incon	incon	12	12	1	803
2	2	m	30	r	2	19	S	S	incon	con	10	10	1	719
2	2	m	30	r	2	20	J	D	con	incon	11	11	1	602
2	2	m	30	r	2	21	F	S	incon	incon	10	10	1	716
2	2	m	30	r	2	22	L	J	incon	incon	13	13	1	1025
2	2	m	30	r	2	23	D	D	incon	con	11	11	1	577
2	2	m	30	r	2	24	S	S	con	con	10	10	1	686
2	2	m	30	r	2	25	J	J	con	con	13	13	1	1067
2	2	m	30	r	2	26	K	K	con	con	14	14	1	834
2	2	m	30	r	2	27	J	D	con	incon	11	11	1	910
2	2	m	30	r	2	28	K	K	incon	con	14	14	1	1037
2	2	m	30	r	2	29	S	S	con	con	10	10	1	772
2	2	m	30	r	2	30	D	L	con	incon	15	15	1	852
2	2	m	30	r	2	31	S	K	incon	incon	14	14	1	1029
2	2	m	30	r	2	32	D	L	incon	incon	15	15	1	729
2	2	m	30	r	2	33	F	S	incon	incon	10	10	1	650
2	2	m	30	r	2	34	L	L	incon	con	15	15	1	793
2	2	m	30	r	2	35	K	F	con	incon	12	12	1	764
2	2	m	30	r	2	36	J	J	incon	con	13	12	0	575
2	2	m	30	r	2	37	S	S	con	con	10	10	1	921
2	2	m	30	r	2	38	L	J	con	incon	13	13	1	953
2	2	m	30	r	2	39	S	K	incon	incon	14	14	1	603
2	2	m	30	r	2	40	L	L	incon	con	15	15	1	486
2	2	m	30	r	2	41	K	F	con	incon	12	12	1	1027
2	2	m	30	r	2	42	L	L	incon	con	15	15	1	1269
2	2	m	30	r	2	43	J	J	con	con	13	13	1	838
2	2	m	30	r	2	44	F	S	con	incon	10	10	1	759
2	2	m	30	r	2	45	J	D	incon	incon	11	11	1	647
2	2	m	30	r	2	46	S	K	incon	incon	14	14	1	884
2	2	m	30	r	2	47	F	F	incon	con	12	12	1	794
2	2	m	30	r	2	48	L	L	con	con	15	14	0	843
2	2	m	30	r	3	1	D	D	con	con	11	11	1	494
2	2	m	30	r	3	2	S	K	con	incon	14	14	1	808
2	2	m	30	r	3	3	J	D	incon	incon	11	11	1	840
2	2	m	30	r	3	4	S	K	incon	incon	14	14	1	1072
2	2	m	30	r	3	5	D	D	incon	con	11	11	1	1189
2	2	m	30	r	3	6	K	F	con	incon	12	12	1	724
2	2	m	30	r	3	7	D	L	incon	incon	15	15	1	762
2	2	m	30	r	3	8	J	J	incon	con	13	13	1	650
2	2	m	30	r	3	9	K	F	con	incon	12	11	0	715
2	2	m	30	r	3	10	L	J	incon	incon	13	13	1	691
2	2	m	30	r	3	11	F	S	incon	incon	10	10	1	801
2	2	m	30	r	3	12	K	K	incon	con	14	14	1	1117
2	2	m	30	r	3	13	D	L	con	incon	15	15	1	757
2	2	m	30	r	3	14	F	S	incon	incon	10	13	0	617
2	2	m	30	r	3	15	K	K	incon	con	14	14	1	1141
2	2	m	30	r	3	16	J	D	con	incon	11	11	1	1307
2	2	m	30	r	3	17	S	K	incon	incon	14	14	1	958
2	2	m	30	r	3	18	J	D	incon	incon	11	11	1	686
2	2	m	30	r	3	19	L	L	incon	con	15	15	1	1145
2	2	m	30	r	3	20	F	S	con	incon	10	10	1	613
2	2	m	30	r	3	21	L	J	incon	incon	13	13	1	960
2	2	m	30	r	3	22	S	S	incon	con	10	10	1	765
2	2	m	30	r	3	23	K	F	con	incon	12	12	1	986
2	2	m	30	r	3	24	J	D	incon	incon	11	11	1	836
2	2	m	30	r	3	25	S	K	incon	incon	14	14	1	925
2	2	m	30	r	3	26	J	J	incon	con	13	13	1	647
2	2	m	30	r	3	27	S	S	con	con	10	12	0	574
2	2	m	30	r	3	28	L	L	con	con	15	15	1	993
2	2	m	30	r	3	29	J	J	con	con	13	13	1	804
2	2	m	30	r	3	30	D	L	con	incon	15	15	1	953
2	2	m	30	r	3	31	F	F	incon	con	12	12	1	836
2	2	m	30	r	3	32	D	D	con	con	11	11	1	641
2	2	m	30	r	3	33	K	K	con	con	14	14	1	878
2	2	m	30	r	3	34	F	F	con	con	12	12	1	805
2	2	m	30	r	3	35	D	L	con	incon	15	15	1	798
2	2	m	30	r	3	36	F	S	incon	incon	10	10	1	830
2	2	m	30	r	3	37	L	L	incon	con	15	15	1	1428
2	2	m	30	r	3	38	J	J	con	con	13	13	1	808
2	2	m	30	r	3	39	S	S	con	con	10	10	1	1034
2	2	m	30	r	3	40	L	J	con	incon	13	13	1	1071
2	2	m	30	r	3	41	F	F	incon	con	12	12	1	915
2	2	m	30	r	3	42	L	L	con	con	15	15	1	831
2	2	m	30	r	3	43	K	F	con	incon	12	12	1	753
2	2	m	30	r	3	44	D	D	incon	con	11	11	1	680
2	2	m	30	r	3	45	K	K	con	con	14	14	1	883
2	2	m	30	r	3	46	L	J	con	incon	13	13	1	872
2	2	m	30	r	3	47	S	S	incon	con	10	10	1	799
2	2	m	30	r	3	48	F	F	con	con	12	12	1	947
2	2	m	30	r	4	1	D	D	con	con	11	11	1	657
2	2	m	30	r	4	2	F	S	con	incon	10	10	1	684
2	2	m	30	r	4	3	L	L	incon	con	15	15	1	871
2	2	m	30	r	4	4	S	S	con	con	10	13	0	643
2	2	m	30	r	4	5	L	J	con	incon	13	13	1	880
2	2	m	30	r	4	6	S	K	incon	incon	14	15	0	962
2	2	m	30	r	4	7	J	D	incon	incon	11	11	1	1077
2	2	m	30	r	4	8	K	K	incon	con	14	14	1	890
2	2	m	30	r	4	9	L	J	con	incon	13	13	1	645
2	2	m	30	r	4	10	K	K	incon	con	14	14	1	649
2	2	m	30	r	4	11	L	L	con	con	15	15	1	753
2	2	m	30	r	4	12	J	D	con	incon	11	10	0	796
2	2	m	30	r	4	13	K	F	incon	incon	12	12	1	729
2	2	m	30	r	4	14	D	D	incon	con	11	11	1	728
2	2	m	30	r	4	15	F	S	con	incon	10	10	1	727
2	2	m	30	r	4	16	D	L	incon	incon	15	15	1	803
2	2	m	30	r	4	17	S	K	incon	incon	14	14	1	1378
2	2	m	30	r	4	18	F	F	incon	con	12	12	1	730
2	2	m	30	r	4	19	L	J	con	incon	13	13	1	574
2	2	m	30	r	4	20	S	K	incon	incon	14	14	1	567
2	2	m	30	r	4	21	D	L	incon	incon	15	15	1	676
2	2	m	30	r	4	22	K	K	incon	con	14	14	1	1035
2	2	m	30	r	4	23	J	J	con	con	13	13	1	729
2	2	m	30	r	4	24	K	F	con	incon	12	10	0	1387
2	2	m	30	r	4	25	L	L	incon	con	15	15	1	970
2	2	m	30	r	4	26	F	F	con	con	12	12	1	643
2	2	m	30	r	4	27	J	D	con	incon	11	11	1	686
2	2	m	30	r	4	28	F	S	incon	incon	10	10	1	679
2	2	m	30	r	4	29	D	D	incon	con	11	11	1	612
2	2	m	30	r	4	30	S	S	con	con	10	10	1	649
2	2	m	30	r	4	31	F	F	con	con	12	12	1	614
2	2	m	30	r	4	32	S	S	con	con	10	10	1	729
2	2	m	30	r	4	33	L	J	con	incon	13	13	1	960
2	2	m	30	r	4	34	F	S	incon	incon	10	10	1	688
2	2	m	30	r	4	35	J	J	incon	con	13	13	1	720
2	2	m	30	r	4	36	L	L	con	con	15	15	1	797
2	2	m	30	r	4	37	K	F	con	incon	12	10	0	1311
2	2	m	30	r	4	38	J	D	incon	incon	11	11	1	729
2	2	m	30	r	4	39	S	K	incon	incon	14	14	1	1077
2	2	m	30	r	4	40	F	F	incon	con	12	12	1	818
2	2	m	30	r	4	41	K	K	con	con	14	14	1	1028
2	2	m	30	r	4	42	D	D	con	con	11	11	1	1038
2	2	m	30	r	4	43	K	F	con	incon	12	12	1	722
2	2	m	30	r	4	44	D	L	incon	incon	15	15	1	1186
2	2	m	30	r	4	45	J	J	incon	con	13	14	0	760
2	2	m	30	r	4	46	D	L	con	incon	15	15	1	764
2	2	m	30	r	4	47	S	S	incon	con	10	10	1	536
2	2	m	30	r	4	48	J	J	con	con	13	13	1	834
2	2	m	30	r	5	1	S	K	con	incon	14	14	1	920
2	2	m	30	r	5	2	F	F	incon	con	12	12	1	759
2	2	m	30	r	5	3	J	J	con	con	13	13	1	647
2	2	m	30	r	5	4	D	D	con	con	11	11	1	651
2	2	m	30	r	5	5	L	J	con	incon	13	13	1	717
2	2	m	30	r	5	6	K	F	incon	incon	12	12	1	793
2	2	m	30	r	5	7	L	L	incon	con	15	15	1	1307
2	2	m	30	r	5	8	K	K	con	con	14	14	1	919
2	2	m	30	r	5	9	D	L	con	incon	15	15	1	810
2	2	m	30	r	5	10	F	F	incon	con	12	12	1	726
2	2	m	30	r	5	11	L	L	con	con	15	15	1	724
2	2	m	30	r	5	12	K	K	con	con	14	14	1	917
2	2	m	30	r	5	13	J	J	con	con	13	13	1	640
2	2	m	30	r	5	14	S	K	con	incon	14	14	1	876
2	2	m	30	r	5	15	L	L	incon	con	15	15	1	842
2	2	m	30	r	5	16	J	J	con	con	13	13	1	619
2	2	m	30	r	5	17	S	S	con	con	10	10	1	1648
2	2	m	30	r	5	18	J	D	con	incon	11	11	1	603
2	2	m	30	r	5	19	K	K	incon	con	14	14	1	834
2	2	m	30	r	5	20	J	J	con	con	13	13	1	561
2	2	m	30	r	5	21	F	S	con	incon	10	10	1	726
2	2	m	30	r	5	22	D	L	incon	incon	15	15	1	880
2	2	m	30	r	5	23	S	S	incon	con	10	10	1	846
2	2	m	30	r	5	24	L	J	con	incon	13	13	1	1233
2	2	m	30	r	5	25	F	S	incon	incon	10	10	1	679
2	2	m	30	r	5	26	D	L	incon	incon	15	15	1	650
2	2	m	30	r	5	27	F	F	incon	con	12	12	1	831
2	2	m	30	r	5	28	L	J	con	incon	13	13	1	753
2	2	m	30	r	5	29	S	K	incon	incon	14	14	1	964
2	2	m	30	r	5	30	L	L	incon	con	15	15	1	676
2	2	m	30	r	5	31	S	S	con	con	10	10	1	686
2	2	m	30	r	5	32	K	F	con	incon	12	12	1	718
2	2	m	30	r	5	33	L	J	incon	incon	13	13	1	717
2	2	m	30	r	5	34	S	K	incon	incon	14	14	1	599
2	2	m	30	r	5	35	J	D	incon	incon	11	11	1	808
2	2	m	30	r	5	36	K	K	incon	con	14	14	1	1034
2	2	m	30	r	5	37	D	D	con	con	11	11	1	602
2	2	m	30	r	5	38	F	S	con	incon	10	10	1	721
2	2	m	30	r	5	39	D	L	incon	incon	15	15	1	1185
2	2	m	30	r	5	40	F	F	incon	con	12	12	1	681
2	2	m	30	r	5	41	J	D	con	incon	11	11	1	924
2	2	m	30	r	5	42	F	S	incon	incon	10	10	1	568
2	2	m	30	r	5	43	D	D	incon	con	11	11	1	600
2	2	m	30	r	5	44	K	F	con	incon	12	12	1	608
2	2	m	30	r	5	45	J	D	incon	incon	11	11	1	800
2	2	m	30	r	5	46	K	F	incon	incon	12	12	1	638
2	2	m	30	r	5	47	D	D	incon	con	11	11	1	604
2	2	m	30	r	5	48	S	S	con	con	10	10	1	719
3	3	v	18	r	1	1	F	D	con	incon	11	11	1	1300
3	3	v	18	r	1	2	K	J	incon	incon	13	13	1	651
3	3	v	18	r	1	3	S	S	incon	con	10	10	1	572
3	3	v	18	r	1	4	F	F	con	con	12	12	1	1454
3	3	v	18	r	1	5	D	D	con	con	11	11	1	1533
3	3	v	18	r	1	6	J	F	con	incon	12	12	1	843
3	3	v	18	r	1	7	D	S	incon	incon	10	10	1	658
3	3	v	18	r	1	8	L	K	incon	incon	14	14	1	694
3	3	v	18	r	1	9	S	S	incon	con	10	10	1	620
3	3	v	18	r	1	10	J	F	con	incon	12	12	1	880
3	3	v	18	r	1	11	K	K	incon	con	14	14	1	776
3	3	v	18	r	1	12	L	L	con	con	15	15	1	734
3	3	v	18	r	1	13	J	J	con	con	13	13	1	573
3	3	v	18	r	1	14	D	D	con	con	11	11	1	844
3	3	v	18	r	1	15	L	K	con	incon	14	14	1	926
3	3	v	18	r	1	16	D	S	incon	incon	10	10	1	811
3	3	v	18	r	1	17	K	K	incon	con	14	14	1	736
3	3	v	18	r	1	18	S	L	con	incon	15	15	1	1413
3	3	v	18	r	1	19	J	J	incon	con	13	13	1	648
3	3	v	18	r	1	20	L	L	con	con	15	15	1	891
3	3	v	18	r	1	21	S	S	con	con	10	10	1	657
3	3	v	18	r	1	22	K	J	con	incon	13	13	1	731
3	3	v	18	r	1	23	S	L	incon	incon	15	15	1	471
3	3	v	18	r	1	24	F	F	incon	con	12	13	0	689
3	3	v	18	r	1	25	S	L	con	incon	15	15	1	1455
3	3	v	18	r	1	26	K	J	incon	incon	13	13	1	1229
3	3	v	18	r	1	27	L	L	incon	con	15	15	1	678
3	3	v	18	r	1	28	J	J	con	con	13	13	1	621
3	3	v	18	r	1	29	F	D	con	incon	11	11	1	919
3	3	v	18	r	1	30	K	K	incon	con	14	14	1	1109
3	3	v	18	r	1	31	F	D	con	incon	11	11	1	1040
3	3	v	18	r	1	32	L	K	incon	incon	14	14	1	809
3	3	v	18	r	1	33	D	D	incon	con	11	11	1	810
3	3	v	18	r	1	34	K	K	con	con	14	14	1	964
3	3	v	18	r	1	35	J	F	con	incon	12	12	1	1159
3	3	v	18	r	1	36	D	S	incon	incon	10	10	1	621
3	3	v	18	r	1	37	L	L	incon	con	15	15	1	652
3	3	v	18	r	1	38	K	J	con	incon	13	13	1	688
3	3	v	18	r	1	39	F	F	incon	con	12	12	1	500
3	3	v	18	r	1	40	S	S	con	con	10	10	1	570
3	3	v	18	r	1	41	F	F	con	con	12	12	1	765
3	3	v	18	r	1	42	J	J	con	con	13	13	1	723
3	3	v	18	r	1	43	D	S	con	incon	10	10	1	693
3	3	v	18	r	1	44	J	F	incon	incon	12	12	1	886
3	3	v	18	r	1	45	L	K	incon	incon	14	14	1	728
3	3	v	18	r	1	46	D	D	incon	con	11	11	1	1041
3	3	v	18	r	1	47	S	L	con	incon	15	15	1	962
3	3	v	18	r	1	48	F	D	incon	incon	11	11	1	814
3	3	v	18	r	2	1	J	F	con	incon	12	13	0	692
3	3	v	18	r	2	2	K	K	incon	con	14	14	1	848
3	3	v	18	r	2	3	F	F	con	con	12	12	1	854
3	3	v	18	r	2	4	S	L	con	incon	15	15	1	1606
3	3	v	18	r	2	5	K	J	incon	incon	13	13	1	750
3	3	v	18	r	2	6	L	L	incon	con	15	15	1	495
3	3	v	18	r	2	7	F	F	con	con	12	12	1	735
3	3	v	18	r	2	8	K	J	con	incon	13	13	1	764
3	3	v	18	r	2	9	S	L	incon	incon	15	15	1	1006
3	3	v	18	r	2	10	F	D	incon	incon	11	11	1	693
3	3	v	18	r	2	11	L	L	incon	con	15	15	1	658
3	3	v	18	r	2	12	J	F	con	incon	12	12	1	923
3	3	v	18	r	2	13	D	D	incon	con	11	11	1	655
3	3	v	18	r	2	14	J	J	con	con	13	13	1	854
3	3	v	18	r	2	15	S	S	con	con	10	10	1	581
3	3	v	18	r	2	16	L	K	con	incon	14	14	1	1119
3	3	v	18	r	2	17	D	D	incon	con	11	11	1	919
3	3	v	18	r	2	18	S	S	con	con	10	10	1	614
3	3	v	18	r	2	19	K	K	con	con	14	14	1	1309
3	3	v	18	r	2	20	J	F	con	incon	12	12	1	966
3	3	v	18	r	2	21	S	L	incon	incon	15	0	0	2002
3	3	v	18	r	2	22	F	F	incon	con	12	12	1	1134
3	3	v	18	r	2	23	K	K	con	con	14	14	1	1071
3	3	v	18	r	2	24	J	J	con	con	13	13	1	578
3	3	v	18	r	2	25	F	F	con	con	12	12	1	773
3	3	v	18	r	2	26	D	S	con	incon	10	10	1	654
3	3	v	18	r	2	27	J	F	incon	incon	12	12	1	690
3	3	v	18	r	2	28	L	L	incon	con	15	15	1	655
3	3	v	18	r	2	29	D	S	con	incon	10	10	1	729
3	3	v	18	r	2	30	L	K	incon	incon	14	14	1	660
3	3	v	18	r	2	31	D	S	incon	incon	10	10	1	586
3	3	v	18	r	2	32	K	J	incon	incon	13	13	1	611
3	3	v	18	r	2	33	S	S	incon	con	10	10	1	583
3	3	v	18	r	2	34	K	K	con	con	14	14	1	1028
3	3	v	18	r	2	35	D	D	con	con	11	11	1	775
3	3	v	18	r	2	36	L	K	con	incon	14	14	1	733
3	3	v	18	r	2	37	F	D	incon	incon	11	11	1	426
3	3	v	18	r	2	38	K	J	incon	incon	13	13	1	465
3	3	v	18	r	2	39	D	S	incon	incon	10	10	1	470
3	3	v	18	r	2	40	L	L	incon	con	15	15	1	765
3	3	v	18	r	2	41	D	D	con	con	11	11	1	701
3	3	v	18	r	2	42	S	L	con	incon	15	15	1	955
3	3	v	18	r	2	43	J	J	incon	con	13	13	1	654
3	3	v	18	r	2	44	F	D	con	incon	11	11	1	613
3	3	v	18	r	2	45	L	K	incon	incon	14	14	1	705
3	3	v	18	r	2	46	S	S	incon	con	10	10	1	615
3	3	v	18	r	2	47	F	D	con	incon	11	14	0	777
3	3	v	18	r	2	48	J	J	incon	con	13	13	1	659
3	3	v	18	r	3	1	J	F	con	incon	12	12	1	813
3	3	v	18	r	3	2	D	S	incon	incon	10	10	1	627
3	3	v	18	r	3	3	J	J	incon	con	13	13	1	429
3	3	v	18	r	3	4	K	K	con	con	14	14	1	430
3	3	v	18	r	3	5	J	F	con	incon	12	12	1	851
3	3	v	18	r	3	6	D	S	incon	incon	10	10	1	687
3	3	v	18	r	3	7	L	L	incon	con	15	14	0	652
3	3	v	18	r	3	8	F	F	con	con	12	12	1	1146
3	3	v	18	r	3	9	L	K	con	incon	14	14	1	815
3	3	v	18	r	3	10	D	D	incon	con	11	11	1	723
3	3	v	18	r	3	11	J	F	con	incon	12	12	1	693
3	3	v	18	r	3	12	D	S	incon	incon	10	10	1	657
3	3	v	18	r	3	13	L	K	incon	incon	14	14	1	884
3	3	v	18	r	3	14	S	S	incon	con	10	10	1	649
3	3	v	18	r	3	15	D	D	con	con	11	11	1	876
3	3	v	18	r	3	16	J	J	con	con	13	13	1	658
3	3	v	18	r	3	17	F	D	con	incon	11	11	1	694
3	3	v	18	r	3	18	L	K	incon	incon	14	14	1	1002
3	3	v	18	r	3	19	D	S	incon	incon	10	10	1	575
3	3	v	18	r	3	20	L	L	incon	con	15	15	1	808
3	3	v	18	r	3	21	J	F	con	incon	12	12	1	557
3	3	v	18	r	3	22	S	S	incon	con	10	10	1	548
3	3	v	18	r	3	23	D	D	con	con	11	11	1	662
3	3	v	18	r	3	24	S	L	con	incon	15	15	1	698
3	3	v	18	r	3	25	K	J	incon	incon	13	13	1	471
3	3	v	18	r	3	26	F	D	incon	incon	11	11	1	728
3	3	v	18	r	3	27	K	K	incon	con	14	14	1	850
3	3	v	18	r	3	28	L	L	con	con	15	15	1	611
3	3	v	18	r	3	29	F	F	con	con	12	12	1	734
3	3	v	18	r	3	30	K	J	con	incon	13	13	1	458
3	3	v	18	r	3	31	S	S	incon	con	10	10	1	693
3	3	v	18	r	3	32	F	D	con	incon	11	11	1	925
3	3	v	18	r	3	33	S	L	incon	incon	15	15	1	657
3	3	v	18	r	3	34	F	D	incon	incon	11	11	1	693
3	3	v	18	r	3	35	K	K	incon	con	14	14	1	658
3	3	v	18	r	3	36	J	J	con	con	13	13	1	388
3	3	v	18	r	3	37	S	S	con	con	10	10	1	537
3	3	v	18	r	3	38	F	F	con	con	12	12	1	426
3	3	v	18	r	3	39	L	K	con	incon	14	14	1	694
3	3	v	18	r	3	40	J	J	incon	con	13	13	1	696
3	3	v	18	r	3	41	D	D	con	con	11	11	1	547
3	3	v	18	r	3	42	F	F	con	con	12	12	1	660
3	3	v	18	r	3	43	K	J	con	incon	13	14	0	620
3	3	v	18	r	3	44	L	L	incon	con	15	15	1	727
3	3	v	18	r	3	45	K	J	con	incon	13	13	1	544
3	3	v	18	r	3	46	S	L	incon	incon	15	15	1	811
3	3	v	18	r	3	47	K	K	incon	con	14	14	1	773
3	3	v	18	r	3	48	S	L	con	incon	15	15	1	731
3	3	v	18	r	4	1	J	J	con	con	13	13	1	660
3	3	v	18	r	4	2	K	K	con	con	14	14	1	658
3	3	v	18	r	4	3	L	L	con	con	15	15	1	427
3	3	v	18	r	4	4	F	D	con	incon	11	11	1	625
3	3	v	18	r	4	5	S	L	incon	incon	15	14	0	694
3	3	v	18	r	4	6	D	D	incon	con	11	11	1	849
3	3	v	18	r	4	7	F	F	con	con	12	12	1	724
3	3	v	18	r	4	8	L	K	con	incon	14	14	1	821
3	3	v	18	r	4	9	D	S	incon	incon	10	10	1	691
3	3	v	18	r	4	10	F	F	incon	con	12	12	1	580
3	3	v	18	r	4	11	S	S	con	con	10	10	1	699
3	3	v	18	r	4	12	L	K	con	incon	14	14	1	930
3	3	v	18	r	4	13	S	S	incon	con	10	10	1	608
3	3	v	18	r	4	14	L	L	con	con	15	15	1	656
3	3	v	18	r	4	15	J	F	con	incon	12	12	1	706
3	3	v	18	r	4	16	L	K	incon	incon	14	14	1	701
3	3	v	18	r	4	17	D	S	incon	incon	10	10	1	611
3	3	v	18	r	4	18	K	J	incon	incon	13	13	1	582
3	3	v	18	r	4	19	L	L	incon	con	15	15	1	624
3	3	v	18	r	4	20	D	S	con	incon	10	10	1	1304
3	3	v	18	r	4	21	K	J	incon	incon	13	13	1	655
3	3	v	18	r	4	22	S	S	incon	con	10	10	1	576
3	3	v	18	r	4	23	J	F	con	incon	12	12	1	581
3	3	v	18	r	4	24	L	K	incon	incon	14	14	1	661
3	3	v	18	r	4	25	F	D	incon	incon	11	11	1	659
3	3	v	18	r	4	26	L	L	incon	con	15	15	1	657
3	3	v	18	r	4	27	J	F	con	incon	12	12	1	998
3	3	v	18	r	4	28	S	S	incon	con	10	10	1	495
3	3	v	18	r	4	29	K	K	con	con	14	14	1	620
3	3	v	18	r	4	30	D	D	con	con	11	11	1	651
3	3	v	18	r	4	31	S	L	con	incon	15	15	1	878
3	3	v	18	r	4	32	K	K	incon	con	14	14	1	813
3	3	v	18	r	4	33	J	J	con	con	13	13	1	585
3	3	v	18	r	4	34	F	D	con	incon	11	11	1	573
3	3	v	18	r	4	35	S	L	incon	incon	15	15	1	882
3	3	v	18	r	4	36	F	F	incon	con	12	12	1	648
3	3	v	18	r	4	37	J	J	con	con	13	13	1	586
3	3	v	18	r	4	38	F	F	con	con	12	13	0	1337
3	3	v	18	r	4	39	D	S	con	incon	10	10	1	1956
3	3	v	18	r	4	40	K	J	incon	incon	13	13	1	1042
3	3	v	18	r	4	41	S	L	incon	incon	15	0	0	2002
3	3	v	18	r	4	42	J	J	incon	con	13	13	1	687
3	3	v	18	r	4	43	D	D	con	con	11	11	1	690
3	3	v	18	r	4	44	K	J	con	incon	13	13	1	665
3	3	v	18	r	4	45	F	D	incon	incon	11	12	0	586
3	3	v	18	r	4	46	K	K	incon	con	14	14	1	956
3	3	v	18	r	4	47	J	F	con	incon	12	12	1	846
3	3	v	18	r	4	48	D	D	incon	con	11	11	1	738
3	3	v	18	r	5	1	S	S	con	con	10	10	1	546
3	3	v	18	r	5	2	K	K	con	con	14	14	1	698
3	3	v	18	r	5	3	S	S	con	con	10	10	1	701
3	3	v	18	r	5	4	J	J	con	con	13	13	1	687
3	3	v	18	r	5	5	D	S	con	incon	10	10	1	690
3	3	v	18	r	5	6	L	L	incon	con	15	15	1	752
3	3	v	18	r	5	7	J	F	con	incon	12	12	1	727
3	3	v	18	r	5	8	S	L	incon	incon	15	15	1	621
3	3	v	18	r	5	9	F	D	incon	incon	11	11	1	666
3	3	v	18	r	5	10	K	J	incon	incon	13	13	1	571
3	3	v	18	r	5	11	S	S	incon	con	10	10	1	538
3	3	v	18	r	5	12	K	J	con	incon	13	13	1	651
3	3	v	18	r	5	13	F	D	incon	incon	11	11	1	808
3	3	v	18	r	5	14	K	K	incon	con	14	14	1	619
3	3	v	18	r	5	15	F	D	con	incon	11	11	1	841
3	3	v	18	r	5	16	L	K	incon	incon	14	14	1	618
3	3	v	18	r	5	17	D	D	incon	con	11	11	1	624
3	3	v	18	r	5	18	J	F	con	incon	12	12	1	654
3	3	v	18	r	5	19	D	D	incon	con	11	11	1	652
3	3	v	18	r	5	20	J	J	con	con	13	13	1	574
3	3	v	18	r	5	21	D	D	con	con	11	11	1	464
3	3	v	18	r	5	22	K	J	con	incon	13	13	1	709
3	3	v	18	r	5	23	S	L	incon	incon	15	15	1	1192
3	3	v	18	r	5	24	K	K	incon	con	14	14	1	811
3	3	v	18	r	5	25	L	L	con	con	15	15	1	622
3	3	v	18	r	5	26	J	F	con	incon	12	12	1	1034
3	3	v	18	r	5	27	S	L	incon	incon	15	15	1	689
3	3	v	18	r	5	28	F	F	incon	con	12	12	1	806
3	3	v	18	r	5	29	K	K	con	con	14	14	1	625
3	3	v	18	r	5	30	S	L	con	incon	15	15	1	1114
3	3	v	18	r	5	31	F	F	incon	con	12	12	1	1029
3	3	v	18	r	5	32	L	K	con	incon	14	14	1	1463
3	3	v	18	r	5	33	D	S	incon	incon	10	10	1	725
3	3	v	18	r	5	34	L	K	incon	incon	14	14	1	695
3	3	v	18	r	5	35	J	J	incon	con	13	13	1	621
3	3	v	18	r	5	36	L	L	con	con	15	15	1	652
3	3	v	18	r	5	37	J	J	con	con	13	13	1	650
3	3	v	18	r	5	38	L	K	con	incon	14	14	1	648
3	3	v	18	r	5	39	F	D	incon	incon	11	11	1	828
3	3	v	18	r	5	40	K	J	incon	incon	13	13	1	622
3	3	v	18	r	5	41	D	D	incon	con	11	11	1	805
3	3	v	18	r	5	42	F	F	con	con	12	12	1	730
3	3	v	18	r	5	43	D	S	con	incon	10	10	1	662
3	3	v	18	r	5	44	F	F	incon	con	12	12	1	888
3	3	v	18	r	5	45	S	S	con	con	10	10	1	731
3	3	v	18	r	5	46	L	L	con	con	15	15	1	1020
3	3	v	18	r	5	47	J	F	con	incon	12	12	1	691
3	3	v	18	r	5	48	D	S	incon	incon	10	10	1	656
0	4	v	18	l	1	1	F	F	con	con	12	12	1	569
0	4	v	18	l	1	2	S	D	con	incon	11	11	1	480
0	4	v	18	l	1	3	L	L	incon	con	15	15	1	490
0	4	v	18	l	1	4	J	J	con	con	13	13	1	484
0	4	v	18	l	1	5	D	F	con	incon	12	12	1	525
0	4	v	18	l	1	6	L	L	incon	con	15	15	1	471
0	4	v	18	l	1	7	K	K	con	con	14	14	1	520
0	4	v	18	l	1	8	L	L	con	con	15	15	1	480
0	4	v	18	l	1	9	J	J	con	con	13	13	1	452
0	4	v	18	l	1	10	S	D	con	incon	11	11	1	479
0	4	v	18	l	1	11	K	L	incon	incon	15	15	1	451
0	4	v	18	l	1	12	F	J	incon	incon	13	13	1	478
0	4	v	18	l	1	13	K	L	incon	incon	15	15	1	489
0	4	v	18	l	1	14	F	F	incon	con	12	12	1	521
0	4	v	18	l	1	15	J	J	con	con	13	13	1	454
0	4	v	18	l	1	16	D	D	con	con	11	11	1	519
0	4	v	18	l	1	17	L	S	con	incon	10	10	1	557
0	4	v	18	l	1	18	F	J	incon	incon	13	15	0	524
0	4	v	18	l	1	19	K	K	incon	con	14	14	1	562
0	4	v	18	l	1	20	J	J	con	con	13	13	1	605
0	4	v	18	l	1	21	D	D	con	con	11	11	1	444
0	4	v	18	l	1	22	J	K	con	incon	14	14	1	565
0	4	v	18	l	1	23	L	L	incon	con	15	15	1	570
0	4	v	18	l	1	24	J	K	con	incon	14	14	1	481
0	4	v	18	l	1	25	L	S	incon	incon	10	10	1	569
0	4	v	18	l	1	26	F	F	incon	con	12	12	1	557
0	4	v	18	l	1	27	K	L	con	incon	15	15	1	446
0	4	v	18	l	1	28	S	S	incon	con	10	10	1	490
0	4	v	18	l	1	29	K	K	con	con	14	14	1	484
0	4	v	18	l	1	30	S	D	con	incon	11	11	1	477
0	4	v	18	l	1	31	F	J	incon	incon	13	13	1	488
0	4	v	18	l	1	32	L	S	incon	incon	10	10	1	521
0	4	v	18	l	1	33	D	F	incon	incon	12	11	0	520
0	4	v	18	l	1	34	S	S	incon	con	10	10	1	597
0	4	v	18	l	1	35	D	D	con	con	11	11	1	534
0	4	v	18	l	1	36	J	K	con	incon	14	14	1	517
0	4	v	18	l	1	37	L	S	incon	incon	10	10	1	516
0	4	v	18	l	1	38	J	K	incon	incon	14	14	1	477
0	4	v	18	l	1	39	F	F	incon	con	12	12	1	487
0	4	v	18	l	1	40	D	D	con	con	11	11	1	481
0	4	v	18	l	1	41	S	S	con	con	10	11	0	530
0	4	v	18	l	1	42	D	F	con	incon	12	12	1	530
0	4	v	18	l	1	43	S	S	incon	con	10	10	1	452
0	4	v	18	l	1	44	D	F	con	incon	12	12	1	479
0	4	v	18	l	1	45	K	L	incon	incon	15	15	1	489
0	4	v	18	l	1	46	F	J	incon	incon	13	13	1	483
0	4	v	18	l	1	47	K	K	incon	con	14	14	1	455
0	4	v	18	l	1	48	S	D	con	incon	11	12	0	405
0	4	v	18	l	2	1	D	F	con	incon	12	11	0	489
0	4	v	18	l	2	2	S	S	incon	con	10	10	1	522
0	4	v	18	l	2	3	F	F	con	con	12	12	1	598
0	4	v	18	l	2	4	J	K	con	incon	14	14	1	493
0	4	v	18	l	2	5	S	D	incon	incon	11	11	1	487
0	4	v	18	l	2	6	F	J	incon	incon	13	13	1	481
0	4	v	18	l	2	7	K	L	incon	incon	15	15	1	530
0	4	v	18	l	2	8	D	D	incon	con	11	11	1	490
0	4	v	18	l	2	9	L	S	con	incon	10	10	1	523
0	4	v	18	l	2	10	J	K	incon	incon	14	14	1	561
0	4	v	18	l	2	11	L	S	incon	incon	10	10	1	527
0	4	v	18	l	2	12	J	J	incon	con	13	13	1	383
0	4	v	18	l	2	13	K	L	con	incon	15	15	1	580
0	4	v	18	l	2	14	F	F	incon	con	12	12	1	530
0	4	v	18	l	2	15	J	J	con	con	13	13	1	413
0	4	v	18	l	2	16	S	D	con	incon	11	11	1	490
0	4	v	18	l	2	17	F	J	incon	incon	13	14	0	407
0	4	v	18	l	2	18	K	K	incon	con	14	14	1	563
0	4	v	18	l	2	19	L	L	con	con	15	15	1	452
0	4	v	18	l	2	20	S	S	con	con	10	10	1	479
0	4	v	18	l	2	21	D	D	con	con	11	11	1	374
0	4	v	18	l	2	22	F	J	con	incon	13	13	1	677
0	4	v	18	l	2	23	K	L	incon	incon	15	15	1	566
0	4	v	18	l	2	24	J	J	incon	con	13	13	1	455
0	4	v	18	l	2	25	K	K	con	con	14	14	1	443
0	4	v	18	l	2	26	L	L	con	con	15	15	1	487
0	4	v	18	l	2	27	S	S	con	con	10	10	1	519
0	4	v	18	l	2	28	D	F	con	incon	12	12	1	519
0	4	v	18	l	2	29	L	S	incon	incon	10	10	1	557
0	4	v	18	l	2	30	F	F	incon	con	12	12	1	523
0	4	v	18	l	2	31	S	D	con	incon	11	11	1	406
0	4	v	18	l	2	32	J	K	incon	incon	14	14	1	483
0	4	v	18	l	2	33	L	S	incon	incon	10	10	1	477
0	4	v	18	l	2	34	K	K	incon	con	14	14	1	449
0	4	v	18	l	2	35	F	F	con	con	12	12	1	531
0	4	v	18	l	2	36	J	K	con	incon	14	14	1	492
0	4	v	18	l	2	37	D	D	incon	con	11	11	1	486
0	4	v	18	l	2	38	K	L	con	incon	15	15	1	557
0	4	v	18	l	2	39	D	F	incon	incon	12	12	1	484
0	4	v	18	l	2	40	J	J	incon	con	13	13	1	478
0	4	v	18	l	2	41	D	F	con	incon	12	11	0	527
0	4	v	18	l	2	42	L	L	incon	con	15	15	1	488
0	4	v	18	l	2	43	S	S	con	con	10	10	1	559
0	4	v	18	l	2	44	L	L	con	con	15	15	1	463
0	4	v	18	l	2	45	D	D	con	con	11	11	1	568
0	4	v	18	l	2	46	F	J	con	incon	13	13	1	517
0	4	v	18	l	2	47	K	K	incon	con	14	14	1	478
0	4	v	18	l	2	48	S	D	con	incon	11	11	1	682
0	4	v	18	l	3	1	F	F	con	con	12	12	1	517
0	4	v	18	l	3	2	S	S	con	con	10	10	1	478
0	4	v	18	l	3	3	J	J	con	con	13	13	1	449
0	4	v	18	l	3	4	K	L	con	incon	15	14	0	477
0	4	v	18	l	3	5	S	D	incon	incon	11	11	1	526
0	4	v	18	l	3	6	F	J	incon	incon	13	13	1	448
0	4	v	18	l	3	7	L	S	incon	incon	10	10	1	530
0	4	v	18	l	3	8	K	K	incon	con	14	11	0	418
0	4	v	18	l	3	9	L	L	con	con	15	13	0	400
0	4	v	18	l	3	10	F	J	con	incon	13	13	1	516
0	4	v	18	l	3	11	D	D	incon	con	11	11	1	455
0	4	v	18	l	3	12	K	K	con	con	14	14	1	404
0	4	v	18	l	3	13	F	J	con	incon	13	13	1	453
0	4	v	18	l	3	14	D	D	incon	con	11	11	1	480
0	4	v	18	l	3	15	L	S	con	incon	10	10	1	491
0	4	v	18	l	3	16	J	K	incon	incon	14	14	1	881
0	4	v	18	l	3	17	S	D	incon	incon	11	11	1	532
0	4	v	18	l	3	18	L	L	incon	con	15	15	1	531
0	4	v	18	l	3	19	D	F	con	incon	12	12	1	468
0	4	v	18	l	3	20	K	L	incon	incon	15	15	1	556
0	4	v	18	l	3	21	S	S	incon	con	10	10	1	484
0	4	v	18	l	3	22	L	L	con	con	15	15	1	478
0	4	v	18	l	3	23	D	D	con	con	11	11	1	527
0	4	v	18	l	3	24	S	S	con	con	10	10	1	526
0	4	v	18	l	3	25	D	F	con	incon	12	12	1	526
0	4	v	18	l	3	26	J	K	incon	incon	14	14	1	486
0	4	v	18	l	3	27	L	L	incon	con	15	15	1	441
0	4	v	18	l	3	28	D	F	con	incon	12	12	1	563
0	4	v	18	l	3	29	J	J	incon	con	13	13	1	452
0	4	v	18	l	3	30	K	K	con	con	14	14	1	440
0	4	v	18	l	3	31	F	F	con	con	12	12	1	522
0	4	v	18	l	3	32	J	J	con	con	13	13	1	483
0	4	v	18	l	3	33	L	S	con	incon	10	10	1	493
0	4	v	18	l	3	34	D	F	incon	incon	12	12	1	526
0	4	v	18	l	3	35	J	K	incon	incon	14	14	1	448
0	4	v	18	l	3	36	S	S	incon	con	10	10	1	530
0	4	v	18	l	3	37	F	F	con	con	12	12	1	530
0	4	v	18	l	3	38	K	L	con	incon	15	15	1	529
0	4	v	18	l	3	39	F	J	incon	incon	13	13	1	451
0	4	v	18	l	3	40	S	D	incon	incon	11	10	0	478
0	4	v	18	l	3	41	K	K	incon	con	14	14	1	450
0	4	v	18	l	3	42	F	F	con	con	12	12	1	455
0	4	v	18	l	3	43	K	L	con	incon	15	15	1	482
0	4	v	18	l	3	44	J	J	incon	con	13	13	1	531
0	4	v	18	l	3	45	S	D	con	incon	11	11	1	503
0	4	v	18	l	3	46	J	K	incon	incon	14	14	1	480
0	4	v	18	l	3	47	D	D	incon	con	11	11	1	452
0	4	v	18	l	3	48	L	S	con	incon	10	10	1	518
0	4	v	18	l	4	1	L	L	con	con	15	15	1	450
0	4	v	18	l	4	2	D	D	con	con	11	11	1	454
0	4	v	18	l	4	3	S	S	con	con	10	15	0	403
0	4	v	18	l	4	4	D	D	con	con	11	11	1	519
0	4	v	18	l	4	5	K	L	con	incon	15	14	0	519
0	4	v	18	l	4	6	F	J	incon	incon	13	13	1	479
0	4	v	18	l	4	7	K	L	incon	incon	15	15	1	528
0	4	v	18	l	4	8	S	S	incon	con	10	10	1	489
0	4	v	18	l	4	9	D	D	con	con	11	11	1	406
0	4	v	18	l	4	10	S	S	con	con	10	15	0	405
0	4	v	18	l	4	11	D	F	con	incon	12	12	1	521
0	4	v	18	l	4	12	J	J	incon	con	13	13	1	481
0	4	v	18	l	4	13	K	K	con	con	14	14	1	492
0	4	v	18	l	4	14	L	S	con	incon	10	10	1	486
0	4	v	18	l	4	15	F	F	incon	con	12	12	1	480
0	4	v	18	l	4	16	L	S	con	incon	10	10	1	645
0	4	v	18	l	4	17	F	J	incon	incon	13	12	0	451
0	4	v	18	l	4	18	S	D	incon	incon	11	11	1	517
0	4	v	18	l	4	19	F	F	incon	con	12	12	1	516
0	4	v	18	l	4	20	J	J	con	con	13	13	1	455
0	4	v	18	l	4	21	L	L	con	con	15	15	1	559
0	4	v	18	l	4	22	F	J	con	incon	13	13	1	526
0	4	v	18	l	4	23	S	S	incon	con	10	10	1	525
0	4	v	18	l	4	24	L	L	con	con	15	12	0	408
0	4	v	18	l	4	25	K	K	con	con	14	14	1	524
0	4	v	18	l	4	26	J	J	con	con	13	13	1	446
0	4	v	18	l	4	27	L	S	con	incon	10	10	1	567
0	4	v	18	l	4	28	F	F	incon	con	12	12	1	440
0	4	v	18	l	4	29	J	J	con	con	13	13	1	483
0	4	v	18	l	4	30	L	S	con	incon	10	10	1	532
0	4	v	18	l	4	31	F	J	incon	incon	13	13	1	455
0	4	v	18	l	4	32	D	D	incon	con	11	11	1	482
0	4	v	18	l	4	33	J	K	con	incon	14	14	1	492
0	4	v	18	l	4	34	D	F	incon	incon	12	12	1	525
0	4	v	18	l	4	35	J	K	incon	incon	14	14	1	524
0	4	v	18	l	4	36	S	D	incon	incon	11	11	1	485
0	4	v	18	l	4	37	K	K	incon	con	14	14	1	479
0	4	v	18	l	4	38	S	D	con	incon	11	11	1	528
0	4	v	18	l	4	39	K	L	incon	incon	15	15	1	605
0	4	v	18	l	4	40	D	F	incon	incon	12	12	1	483
0	4	v	18	l	4	41	K	K	incon	con	14	14	1	493
0	4	v	18	l	4	42	S	D	con	incon	11	11	1	532
0	4	v	18	l	4	43	K	L	incon	incon	15	15	1	493
0	4	v	18	l	4	44	F	F	incon	con	12	12	1	448
0	4	v	18	l	4	45	J	K	con	incon	14	14	1	453
0	4	v	18	l	4	46	D	F	incon	incon	12	12	1	674
0	4	v	18	l	4	47	L	L	incon	con	15	15	1	447
0	4	v	18	l	4	48	J	K	con	incon	14	14	1	428
0	4	v	18	l	5	1	L	S	con	incon	10	15	0	451
0	4	v	18	l	5	2	D	D	incon	con	11	11	1	446
0	4	v	18	l	5	3	K	L	con	incon	15	15	1	528
0	4	v	18	l	5	4	D	F	incon	incon	12	12	1	489
0	4	v	18	l	5	5	L	S	incon	incon	10	10	1	560
0	4	v	18	l	5	6	J	J	incon	con	13	13	1	488
0	4	v	18	l	5	7	L	L	con	con	15	15	1	482
0	4	v	18	l	5	8	S	D	con	incon	11	10	0	493
0	4	v	18	l	5	9	F	J	incon	incon	13	13	1	486
0	4	v	18	l	5	10	S	S	incon	con	10	10	1	480
0	4	v	18	l	5	11	F	J	con	incon	13	13	1	491
0	4	v	18	l	5	12	K	L	incon	incon	15	15	1	485
0	4	v	18	l	5	13	S	D	incon	incon	11	11	1	440
0	4	v	18	l	5	14	J	K	incon	incon	14	14	1	529
0	4	v	18	l	5	15	F	F	incon	con	12	12	1	490
0	4	v	18	l	5	16	L	L	con	con	15	15	1	492
0	4	v	18	l	5	17	K	K	con	con	14	14	1	447
0	4	v	18	l	5	18	D	F	con	incon	12	12	1	607
0	4	v	18	l	5	19	K	K	incon	con	14	14	1	446
0	4	v	18	l	5	20	S	S	con	con	10	10	1	490
0	4	v	18	l	5	21	D	D	con	con	11	11	1	490
0	4	v	18	l	5	22	S	S	con	con	10	10	1	562
0	4	v	18	l	5	23	D	F	con	incon	12	11	0	532
0	4	v	18	l	5	24	K	K	incon	con	14	14	1	416
0	4	v	18	l	5	25	J	J	con	con	13	13	1	464
0	4	v	18	l	5	26	D	D	con	con	11	11	1	502
0	4	v	18	l	5	27	F	J	con	incon	13	13	1	557
0	4	v	18	l	5	28	L	L	incon	con	15	15	1	601
0	4	v	18	l	5	29	F	F	con	con	12	12	1	440
0	4	v	18	l	5	30	J	K	con	incon	14	14	1	522
0	4	v	18	l	5	31	S	S	incon	con	10	10	1	522
0	4	v	18	l	5	32	D	D	con	con	11	11	1	483
0	4	v	18	l	5	33	J	J	con	con	13	13	1	454
0	4	v	18	l	5	34	L	L	con	con	15	15	1	481
0	4	v	18	l	5	35	S	D	con	incon	11	11	1	608
0	4	v	18	l	5	36	K	L	incon	incon	15	15	1	602
0	4	v	18	l	5	37	F	F	incon	con	12	12	1	488
0	4	v	18	l	5	38	J	K	con	incon	14	14	1	560
0	4	v	18	l	5	39	L	S	incon	incon	10	10	1	487
0	4	v	18	l	5	40	D	F	incon	incon	12	12	1	481
0	4	v	18	l	5	41	K	K	incon	con	14	14	1	492
0	4	v	18	l	5	42	F	J	con	incon	13	13	1	486
0	4	v	18	l	5	43	K	L	incon	incon	15	15	1	518
0	4	v	18	l	5	44	S	D	incon	incon	11	11	1	557
0	4	v	18	l	5	45	J	K	incon	incon	14	14	1	523
0	4	v	18	l	5	46	F	F	incon	con	12	12	1	445
0	4	v	18	l	5	47	L	S	con	incon	10	10	1	720
0	4	v	18	l	5	48	J	J	incon	con	13	14	0	405
1	5	v	23	r	1	1	K	K	con	con	14	14	1	659
1	5	v	23	r	1	2	F	F	con	con	12	12	1	704
1	5	v	23	r	1	3	J	L	con	incon	15	15	1	1012
1	5	v	23	r	1	4	S	F	incon	incon	12	12	1	670
1	5	v	23	r	1	5	L	D	incon	incon	11	11	1	707
1	5	v	23	r	1	6	K	K	incon	con	14	14	1	663
1	5	v	23	r	1	7	L	L	con	con	15	15	1	669
1	5	v	23	r	1	8	D	J	con	incon	13	13	1	659
1	5	v	23	r	1	9	S	S	incon	con	10	10	1	860
1	5	v	23	r	1	10	F	F	con	con	12	12	1	1098
1	5	v	23	r	1	11	D	D	con	con	11	11	1	657
1	5	v	23	r	1	12	J	J	con	con	13	13	1	1054
1	5	v	23	r	1	13	F	K	con	incon	14	14	1	623
1	5	v	23	r	1	14	D	J	incon	incon	13	13	1	662
1	5	v	23	r	1	15	F	F	incon	con	12	12	1	785
1	5	v	23	r	1	16	L	D	con	incon	11	11	1	659
1	5	v	23	r	1	17	K	S	incon	incon	10	10	1	665
1	5	v	23	r	1	18	L	L	incon	con	15	15	1	514
1	5	v	23	r	1	19	D	D	con	con	11	11	1	630
1	5	v	23	r	1	20	J	L	con	incon	15	15	1	925
1	5	v	23	r	1	21	S	F	incon	incon	12	12	1	1058
1	5	v	23	r	1	22	J	J	incon	con	13	13	1	666
1	5	v	23	r	1	23	F	K	con	incon	14	14	1	772
1	5	v	23	r	1	24	D	J	incon	incon	13	13	1	819
1	5	v	23	r	1	25	F	K	incon	incon	14	14	1	737
1	5	v	23	r	1	26	J	J	incon	con	13	13	1	778
1	5	v	23	r	1	27	F	F	con	con	12	12	1	981
1	5	v	23	r	1	28	K	K	con	con	14	14	1	734
1	5	v	23	r	1	29	D	J	con	incon	13	13	1	657
1	5	v	23	r	1	30	K	S	incon	incon	10	10	1	702
1	5	v	23	r	1	31	J	L	incon	incon	15	15	1	697
1	5	v	23	r	1	32	K	S	incon	incon	10	10	1	709
1	5	v	23	r	1	33	L	L	incon	con	15	15	1	587
1	5	v	23	r	1	34	D	D	con	con	11	11	1	738
1	5	v	23	r	1	35	K	S	con	incon	10	10	1	621
1	5	v	23	r	1	36	L	D	incon	incon	11	11	1	543
1	5	v	23	r	1	37	S	S	incon	con	10	10	1	665
1	5	v	23	r	1	38	L	L	con	con	15	15	1	553
1	5	v	23	r	1	39	S	F	con	incon	12	12	1	1011
1	5	v	23	r	1	40	L	D	incon	incon	11	11	1	669
1	5	v	23	r	1	41	S	S	incon	con	10	10	1	580
1	5	v	23	r	1	42	K	K	con	con	14	14	1	747
1	5	v	23	r	1	43	J	L	con	incon	15	15	1	670
1	5	v	23	r	1	44	D	D	incon	con	11	11	1	581
1	5	v	23	r	1	45	S	S	con	con	10	10	1	591
1	5	v	23	r	1	46	F	K	con	incon	14	14	1	663
1	5	v	23	r	1	47	J	J	incon	con	13	13	1	708
1	5	v	23	r	1	48	S	F	con	incon	12	12	1	821
1	5	v	23	r	2	1	K	K	con	con	14	14	1	540
1	5	v	23	r	2	2	L	D	con	incon	11	11	1	623
1	5	v	23	r	2	3	K	S	incon	incon	10	10	1	706
1	5	v	23	r	2	4	F	F	incon	con	12	12	1	779
1	5	v	23	r	2	5	D	J	con	incon	13	13	1	669
1	5	v	23	r	2	6	F	K	incon	incon	14	14	1	502
1	5	v	23	r	2	7	L	L	incon	con	15	15	1	618
1	5	v	23	r	2	8	J	J	con	con	13	13	1	578
1	5	v	23	r	2	9	S	F	con	incon	12	12	1	589
1	5	v	23	r	2	10	J	L	incon	incon	15	15	1	709
1	5	v	23	r	2	11	F	K	incon	incon	14	14	1	665
1	5	v	23	r	2	12	S	S	incon	con	10	10	1	632
1	5	v	23	r	2	13	L	D	con	incon	11	11	1	514
1	5	v	23	r	2	14	F	F	incon	con	12	12	1	473
1	5	v	23	r	2	15	L	L	con	con	15	15	1	622
1	5	v	23	r	2	16	K	S	con	incon	10	10	1	862
1	5	v	23	r	2	17	L	L	incon	con	15	14	0	669
1	5	v	23	r	2	18	K	S	con	incon	10	10	1	815
1	5	v	23	r	2	19	J	L	incon	incon	15	15	1	789
1	5	v	23	r	2	20	S	F	incon	incon	12	12	1	819
1	5	v	23	r	2	21	D	D	incon	con	11	11	1	620
1	5	v	23	r	2	22	J	J	con	con	13	13	1	776
1	5	v	23	r	2	23	S	S	con	con	10	10	1	627
1	5	v	23	r	2	24	L	D	con	incon	11	11	1	1214
1	5	v	23	r	2	25	S	F	incon	incon	12	12	1	852
1	5	v	23	r	2	26	D	J	incon	incon	13	13	1	620
1	5	v	23	r	2	27	K	K	incon	con	14	14	1	503
1	5	v	23	r	2	28	D	D	con	con	11	11	1	814
1	5	v	23	r	2	29	F	K	con	incon	14	14	1	750
1	5	v	23	r	2	30	L	L	incon	con	15	15	1	695
1	5	v	23	r	2	31	J	J	con	con	13	13	1	786
1	5	v	23	r	2	32	F	K	con	incon	14	14	1	515
1	5	v	23	r	2	33	D	J	incon	incon	13	13	1	749
1	5	v	23	r	2	34	K	K	incon	con	14	14	1	565
1	5	v	23	r	2	35	S	S	con	con	10	10	1	592
1	5	v	23	r	2	36	D	D	con	con	11	11	1	429
1	5	v	23	r	2	37	S	F	con	incon	12	12	1	706
1	5	v	23	r	2	38	J	L	incon	incon	15	15	1	584
1	5	v	23	r	2	39	K	S	incon	incon	10	10	1	735
1	5	v	23	r	2	40	D	J	incon	incon	13	13	1	658
1	5	v	23	r	2	41	K	K	incon	con	14	14	1	664
1	5	v	23	r	2	42	J	L	con	incon	15	15	1	474
1	5	v	23	r	2	43	S	S	incon	con	10	13	0	545
1	5	v	23	r	2	44	D	D	con	con	11	11	1	862
1	5	v	23	r	2	45	F	F	con	con	12	12	1	598
1	5	v	23	r	2	46	J	J	con	con	13	13	1	552
1	5	v	23	r	2	47	L	D	con	incon	11	11	1	814
1	5	v	23	r	2	48	F	F	incon	con	12	12	1	1102
1	5	v	23	r	3	1	S	F	con	incon	12	12	1	896
1	5	v	23	r	3	2	L	D	incon	incon	11	11	1	552
1	5	v	23	r	3	3	J	J	incon	con	13	13	1	579
1	5	v	23	r	3	4	K	K	con	con	14	14	1	511
1	5	v	23	r	3	5	J	J	con	con	13	13	1	627
1	5	v	23	r	3	6	L	D	con	incon	11	11	1	822
1	5	v	23	r	3	7	K	K	incon	con	14	14	1	702
1	5	v	23	r	3	8	S	F	con	incon	12	12	1	736
1	5	v	23	r	3	9	J	L	incon	incon	15	15	1	698
1	5	v	23	r	3	10	F	F	incon	con	12	12	1	749
1	5	v	23	r	3	11	L	L	con	con	15	15	1	695
1	5	v	23	r	3	12	F	K	con	incon	14	14	1	996
1	5	v	23	r	3	13	L	D	incon	incon	11	11	1	762
1	5	v	23	r	3	14	K	K	incon	con	14	14	1	590
1	5	v	23	r	3	15	L	D	con	incon	11	11	1	623
1	5	v	23	r	3	16	S	F	incon	incon	12	12	1	819
1	5	v	23	r	3	17	D	J	incon	incon	13	13	1	698
1	5	v	23	r	3	18	F	K	incon	incon	14	14	1	866
1	5	v	23	r	3	19	D	D	incon	con	11	11	1	657
1	5	v	23	r	3	20	F	K	con	incon	14	14	1	702
1	5	v	23	r	3	21	D	D	incon	con	11	11	1	658
1	5	v	23	r	3	22	L	L	con	con	15	15	1	781
1	5	v	23	r	3	23	D	D	con	con	11	11	1	554
1	5	v	23	r	3	24	S	F	con	incon	12	12	1	777
1	5	v	23	r	3	25	D	J	incon	incon	13	13	1	628
1	5	v	23	r	3	26	K	S	incon	incon	10	10	1	706
1	5	v	23	r	3	27	D	J	incon	incon	13	13	1	623
1	5	v	23	r	3	28	F	F	incon	con	12	12	1	701
1	5	v	23	r	3	29	L	L	con	con	15	15	1	657
1	5	v	23	r	3	30	S	S	con	con	10	10	1	663
1	5	v	23	r	3	31	D	J	con	incon	13	13	1	630
1	5	v	23	r	3	32	K	S	incon	incon	10	10	1	825
1	5	v	23	r	3	33	D	D	incon	con	11	11	1	705
1	5	v	23	r	3	34	S	S	con	con	10	10	1	583
1	5	v	23	r	3	35	J	L	con	incon	15	15	1	710
1	5	v	23	r	3	36	F	K	incon	incon	14	14	1	689
1	5	v	23	r	3	37	J	J	incon	con	13	13	1	662
1	5	v	23	r	3	38	L	L	con	con	15	15	1	668
1	5	v	23	r	3	39	K	S	con	incon	10	10	1	814
1	5	v	23	r	3	40	J	L	incon	incon	15	15	1	670
1	5	v	23	r	3	41	S	S	incon	con	10	10	1	557
1	5	v	23	r	3	42	J	L	con	incon	15	15	1	702
1	5	v	23	r	3	43	K	K	incon	con	14	14	1	619
1	5	v	23	r	3	44	F	F	con	con	12	12	1	775
1	5	v	23	r	3	45	S	S	con	con	10	10	1	704
1	5	v	23	r	3	46	J	J	con	con	13	13	1	626
1	5	v	23	r	3	47	K	S	con	incon	10	10	1	704
1	5	v	23	r	3	48	F	F	incon	con	12	12	1	699
1	5	v	23	r	4	1	J	J	con	con	13	13	1	505
1	5	v	23	r	4	2	L	D	con	incon	11	11	1	582
1	5	v	23	r	4	3	F	K	incon	incon	14	14	1	710
1	5	v	23	r	4	4	L	L	incon	con	15	15	1	548
1	5	v	23	r	4	5	F	K	con	incon	14	14	1	709
1	5	v	23	r	4	6	L	D	incon	incon	11	11	1	633
1	5	v	23	r	4	7	K	S	incon	incon	10	10	1	655
1	5	v	23	r	4	8	D	J	incon	incon	13	13	1	544
1	5	v	23	r	4	9	L	L	incon	con	15	15	1	626
1	5	v	23	r	4	10	F	K	con	incon	14	14	1	469
1	5	v	23	r	4	11	J	J	incon	con	13	13	1	540
1	5	v	23	r	4	12	S	S	con	con	10	10	1	506
1	5	v	23	r	4	13	J	L	con	incon	15	15	1	661
1	5	v	23	r	4	14	F	K	incon	incon	14	14	1	666
1	5	v	23	r	4	15	S	S	incon	con	10	10	1	460
1	5	v	23	r	4	16	F	F	con	con	12	12	1	704
1	5	v	23	r	4	17	L	L	con	con	15	15	1	895
1	5	v	23	r	4	18	D	D	con	con	11	11	1	669
1	5	v	23	r	4	19	S	F	con	incon	12	12	1	658
1	5	v	23	r	4	20	D	J	incon	incon	13	13	1	585
1	5	v	23	r	4	21	K	K	incon	con	14	14	1	579
1	5	v	23	r	4	22	S	S	con	con	10	10	1	590
1	5	v	23	r	4	23	L	D	con	incon	11	14	0	623
1	5	v	23	r	4	24	S	S	incon	con	10	10	1	662
1	5	v	23	r	4	25	F	F	con	con	12	12	1	1098
1	5	v	23	r	4	26	D	D	con	con	11	11	1	781
1	5	v	23	r	4	27	F	F	con	con	12	12	1	749
1	5	v	23	r	4	28	D	J	con	incon	13	13	1	655
1	5	v	23	r	4	29	K	S	incon	incon	10	10	1	779
1	5	v	23	r	4	30	J	L	incon	incon	15	15	1	825
1	5	v	23	r	4	31	K	K	incon	con	14	14	1	626
1	5	v	23	r	4	32	D	J	con	incon	13	13	1	744
1	5	v	23	r	4	33	K	K	incon	con	14	14	1	758
1	5	v	23	r	4	34	D	D	con	con	11	11	1	703
1	5	v	23	r	4	35	K	K	con	con	14	14	1	895
1	5	v	23	r	4	36	J	J	con	con	13	13	1	708
1	5	v	23	r	4	37	S	F	con	incon	12	12	1	1134
1	5	v	23	r	4	38	L	L	incon	con	15	15	1	620
1	5	v	23	r	4	39	K	S	con	incon	10	10	1	742
1	5	v	23	r	4	40	L	D	incon	incon	11	11	1	704
1	5	v	23	r	4	41	S	F	incon	incon	12	12	1	708
1	5	v	23	r	4	42	J	L	incon	incon	15	15	1	640
1	5	v	23	r	4	43	D	D	incon	con	11	11	1	623
1	5	v	23	r	4	44	J	J	con	con	13	13	1	779
1	5	v	23	r	4	45	S	F	con	incon	12	12	1	708
1	5	v	23	r	4	46	J	L	incon	incon	15	15	1	625
1	5	v	23	r	4	47	F	F	incon	con	12	12	1	704
1	5	v	23	r	4	48	K	S	con	incon	10	10	1	738
1	5	v	23	r	5	1	D	J	con	incon	13	13	1	626
1	5	v	23	r	5	2	S	F	incon	incon	12	12	1	626
1	5	v	23	r	5	3	J	J	incon	con	13	13	1	509
1	5	v	23	r	5	4	D	D	con	con	11	11	1	625
1	5	v	23	r	5	5	F	K	con	incon	14	14	1	664
1	5	v	23	r	5	6	J	L	incon	incon	15	15	1	591
1	5	v	23	r	5	7	S	S	incon	con	10	10	1	507
1	5	v	23	r	5	8	L	D	con	incon	11	11	1	466
1	5	v	23	r	5	9	K	S	incon	incon	10	10	1	867
1	5	v	23	r	5	10	D	J	incon	incon	13	13	1	618
1	5	v	23	r	5	11	F	K	incon	incon	14	14	1	500
1	5	v	23	r	5	12	J	J	incon	con	13	13	1	655
1	5	v	23	r	5	13	L	L	con	con	15	15	1	544
1	5	v	23	r	5	14	K	K	con	con	14	14	1	666
1	5	v	23	r	5	15	F	F	con	con	12	12	1	672
1	5	v	23	r	5	16	L	D	con	incon	11	11	1	583
1	5	v	23	r	5	17	F	K	incon	incon	14	14	1	750
1	5	v	23	r	5	18	L	L	incon	con	15	15	1	578
1	5	v	23	r	5	19	K	S	con	incon	10	10	1	666
1	5	v	23	r	5	20	L	L	incon	con	15	15	1	656
1	5	v	23	r	5	21	K	K	con	con	14	14	1	583
1	5	v	23	r	5	22	S	F	con	incon	12	12	1	656
1	5	v	23	r	5	23	L	D	incon	incon	11	11	1	661
1	5	v	23	r	5	24	S	F	incon	incon	12	12	1	667
1	5	v	23	r	5	25	K	K	incon	con	14	11	0	546
1	5	v	23	r	5	26	J	L	con	incon	15	15	1	707
1	5	v	23	r	5	27	F	K	incon	incon	14	14	1	702
1	5	v	23	r	5	28	S	S	incon	con	10	10	1	580
1	5	v	23	r	5	29	D	D	con	con	11	11	1	708
1	5	v	23	r	5	30	S	F	con	incon	12	12	1	782
1	5	v	23	r	5	31	K	K	incon	con	14	14	1	632
1	5	v	23	r	5	32	D	D	con	con	11	11	1	616
1	5	v	23	r	5	33	J	L	con	incon	15	15	1	655
1	5	v	23	r	5	34	K	S	incon	incon	10	10	1	739
1	5	v	23	r	5	35	J	L	incon	incon	15	15	1	623
1	5	v	23	r	5	36	F	F	incon	con	12	12	1	741
1	5	v	23	r	5	37	D	D	con	con	11	11	1	860
1	5	v	23	r	5	38	S	S	con	con	10	10	1	628
1	5	v	23	r	5	39	D	J	con	incon	13	13	1	706
1	5	v	23	r	5	40	F	F	incon	con	12	12	1	701
1	5	v	23	r	5	41	K	S	con	incon	10	10	1	705
1	5	v	23	r	5	42	D	J	incon	incon	13	13	1	622
1	5	v	23	r	5	43	L	L	incon	con	15	15	1	622
1	5	v	23	r	5	44	S	S	con	con	10	10	1	622
1	5	v	23	r	5	45	J	J	con	con	13	13	1	505
1	5	v	23	r	5	46	F	F	con	con	12	12	1	788
1	5	v	23	r	5	47	L	D	con	incon	11	11	1	740
1	5	v	23	r	5	48	J	J	incon	con	13	13	1	623
2	6	m	24	r	1	1	S	S	con	con	10	10	1	587
2	6	m	24	r	1	2	L	J	con	incon	13	13	1	1121
2	6	m	24	r	1	3	K	F	incon	incon	12	12	1	1392
2	6	m	24	r	1	4	J	J	incon	con	13	13	1	973
2	6	m	24	r	1	5	D	D	con	con	11	11	1	669
2	6	m	24	r	1	6	J	J	con	con	13	13	1	597
2	6	m	24	r	1	7	D	D	con	con	11	11	1	747
2	6	m	24	r	1	8	K	F	con	incon	12	12	1	939
2	6	m	24	r	1	9	S	S	incon	con	10	10	1	623
2	6	m	24	r	1	10	F	F	con	con	12	13	0	1047
2	6	m	24	r	1	11	J	J	con	con	13	13	1	1248
2	6	m	24	r	1	12	D	L	con	incon	15	15	1	1340
2	6	m	24	r	1	13	S	K	incon	incon	14	14	1	508
2	6	m	24	r	1	14	L	L	incon	con	15	15	1	638
2	6	m	24	r	1	15	K	F	con	incon	12	12	1	1739
2	6	m	24	r	1	16	D	L	incon	incon	15	15	1	1895
2	6	m	24	r	1	17	S	K	incon	incon	14	14	1	552
2	6	m	24	r	1	18	F	F	incon	con	12	12	1	1175
2	6	m	24	r	1	19	D	D	con	con	11	11	1	702
2	6	m	24	r	1	20	L	J	con	incon	13	13	1	983
2	6	m	24	r	1	21	F	S	incon	incon	10	11	0	788
2	6	m	24	r	1	22	L	L	incon	con	15	15	1	1007
2	6	m	24	r	1	23	J	D	con	incon	11	10	0	932
2	6	m	24	r	1	24	F	F	incon	con	12	12	1	1364
2	6	m	24	r	1	25	K	K	con	con	14	14	1	1218
2	6	m	24	r	1	26	D	D	con	con	11	11	1	1021
2	6	m	24	r	1	27	S	K	con	incon	14	14	1	1314
2	6	m	24	r	1	28	D	L	incon	incon	15	15	1	632
2	6	m	24	r	1	29	K	F	incon	incon	12	12	1	1210
2	6	m	24	r	1	30	L	J	incon	incon	13	13	1	936
2	6	m	24	r	1	31	F	F	incon	con	12	12	1	1236
2	6	m	24	r	1	32	S	S	con	con	10	10	1	675
2	6	m	24	r	1	33	J	J	con	con	13	13	1	1060
2	6	m	24	r	1	34	D	L	con	incon	15	15	1	908
2	6	m	24	r	1	35	K	K	incon	con	14	14	1	432
2	6	m	24	r	1	36	J	D	con	incon	11	11	1	440
2	6	m	24	r	1	37	F	S	incon	incon	10	10	1	701
2	6	m	24	r	1	38	L	J	incon	incon	13	13	1	673
2	6	m	24	r	1	39	S	K	incon	incon	14	14	1	816
2	6	m	24	r	1	40	L	L	incon	con	15	15	1	595
2	6	m	24	r	1	41	K	K	con	con	14	14	1	552
2	6	m	24	r	1	42	F	S	con	incon	10	10	1	790
2	6	m	24	r	1	43	L	L	incon	con	15	15	1	662
2	6	m	24	r	1	44	F	S	con	incon	10	10	1	899
2	6	m	24	r	1	45	J	D	incon	incon	11	11	1	717
2	6	m	24	r	1	46	S	S	incon	con	10	10	1	480
2	6	m	24	r	1	47	J	D	con	incon	11	11	1	862
2	6	m	24	r	1	48	K	K	incon	con	14	14	1	1438
2	6	m	24	r	2	1	L	J	con	incon	13	13	1	1124
2	6	m	24	r	2	2	K	F	incon	incon	12	11	0	779
2	6	m	24	r	2	3	D	L	incon	incon	15	15	1	938
2	6	m	24	r	2	4	K	K	incon	con	14	14	1	583
2	6	m	24	r	2	5	D	D	con	con	11	11	1	826
2	6	m	24	r	2	6	F	S	con	incon	10	11	0	743
2	6	m	24	r	2	7	D	L	incon	incon	15	15	1	1667
2	6	m	24	r	2	8	F	S	incon	incon	10	10	1	749
2	6	m	24	r	2	9	L	L	incon	con	15	15	1	1288
2	6	m	24	r	2	10	F	F	con	con	12	12	1	1007
2	6	m	24	r	2	11	D	L	con	incon	15	15	1	894
2	6	m	24	r	2	12	K	K	incon	con	14	14	1	1168
2	6	m	24	r	2	13	F	S	con	incon	10	10	1	596
2	6	m	24	r	2	14	L	J	incon	incon	13	13	1	746
2	6	m	24	r	2	15	F	S	incon	incon	10	10	1	899
2	6	m	24	r	2	16	K	K	incon	con	14	14	1	1057
2	6	m	24	r	2	17	F	F	con	con	12	12	1	971
2	6	m	24	r	2	18	L	J	con	incon	13	14	0	891
2	6	m	24	r	2	19	S	K	incon	incon	14	14	1	1126
2	6	m	24	r	2	20	L	L	incon	con	15	15	1	742
2	6	m	24	r	2	21	J	J	con	con	13	13	1	511
2	6	m	24	r	2	22	S	S	con	con	10	10	1	551
2	6	m	24	r	2	23	J	D	con	incon	11	11	1	716
2	6	m	24	r	2	24	S	S	incon	con	10	10	1	518
2	6	m	24	r	2	25	D	D	con	con	11	11	1	789
2	6	m	24	r	2	26	L	J	con	incon	13	13	1	661
2	6	m	24	r	2	27	S	S	incon	con	10	11	0	558
2	6	m	24	r	2	28	L	L	con	con	15	15	1	895
2	6	m	24	r	2	29	D	D	con	con	11	11	1	860
2	6	m	24	r	2	30	K	F	con	incon	12	12	1	1089
2	6	m	24	r	2	31	L	L	incon	con	15	15	1	855
2	6	m	24	r	2	32	J	J	con	con	13	13	1	968
2	6	m	24	r	2	33	F	F	con	con	12	12	1	1175
2	6	m	24	r	2	34	D	L	con	incon	15	14	0	973
2	6	m	24	r	2	35	K	F	incon	incon	12	12	1	1047
2	6	m	24	r	2	36	J	D	incon	incon	11	11	1	708
2	6	m	24	r	2	37	S	S	incon	con	10	10	1	663
2	6	m	24	r	2	38	K	F	con	incon	12	12	1	977
2	6	m	24	r	2	39	J	J	incon	con	13	13	1	666
2	6	m	24	r	2	40	F	F	con	con	12	11	0	942
2	6	m	24	r	2	41	S	K	con	incon	14	14	1	940
2	6	m	24	r	2	42	J	D	incon	incon	11	11	1	894
2	6	m	24	r	2	43	S	K	incon	incon	14	13	0	898
2	6	m	24	r	2	44	J	D	incon	incon	11	11	1	632
2	6	m	24	r	2	45	K	K	incon	con	14	14	1	671
2	6	m	24	r	2	46	J	J	con	con	13	13	1	737
2	6	m	24	r	2	47	S	K	con	incon	14	14	1	659
2	6	m	24	r	2	48	D	D	incon	con	11	11	1	665
2	6	m	24	r	3	1	L	L	con	con	15	14	0	1278
2	6	m	24	r	3	2	D	D	con	con	11	11	1	936
2	6	m	24	r	3	3	S	S	con	con	10	10	1	774
2	6	m	24	r	3	4	L	J	con	incon	13	13	1	1010
2	6	m	24	r	3	5	K	F	incon	incon	12	12	1	858
2	6	m	24	r	3	6	S	S	incon	con	10	10	1	587
2	6	m	24	r	3	7	F	F	con	con	12	12	1	822
2	6	m	24	r	3	8	L	L	con	con	15	15	1	777
2	6	m	24	r	3	9	D	D	con	con	11	11	1	859
2	6	m	24	r	3	10	K	F	con	incon	12	12	1	1088
2	6	m	24	r	3	11	D	L	incon	incon	15	14	0	1084
2	6	m	24	r	3	12	K	K	incon	con	14	14	1	520
2	6	m	24	r	3	13	L	J	con	incon	13	13	1	697
2	6	m	24	r	3	14	S	K	incon	incon	14	14	1	670
2	6	m	24	r	3	15	J	D	incon	incon	11	11	1	929
2	6	m	24	r	3	16	L	L	incon	con	15	15	1	899
2	6	m	24	r	3	17	S	K	con	incon	14	14	1	954
2	6	m	24	r	3	18	F	F	incon	con	12	12	1	929
2	6	m	24	r	3	19	J	J	con	con	13	13	1	1400
2	6	m	24	r	3	20	F	F	con	con	12	12	1	1096
2	6	m	24	r	3	21	K	K	con	con	14	14	1	707
2	6	m	24	r	3	22	F	S	con	incon	10	11	0	740
2	6	m	24	r	3	23	D	L	incon	incon	15	15	1	1048
2	6	m	24	r	3	24	J	J	incon	con	13	13	1	747
2	6	m	24	r	3	25	D	D	con	con	11	11	1	709
2	6	m	24	r	3	26	F	F	con	con	12	12	1	857
2	6	m	24	r	3	27	S	K	con	incon	14	14	1	624
2	6	m	24	r	3	28	J	J	incon	con	13	13	1	663
2	6	m	24	r	3	29	F	S	con	incon	10	10	1	862
2	6	m	24	r	3	30	L	J	incon	incon	13	13	1	667
2	6	m	24	r	3	31	K	F	incon	incon	12	12	1	1482
2	6	m	24	r	3	32	J	D	incon	incon	11	11	1	787
2	6	m	24	r	3	33	K	K	incon	con	14	14	1	891
2	6	m	24	r	3	34	D	L	con	incon	15	15	1	701
2	6	m	24	r	3	35	J	J	incon	con	13	12	0	828
2	6	m	24	r	3	36	D	D	con	con	11	11	1	744
2	6	m	24	r	3	37	K	K	con	con	14	13	0	975
2	6	m	24	r	3	38	F	S	con	incon	10	10	1	896
2	6	m	24	r	3	39	L	L	incon	con	15	15	1	629
2	6	m	24	r	3	40	F	S	con	incon	10	10	1	1169
2	6	m	24	r	3	41	D	L	incon	incon	15	13	0	1164
2	6	m	24	r	3	42	S	S	incon	con	10	10	1	669
2	6	m	24	r	3	43	L	J	con	incon	13	13	1	813
2	6	m	24	r	3	44	S	K	incon	incon	14	14	1	823
2	6	m	24	r	3	45	J	D	incon	incon	11	11	1	777
2	6	m	24	r	3	46	S	S	incon	con	10	10	1	1052
2	6	m	24	r	3	47	J	D	con	incon	11	11	1	674
2	6	m	24	r	3	48	K	F	incon	incon	12	12	1	779
2	6	m	24	r	4	1	J	D	con	incon	11	11	1	661
2	6	m	24	r	4	2	F	S	incon	incon	10	10	1	1014
2	6	m	24	r	4	3	D	D	incon	con	11	11	1	522
2	6	m	24	r	4	4	S	K	con	incon	14	14	1	623
2	6	m	24	r	4	5	L	J	incon	incon	13	13	1	662
2	6	m	24	r	4	6	D	D	incon	con	11	11	1	552
2	6	m	24	r	4	7	S	K	con	incon	14	14	1	559
2	6	m	24	r	4	8	D	L	incon	incon	15	15	1	1166
2	6	m	24	r	4	9	S	K	incon	incon	14	14	1	633
2	6	m	24	r	4	10	F	F	incon	con	12	12	1	1019
2	6	m	24	r	4	11	L	L	con	con	15	15	1	636
2	6	m	24	r	4	12	J	J	con	con	13	13	1	543
2	6	m	24	r	4	13	S	S	con	con	10	10	1	665
2	6	m	24	r	4	14	D	L	con	incon	15	15	1	787
2	6	m	24	r	4	15	K	K	incon	con	14	14	1	467
2	6	m	24	r	4	16	S	S	con	con	10	10	1	518
2	6	m	24	r	4	17	L	J	con	incon	13	13	1	597
2	6	m	24	r	4	18	D	D	incon	con	11	11	1	593
2	6	m	24	r	4	19	S	S	con	con	10	13	0	550
2	6	m	24	r	4	20	J	J	con	con	13	13	1	826
2	6	m	24	r	4	21	S	K	con	incon	14	14	1	550
2	6	m	24	r	4	22	J	D	incon	incon	11	11	1	749
2	6	m	24	r	4	23	K	F	incon	incon	12	12	1	942
2	6	m	24	r	4	24	J	D	incon	incon	11	11	1	703
2	6	m	24	r	4	25	F	F	incon	con	12	12	1	752
2	6	m	24	r	4	26	L	L	con	con	15	15	1	636
2	6	m	24	r	4	27	J	J	con	con	13	13	1	659
2	6	m	24	r	4	28	F	S	con	incon	10	10	1	780
2	6	m	24	r	4	29	J	D	incon	incon	11	11	1	669
2	6	m	24	r	4	30	K	F	incon	incon	12	12	1	913
2	6	m	24	r	4	31	S	S	incon	con	10	10	1	553
2	6	m	24	r	4	32	D	L	con	incon	15	15	1	697
2	6	m	24	r	4	33	K	F	incon	incon	12	12	1	978
2	6	m	24	r	4	34	D	L	incon	incon	15	15	1	860
2	6	m	24	r	4	35	F	F	incon	con	12	12	1	666
2	6	m	24	r	4	36	K	K	con	con	14	14	1	787
2	6	m	24	r	4	37	F	S	con	incon	10	12	0	891
2	6	m	24	r	4	38	L	J	incon	incon	13	13	1	674
2	6	m	24	r	4	39	F	F	incon	con	12	12	1	779
2	6	m	24	r	4	40	L	J	con	incon	13	13	1	753
2	6	m	24	r	4	41	K	K	incon	con	14	14	1	737
2	6	m	24	r	4	42	L	L	con	con	15	15	1	620
2	6	m	24	r	4	43	K	K	con	con	14	14	1	660
2	6	m	24	r	4	44	F	S	con	incon	10	10	1	742
2	6	m	24	r	4	45	D	D	incon	con	11	11	1	665
2	6	m	24	r	4	46	L	L	con	con	15	15	1	709
2	6	m	24	r	4	47	K	F	con	incon	12	12	1	781
2	6	m	24	r	4	48	J	J	incon	con	13	13	1	1016
2	6	m	24	r	5	1	L	J	con	incon	13	13	1	506
2	6	m	24	r	5	2	S	K	incon	incon	14	14	1	662
2	6	m	24	r	5	3	D	D	incon	con	11	11	1	552
2	6	m	24	r	5	4	S	S	con	con	10	10	1	597
2	6	m	24	r	5	5	K	K	con	con	14	14	1	593
2	6	m	24	r	5	6	J	J	con	con	13	13	1	550
2	6	m	24	r	5	7	D	L	con	incon	15	15	1	826
2	6	m	24	r	5	8	K	K	incon	con	14	14	1	550
2	6	m	24	r	5	9	J	D	con	incon	11	11	1	711
2	6	m	24	r	5	10	K	F	incon	incon	12	13	0	744
2	6	m	24	r	5	11	L	J	incon	incon	13	13	1	551
2	6	m	24	r	5	12	F	S	incon	incon	10	10	1	712
2	6	m	24	r	5	13	J	J	incon	con	13	13	1	514
2	6	m	24	r	5	14	K	F	con	incon	12	12	1	1132
2	6	m	24	r	5	15	J	D	incon	incon	11	11	1	709
2	6	m	24	r	5	16	K	F	incon	incon	12	12	1	789
2	6	m	24	r	5	17	D	D	incon	con	11	11	1	632
2	6	m	24	r	5	18	F	S	con	incon	10	10	1	632
2	6	m	24	r	5	19	L	L	incon	con	15	13	0	595
2	6	m	24	r	5	20	F	F	con	con	12	12	1	821
2	6	m	24	r	5	21	S	S	con	con	10	10	1	545
2	6	m	24	r	5	22	K	F	con	incon	12	12	1	745
2	6	m	24	r	5	23	D	L	incon	incon	15	15	1	990
2	6	m	24	r	5	24	S	K	incon	incon	14	14	1	624
2	6	m	24	r	5	25	J	D	incon	incon	11	11	1	818
2	6	m	24	r	5	26	L	L	incon	con	15	15	1	558
2	6	m	24	r	5	27	S	S	con	con	10	15	0	510
2	6	m	24	r	5	28	J	J	con	con	13	13	1	704
2	6	m	24	r	5	29	D	L	con	incon	15	15	1	776
2	6	m	24	r	5	30	K	K	incon	con	14	14	1	639
2	6	m	24	r	5	31	J	J	con	con	13	12	0	700
2	6	m	24	r	5	32	D	L	con	incon	15	15	1	1096
2	6	m	24	r	5	33	S	K	incon	incon	14	14	1	630
2	6	m	24	r	5	34	D	D	incon	con	11	11	1	901
2	6	m	24	r	5	35	S	S	con	con	10	12	0	596
2	6	m	24	r	5	36	F	F	con	con	12	12	1	938
2	6	m	24	r	5	37	J	D	con	incon	11	11	1	622
2	6	m	24	r	5	38	F	S	incon	incon	10	10	1	584
2	6	m	24	r	5	39	L	L	incon	con	15	15	1	635
2	6	m	24	r	5	40	F	F	con	con	12	12	1	713
2	6	m	24	r	5	41	L	L	con	con	15	15	1	553
2	6	m	24	r	5	42	S	K	con	incon	14	14	1	582
2	6	m	24	r	5	43	D	D	incon	con	11	11	1	709
2	6	m	24	r	5	44	L	J	con	incon	13	13	1	550
2	6	m	24	r	5	45	F	S	incon	incon	10	11	0	595
2	6	m	24	r	5	46	K	K	incon	con	14	14	1	668
2	6	m	24	r	5	47	L	J	con	incon	13	13	1	789
2	6	m	24	r	5	48	F	F	incon	con	12	12	1	739
3	7	v	20	r	1	1	D	D	con	con	11	11	1	491
3	7	v	20	r	1	2	J	F	con	incon	12	12	1	524
3	7	v	20	r	1	3	S	L	incon	incon	15	15	1	1258
3	7	v	20	r	1	4	F	D	incon	incon	11	11	1	1264
3	7	v	20	r	1	5	S	S	incon	con	10	10	1	904
3	7	v	20	r	1	6	L	K	con	incon	14	0	0	2002
3	7	v	20	r	1	7	D	S	incon	incon	10	10	1	761
3	7	v	20	r	1	8	J	F	incon	incon	12	12	1	1187
3	7	v	20	r	1	9	S	L	incon	incon	15	15	1	833
3	7	v	20	r	1	10	K	K	incon	con	14	14	1	518
3	7	v	20	r	1	11	J	J	con	con	13	13	1	479
3	7	v	20	r	1	12	S	L	con	incon	15	15	1	1379
3	7	v	20	r	1	13	J	J	incon	con	13	13	1	1136
3	7	v	20	r	1	14	L	L	con	con	15	15	1	639
3	7	v	20	r	1	15	J	F	con	incon	12	12	1	1272
3	7	v	20	r	1	16	L	K	incon	incon	14	14	1	1686
3	7	v	20	r	1	17	F	F	incon	con	12	12	1	1307
3	7	v	20	r	1	18	L	K	con	incon	14	14	1	799
3	7	v	20	r	1	19	F	D	incon	incon	11	11	1	1020
3	7	v	20	r	1	20	S	L	incon	incon	15	15	1	1102
3	7	v	20	r	1	21	J	J	incon	con	13	13	1	1257
3	7	v	20	r	1	22	K	K	con	con	14	14	1	488
3	7	v	20	r	1	23	F	D	con	incon	11	12	0	947
3	7	v	20	r	1	24	K	K	incon	con	14	14	1	1151
3	7	v	20	r	1	25	F	D	con	incon	11	11	1	869
3	7	v	20	r	1	26	L	K	incon	incon	14	14	1	946
3	7	v	20	r	1	27	F	F	incon	con	12	12	1	1653
3	7	v	20	r	1	28	S	S	con	con	10	10	1	912
3	7	v	20	r	1	29	K	J	con	incon	13	13	1	995
3	7	v	20	r	1	30	F	F	incon	con	12	12	1	995
3	7	v	20	r	1	31	L	L	con	con	15	15	1	994
3	7	v	20	r	1	32	K	K	con	con	14	14	1	1574
3	7	v	20	r	1	33	S	S	con	con	10	10	1	1496
3	7	v	20	r	1	34	J	F	con	incon	12	12	1	944
3	7	v	20	r	1	35	D	D	incon	con	11	11	1	529
3	7	v	20	r	1	36	S	S	con	con	10	10	1	1689
3	7	v	20	r	1	37	K	J	con	incon	13	13	1	1186
3	7	v	20	r	1	38	D	S	incon	incon	10	10	1	793
3	7	v	20	r	1	39	K	J	incon	incon	13	13	1	953
3	7	v	20	r	1	40	D	S	incon	incon	10	10	1	677
3	7	v	20	r	1	41	J	J	incon	con	13	15	0	1108
3	7	v	20	r	1	42	D	D	con	con	11	11	1	920
3	7	v	20	r	1	43	L	L	con	con	15	15	1	958
3	7	v	20	r	1	44	K	J	con	incon	13	13	1	710
3	7	v	20	r	1	45	D	D	incon	con	11	11	1	837
3	7	v	20	r	1	46	F	F	con	con	12	12	1	1295
3	7	v	20	r	1	47	D	S	con	incon	10	10	1	1019
3	7	v	20	r	1	48	L	L	incon	con	15	14	0	1256
3	7	v	20	r	2	1	F	D	con	incon	11	11	1	641
3	7	v	20	r	2	2	J	J	incon	con	13	13	1	950
3	7	v	20	r	2	3	K	K	con	con	14	14	1	442
3	7	v	20	r	2	4	S	S	con	con	10	10	1	1143
3	7	v	20	r	2	5	L	K	con	incon	14	14	1	955
3	7	v	20	r	2	6	J	F	incon	incon	12	11	0	1181
3	7	v	20	r	2	7	L	L	incon	con	15	15	1	1756
3	7	v	20	r	2	8	J	F	con	incon	12	12	1	1109
3	7	v	20	r	2	9	K	K	incon	con	14	14	1	812
3	7	v	20	r	2	10	F	F	con	con	12	12	1	1458
3	7	v	20	r	2	11	S	L	con	incon	15	15	1	1148
3	7	v	20	r	2	12	F	D	incon	incon	11	11	1	1137
3	7	v	20	r	2	13	J	J	incon	con	13	13	1	1374
3	7	v	20	r	2	14	D	S	con	incon	10	10	1	799
3	7	v	20	r	2	15	L	K	incon	incon	14	14	1	1076
3	7	v	20	r	2	16	F	F	incon	con	12	12	1	1341
3	7	v	20	r	2	17	S	S	con	con	10	10	1	954
3	7	v	20	r	2	18	L	L	con	con	15	15	1	1103
3	7	v	20	r	2	19	F	F	con	con	12	12	1	1025
3	7	v	20	r	2	20	L	K	con	incon	14	14	1	876
3	7	v	20	r	2	21	F	D	incon	incon	11	11	1	1417
3	7	v	20	r	2	22	S	L	incon	incon	15	15	1	1682
3	7	v	20	r	2	23	J	J	incon	con	13	13	1	1333
3	7	v	20	r	2	24	D	D	con	con	11	11	1	792
3	7	v	20	r	2	25	K	K	con	con	14	14	1	952
3	7	v	20	r	2	26	D	S	con	incon	10	10	1	1028
3	7	v	20	r	2	27	K	K	incon	con	14	14	1	724
3	7	v	20	r	2	28	J	J	con	con	13	15	0	1105
3	7	v	20	r	2	29	D	D	con	con	11	11	1	718
3	7	v	20	r	2	30	J	F	con	incon	12	12	1	557
3	7	v	20	r	2	31	S	S	incon	con	10	10	1	756
3	7	v	20	r	2	32	L	L	con	con	15	15	1	833
3	7	v	20	r	2	33	D	S	con	incon	10	10	1	905
3	7	v	20	r	2	34	K	J	incon	incon	13	13	1	871
3	7	v	20	r	2	35	L	L	incon	con	15	15	1	1567
3	7	v	20	r	2	36	D	D	con	con	11	11	1	832
3	7	v	20	r	2	37	K	J	con	incon	13	13	1	749
3	7	v	20	r	2	38	S	L	incon	incon	15	15	1	1417
3	7	v	20	r	2	39	F	D	incon	incon	11	11	1	793
3	7	v	20	r	2	40	S	S	incon	con	10	10	1	991
3	7	v	20	r	2	41	J	F	con	incon	12	12	1	991
3	7	v	20	r	2	42	D	S	incon	incon	10	10	1	836
3	7	v	20	r	2	43	K	J	incon	incon	13	13	1	714
3	7	v	20	r	2	44	F	F	incon	con	12	11	0	1112
3	7	v	20	r	2	45	K	J	con	incon	13	13	1	802
3	7	v	20	r	2	46	S	L	incon	incon	15	15	1	1062
3	7	v	20	r	2	47	D	D	incon	con	11	11	1	1195
3	7	v	20	r	2	48	L	K	con	incon	14	14	1	783
3	7	v	20	r	3	1	L	K	con	incon	14	14	1	798
3	7	v	20	r	3	2	J	J	incon	con	13	15	0	881
3	7	v	20	r	3	3	F	D	con	incon	11	11	1	726
3	7	v	20	r	3	4	S	L	incon	incon	15	15	1	952
3	7	v	20	r	3	5	D	D	incon	con	11	11	1	1488
3	7	v	20	r	3	6	S	S	con	con	10	10	1	681
3	7	v	20	r	3	7	D	D	con	con	11	11	1	918
3	7	v	20	r	3	8	S	S	con	con	10	10	1	984
3	7	v	20	r	3	9	L	K	con	incon	14	14	1	675
3	7	v	20	r	3	10	S	S	incon	con	10	10	1	835
3	7	v	20	r	3	11	L	K	con	incon	14	14	1	726
3	7	v	20	r	3	12	F	D	incon	incon	11	11	1	849
3	7	v	20	r	3	13	J	J	incon	con	13	13	1	1175
3	7	v	20	r	3	14	D	S	con	incon	10	10	1	953
3	7	v	20	r	3	15	K	J	incon	incon	13	14	0	1102
3	7	v	20	r	3	16	D	S	incon	incon	10	10	1	1257
3	7	v	20	r	3	17	L	L	incon	con	15	15	1	1262
3	7	v	20	r	3	18	F	F	con	con	12	12	1	980
3	7	v	20	r	3	19	L	K	con	incon	14	14	1	842
3	7	v	20	r	3	20	S	S	incon	con	10	10	1	1300
3	7	v	20	r	3	21	K	K	con	con	14	14	1	946
3	7	v	20	r	3	22	F	D	con	incon	11	12	0	1885
3	7	v	20	r	3	23	S	L	incon	incon	15	13	0	1570
3	7	v	20	r	3	24	K	J	incon	incon	13	13	1	796
3	7	v	20	r	3	25	D	S	incon	incon	10	10	1	840
3	7	v	20	r	3	26	J	J	incon	con	13	13	1	1144
3	7	v	20	r	3	27	F	F	con	con	12	12	1	1497
3	7	v	20	r	3	28	J	J	con	con	13	13	1	1409
3	7	v	20	r	3	29	S	L	con	incon	15	15	1	839
3	7	v	20	r	3	30	K	J	incon	incon	13	13	1	872
3	7	v	20	r	3	31	D	D	incon	con	11	11	1	911
3	7	v	20	r	3	32	L	L	con	con	15	15	1	1380
3	7	v	20	r	3	33	J	F	con	incon	12	12	1	1292
3	7	v	20	r	3	34	L	L	incon	con	15	15	1	993
3	7	v	20	r	3	35	J	F	con	incon	12	12	1	1921
3	7	v	20	r	3	36	S	L	incon	incon	15	15	1	1302
3	7	v	20	r	3	37	J	F	incon	incon	12	12	1	1233
3	7	v	20	r	3	38	D	S	incon	incon	10	10	1	989
3	7	v	20	r	3	39	K	K	incon	con	14	14	1	795
3	7	v	20	r	3	40	L	L	con	con	15	15	1	1587
3	7	v	20	r	3	41	K	J	con	incon	13	13	1	1183
3	7	v	20	r	3	42	F	F	incon	con	12	12	1	1603
3	7	v	20	r	3	43	K	K	con	con	14	14	1	873
3	7	v	20	r	3	44	F	F	con	con	12	12	1	1221
3	7	v	20	r	3	45	D	D	con	con	11	11	1	989
3	7	v	20	r	3	46	J	F	con	incon	12	12	1	1569
3	7	v	20	r	3	47	K	K	incon	con	14	14	1	950
3	7	v	20	r	3	48	F	D	con	incon	11	11	1	751
3	7	v	20	r	4	1	D	S	con	incon	10	11	0	722
3	7	v	20	r	4	2	L	K	incon	incon	14	14	1	794
3	7	v	20	r	4	3	J	J	incon	con	13	13	1	799
3	7	v	20	r	4	4	K	K	con	con	14	14	1	594
3	7	v	20	r	4	5	J	F	con	incon	12	11	0	1237
3	7	v	20	r	4	6	D	S	incon	incon	10	10	1	1413
3	7	v	20	r	4	7	F	F	incon	con	12	12	1	1369
3	7	v	20	r	4	8	J	J	con	con	13	13	1	1026
3	7	v	20	r	4	9	D	S	con	incon	10	10	1	993
3	7	v	20	r	4	10	K	K	incon	con	14	14	1	683
3	7	v	20	r	4	11	S	S	con	con	10	10	1	943
3	7	v	20	r	4	12	K	K	con	con	14	14	1	567
3	7	v	20	r	4	13	J	F	con	incon	12	12	1	1020
3	7	v	20	r	4	14	S	S	incon	con	10	0	0	2002
3	7	v	20	r	4	15	K	K	con	con	14	14	1	710
3	7	v	20	r	4	16	S	L	con	incon	15	15	1	1069
3	7	v	20	r	4	17	J	J	incon	con	13	13	1	498
3	7	v	20	r	4	18	F	D	con	incon	11	11	1	1188
3	7	v	20	r	4	19	K	J	incon	incon	13	14	0	718
3	7	v	20	r	4	20	S	L	incon	incon	15	15	1	1099
3	7	v	20	r	4	21	J	F	incon	incon	12	12	1	1138
3	7	v	20	r	4	22	L	L	incon	con	15	15	1	1221
3	7	v	20	r	4	23	K	J	con	incon	13	13	1	834
3	7	v	20	r	4	24	S	L	incon	incon	15	15	1	944
3	7	v	20	r	4	25	F	D	incon	incon	11	11	1	800
3	7	v	20	r	4	26	L	K	incon	incon	14	14	1	905
3	7	v	20	r	4	27	J	J	incon	con	13	13	1	794
3	7	v	20	r	4	28	S	S	con	con	10	10	1	916
3	7	v	20	r	4	29	F	D	con	incon	11	11	1	789
3	7	v	20	r	4	30	L	L	incon	con	15	15	1	1258
3	7	v	20	r	4	31	F	F	con	con	12	12	1	1031
3	7	v	20	r	4	32	K	J	con	incon	13	13	1	711
3	7	v	20	r	4	33	L	L	incon	con	15	15	1	644
3	7	v	20	r	4	34	D	D	con	con	11	11	1	1456
3	7	v	20	r	4	35	F	F	con	con	12	12	1	1456
3	7	v	20	r	4	36	D	D	con	con	11	10	0	1571
3	7	v	20	r	4	37	J	F	con	incon	12	11	0	1300
3	7	v	20	r	4	38	L	K	incon	incon	14	14	1	869
3	7	v	20	r	4	39	D	S	incon	incon	10	11	0	1140
3	7	v	20	r	4	40	L	K	incon	incon	14	14	1	642
3	7	v	20	r	4	41	F	F	incon	con	12	12	1	1386
3	7	v	20	r	4	42	D	D	con	con	11	11	1	1336
3	7	v	20	r	4	43	S	L	con	incon	15	13	0	1451
3	7	v	20	r	4	44	F	D	incon	incon	11	11	1	1490
3	7	v	20	r	4	45	L	L	incon	con	15	15	1	1688
3	7	v	20	r	4	46	D	D	con	con	11	11	1	837
3	7	v	20	r	4	47	K	J	con	incon	13	13	1	948
3	7	v	20	r	4	48	S	S	incon	con	10	10	1	826
3	7	v	20	r	5	1	L	K	con	incon	14	14	1	1467
3	7	v	20	r	5	2	J	J	incon	con	13	13	1	1141
3	7	v	20	r	5	3	D	D	con	con	11	11	1	953
3	7	v	20	r	5	4	F	F	con	con	12	12	1	1102
3	7	v	20	r	5	5	L	L	con	con	15	15	1	1256
3	7	v	20	r	5	6	K	J	con	incon	13	13	1	991
3	7	v	20	r	5	7	S	S	incon	con	10	11	0	1345
3	7	v	20	r	5	8	D	D	con	con	11	11	1	594
3	7	v	20	r	5	9	F	F	con	con	12	12	1	721
3	7	v	20	r	5	10	D	S	con	incon	10	11	0	676
3	7	v	20	r	5	11	K	K	incon	con	14	14	1	720
3	7	v	20	r	5	12	F	F	con	con	12	11	0	1063
3	7	v	20	r	5	13	D	D	con	con	11	11	1	1228
3	7	v	20	r	5	14	K	J	con	incon	13	13	1	1615
3	7	v	20	r	5	15	S	L	incon	incon	15	15	1	1681
3	7	v	20	r	5	16	J	F	incon	incon	12	12	1	1178
3	7	v	20	r	5	17	S	S	incon	con	10	10	1	1073
3	7	v	20	r	5	18	J	J	con	con	13	13	1	758
3	7	v	20	r	5	19	S	S	con	con	10	10	1	835
3	7	v	20	r	5	20	F	D	con	incon	11	11	1	868
3	7	v	20	r	5	21	K	K	incon	con	14	14	1	636
3	7	v	20	r	5	22	L	L	con	con	15	15	1	1022
3	7	v	20	r	5	23	J	F	con	incon	12	12	1	912
3	7	v	20	r	5	24	S	S	incon	con	10	10	1	840
3	7	v	20	r	5	25	J	J	con	con	13	13	1	683
3	7	v	20	r	5	26	S	L	con	incon	15	15	1	866
3	7	v	20	r	5	27	J	F	incon	incon	12	12	1	865
3	7	v	20	r	5	28	D	S	incon	incon	10	10	1	676
3	7	v	20	r	5	29	L	K	incon	incon	14	14	1	604
3	7	v	20	r	5	30	J	J	incon	con	13	13	1	1759
3	7	v	20	r	5	31	L	L	con	con	15	15	1	764
3	7	v	20	r	5	32	J	F	con	incon	12	11	0	803
3	7	v	20	r	5	33	K	K	incon	con	14	14	1	1024
3	7	v	20	r	5	34	S	L	con	incon	15	15	1	913
3	7	v	20	r	5	35	K	J	incon	incon	13	13	1	880
3	7	v	20	r	5	36	F	D	incon	incon	11	12	0	880
3	7	v	20	r	5	37	L	K	incon	incon	14	14	1	841
3	7	v	20	r	5	38	F	F	incon	con	12	12	1	1338
3	7	v	20	r	5	39	D	S	con	incon	10	10	1	878
3	7	v	20	r	5	40	L	K	incon	incon	14	14	1	723
3	7	v	20	r	5	41	D	D	incon	con	11	11	1	1143
3	7	v	20	r	5	42	K	J	con	incon	13	13	1	1109
3	7	v	20	r	5	43	F	D	incon	incon	11	11	1	1032
3	7	v	20	r	5	44	L	L	incon	con	15	15	1	1291
3	7	v	20	r	5	45	F	D	con	incon	11	11	1	999
3	7	v	20	r	5	46	S	L	incon	incon	15	15	1	1524
3	7	v	20	r	5	47	K	K	incon	con	14	14	1	838
3	7	v	20	r	5	48	D	S	con	incon	10	11	0	794
0	8	m	22	r	1	1	S	D	con	incon	11	11	1	592
0	8	m	22	r	1	2	K	K	incon	con	14	14	1	542
0	8	m	22	r	1	3	L	S	con	incon	10	15	0	504
0	8	m	22	r	1	4	D	F	incon	incon	12	12	1	537
0	8	m	22	r	1	5	L	L	incon	con	15	15	1	500
0	8	m	22	r	1	6	F	F	con	con	12	11	0	457
0	8	m	22	r	1	7	J	K	con	incon	14	14	1	578
0	8	m	22	r	1	8	L	S	incon	incon	10	10	1	519
0	8	m	22	r	1	9	J	K	incon	incon	14	14	1	536
0	8	m	22	r	1	10	F	F	incon	con	12	12	1	498
0	8	m	22	r	1	11	D	D	con	con	11	11	1	510
0	8	m	22	r	1	12	L	L	con	con	15	15	1	505
0	8	m	22	r	1	13	D	D	con	con	11	11	1	500
0	8	m	22	r	1	14	F	J	con	incon	13	13	1	648
0	8	m	22	r	1	15	L	S	incon	incon	10	10	1	510
0	8	m	22	r	1	16	J	J	incon	con	13	13	1	506
0	8	m	22	r	1	17	K	L	con	incon	15	15	1	730
0	8	m	22	r	1	18	S	S	incon	con	10	10	1	433
0	8	m	22	r	1	19	D	D	con	con	11	11	1	494
0	8	m	22	r	1	20	J	J	con	con	13	13	1	545
0	8	m	22	r	1	21	K	L	con	incon	15	15	1	636
0	8	m	22	r	1	22	S	D	incon	incon	11	11	1	651
0	8	m	22	r	1	23	F	F	incon	con	12	12	1	497
0	8	m	22	r	1	24	K	K	con	con	14	14	1	432
0	8	m	22	r	1	25	D	F	con	incon	12	12	1	625
0	8	m	22	r	1	26	J	K	incon	incon	14	14	1	504
0	8	m	22	r	1	27	D	F	incon	incon	12	12	1	499
0	8	m	22	r	1	28	S	S	incon	con	10	10	1	473
0	8	m	22	r	1	29	J	J	con	con	13	13	1	435
0	8	m	22	r	1	30	D	D	con	con	11	11	1	421
0	8	m	22	r	1	31	K	K	con	con	14	14	1	460
0	8	m	22	r	1	32	S	D	con	incon	11	11	1	543
0	8	m	22	r	1	33	J	J	incon	con	13	13	1	544
0	8	m	22	r	1	34	D	F	con	incon	12	12	1	506
0	8	m	22	r	1	35	J	K	incon	incon	14	14	1	463
0	8	m	22	r	1	36	S	S	incon	con	10	10	1	469
0	8	m	22	r	1	37	K	L	con	incon	15	15	1	574
0	8	m	22	r	1	38	S	S	incon	con	10	10	1	427
0	8	m	22	r	1	39	L	L	con	con	15	15	1	505
0	8	m	22	r	1	40	F	J	con	incon	13	13	1	576
0	8	m	22	r	1	41	K	L	incon	incon	15	15	1	543
0	8	m	22	r	1	42	S	D	incon	incon	11	11	1	658
0	8	m	22	r	1	43	F	F	incon	con	12	12	1	466
0	8	m	22	r	1	44	K	K	con	con	14	14	1	549
0	8	m	22	r	1	45	L	S	con	incon	10	10	1	511
0	8	m	22	r	1	46	F	J	incon	incon	13	13	1	478
0	8	m	22	r	1	47	L	L	incon	con	15	15	1	507
0	8	m	22	r	1	48	F	J	con	incon	13	13	1	502
0	8	m	22	r	2	1	F	F	con	con	12	12	1	470
0	8	m	22	r	2	2	K	K	con	con	14	14	1	460
0	8	m	22	r	2	3	F	J	con	incon	13	15	0	429
0	8	m	22	r	2	4	K	L	incon	incon	15	15	1	545
0	8	m	22	r	2	5	S	D	incon	incon	11	11	1	507
0	8	m	22	r	2	6	J	J	incon	con	13	13	1	464
0	8	m	22	r	2	7	S	D	con	incon	11	11	1	699
0	8	m	22	r	2	8	F	J	incon	incon	13	13	1	572
0	8	m	22	r	2	9	K	K	incon	con	14	14	1	512
0	8	m	22	r	2	10	J	J	con	con	13	13	1	507
0	8	m	22	r	2	11	L	S	con	incon	10	10	1	540
0	8	m	22	r	2	12	K	K	incon	con	14	14	1	464
0	8	m	22	r	2	13	D	F	con	incon	12	11	0	547
0	8	m	22	r	2	14	L	S	incon	incon	10	10	1	585
0	8	m	22	r	2	15	F	F	incon	con	12	12	1	459
0	8	m	22	r	2	16	L	L	con	con	15	15	1	504
0	8	m	22	r	2	17	S	D	con	incon	11	11	1	614
0	8	m	22	r	2	18	K	L	incon	incon	15	15	1	510
0	8	m	22	r	2	19	J	J	incon	con	13	13	1	505
0	8	m	22	r	2	20	S	S	con	con	10	10	1	462
0	8	m	22	r	2	21	D	F	con	incon	12	11	0	431
0	8	m	22	r	2	22	J	K	incon	incon	14	14	1	750
0	8	m	22	r	2	23	D	F	incon	incon	12	12	1	649
0	8	m	22	r	2	24	J	K	incon	incon	14	14	1	495
0	8	m	22	r	2	25	D	D	incon	con	11	11	1	622
0	8	m	22	r	2	26	K	K	con	con	14	14	1	501
0	8	m	22	r	2	27	F	J	con	incon	13	13	1	496
0	8	m	22	r	2	28	L	S	incon	incon	10	10	1	470
0	8	m	22	r	2	29	D	F	incon	incon	12	12	1	460
0	8	m	22	r	2	30	J	K	incon	incon	14	14	1	505
0	8	m	22	r	2	31	D	D	incon	con	11	11	1	512
0	8	m	22	r	2	32	K	L	con	incon	15	15	1	546
0	8	m	22	r	2	33	F	F	incon	con	12	12	1	623
0	8	m	22	r	2	34	S	S	con	con	10	10	1	578
0	8	m	22	r	2	35	F	F	con	con	12	12	1	469
0	8	m	22	r	2	36	S	D	con	incon	11	11	1	497
0	8	m	22	r	2	37	J	K	incon	incon	14	14	1	547
0	8	m	22	r	2	38	D	D	incon	con	11	14	0	433
0	8	m	22	r	2	39	L	S	con	incon	10	10	1	587
0	8	m	22	r	2	40	J	J	incon	con	13	13	1	538
0	8	m	22	r	2	41	D	D	con	con	11	12	0	462
0	8	m	22	r	2	42	L	L	con	con	15	15	1	659
0	8	m	22	r	2	43	F	J	con	incon	13	13	1	696
0	8	m	22	r	2	44	L	L	incon	con	15	15	1	700
0	8	m	22	r	2	45	S	S	con	con	10	10	1	725
0	8	m	22	r	2	46	K	L	con	incon	15	15	1	696
0	8	m	22	r	2	47	S	S	incon	con	10	10	1	508
0	8	m	22	r	2	48	L	L	con	con	15	15	1	580
0	8	m	22	r	3	1	J	J	con	con	13	13	1	459
0	8	m	22	r	3	2	L	S	con	incon	10	10	1	504
0	8	m	22	r	3	3	J	K	incon	incon	14	14	1	499
0	8	m	22	r	3	4	D	F	incon	incon	12	12	1	1198
0	8	m	22	r	3	5	S	S	incon	con	10	10	1	497
0	8	m	22	r	3	6	K	K	con	con	14	14	1	547
0	8	m	22	r	3	7	D	F	con	incon	12	12	1	433
0	8	m	22	r	3	8	J	K	incon	incon	14	13	0	473
0	8	m	22	r	3	9	D	D	incon	con	11	11	1	579
0	8	m	22	r	3	10	J	K	con	incon	14	14	1	546
0	8	m	22	r	3	11	L	S	incon	incon	10	10	1	546
0	8	m	22	r	3	12	F	J	incon	incon	13	13	1	508
0	8	m	22	r	3	13	D	D	incon	con	11	11	1	465
0	8	m	22	r	3	14	J	J	con	con	13	13	1	434
0	8	m	22	r	3	15	L	L	con	con	15	15	1	534
0	8	m	22	r	3	16	J	J	con	con	13	13	1	457
0	8	m	22	r	3	17	S	D	con	incon	11	11	1	770
0	8	m	22	r	3	18	J	K	incon	incon	14	14	1	576
0	8	m	22	r	3	19	F	F	incon	con	12	12	1	505
0	8	m	22	r	3	20	K	L	con	incon	15	14	0	462
0	8	m	22	r	3	21	F	F	incon	con	12	12	1	547
0	8	m	22	r	3	22	S	S	con	con	10	10	1	509
0	8	m	22	r	3	23	F	J	con	incon	13	13	1	466
0	8	m	22	r	3	24	S	S	incon	con	10	10	1	511
0	8	m	22	r	3	25	K	K	con	con	14	14	1	468
0	8	m	22	r	3	26	D	D	con	con	11	11	1	700
0	8	m	22	r	3	27	K	L	con	incon	15	15	1	573
0	8	m	22	r	3	28	S	D	incon	incon	11	11	1	631
0	8	m	22	r	3	29	L	L	incon	con	15	15	1	410
0	8	m	22	r	3	30	S	S	con	con	10	10	1	505
0	8	m	22	r	3	31	F	F	con	con	12	12	1	805
0	8	m	22	r	3	32	K	K	con	con	14	14	1	464
0	8	m	22	r	3	33	L	S	con	incon	10	10	1	585
0	8	m	22	r	3	34	D	D	incon	con	11	11	1	497
0	8	m	22	r	3	35	F	J	con	incon	13	13	1	547
0	8	m	22	r	3	36	S	D	incon	incon	11	11	1	547
0	8	m	22	r	3	37	F	J	incon	incon	13	13	1	510
0	8	m	22	r	3	38	L	L	incon	con	15	15	1	505
0	8	m	22	r	3	39	K	K	con	con	14	14	1	538
0	8	m	22	r	3	40	L	S	con	incon	10	10	1	462
0	8	m	22	r	3	41	F	F	incon	con	12	12	1	431
0	8	m	22	r	3	42	K	L	con	incon	15	15	1	547
0	8	m	22	r	3	43	D	F	incon	incon	12	12	1	623
0	8	m	22	r	3	44	K	L	incon	incon	15	15	1	579
0	8	m	22	r	3	45	D	F	incon	incon	12	12	1	546
0	8	m	22	r	3	46	L	L	incon	con	15	15	1	470
0	8	m	22	r	3	47	S	D	con	incon	11	11	1	428
0	8	m	22	r	3	48	J	J	incon	con	13	13	1	506
0	8	m	22	r	4	1	F	F	con	con	12	12	1	427
0	8	m	22	r	4	2	S	D	con	incon	11	11	1	506
0	8	m	22	r	4	3	J	J	incon	con	13	13	1	501
0	8	m	22	r	4	4	F	F	con	con	12	12	1	496
0	8	m	22	r	4	5	J	K	con	incon	14	14	1	546
0	8	m	22	r	4	6	L	S	incon	incon	10	10	1	546
0	8	m	22	r	4	7	J	J	incon	con	13	13	1	470
0	8	m	22	r	4	8	K	L	con	incon	15	14	0	460
0	8	m	22	r	4	9	D	D	incon	con	11	11	1	620
0	8	m	22	r	4	10	S	S	con	con	10	10	1	499
0	8	m	22	r	4	11	F	F	con	con	12	12	1	396
0	8	m	22	r	4	12	J	K	con	incon	14	14	1	584
0	8	m	22	r	4	13	L	S	incon	incon	10	10	1	535
0	8	m	22	r	4	14	F	F	incon	con	12	12	1	573
0	8	m	22	r	4	15	S	S	con	con	10	10	1	464
0	8	m	22	r	4	16	L	L	con	con	15	15	1	509
0	8	m	22	r	4	17	D	F	con	incon	12	12	1	504
0	8	m	22	r	4	18	K	L	incon	incon	15	15	1	499
0	8	m	22	r	4	19	F	J	incon	incon	13	13	1	587
0	8	m	22	r	4	20	K	K	incon	con	14	14	1	461
0	8	m	22	r	4	21	S	S	con	con	10	10	1	545
0	8	m	22	r	4	22	D	F	con	incon	12	12	1	439
0	8	m	22	r	4	23	K	K	incon	con	14	14	1	500
0	8	m	22	r	4	24	J	J	con	con	13	13	1	534
0	8	m	22	r	4	25	D	D	con	con	11	11	1	534
0	8	m	22	r	4	26	K	K	con	con	14	14	1	458
0	8	m	22	r	4	27	L	S	con	incon	10	10	1	465
0	8	m	22	r	4	28	F	J	incon	incon	13	12	0	357
0	8	m	22	r	4	29	K	L	incon	incon	15	15	1	654
0	8	m	22	r	4	30	S	D	incon	incon	11	11	1	614
0	8	m	22	r	4	31	L	L	incon	con	15	15	1	548
0	8	m	22	r	4	32	D	D	con	con	11	11	1	472
0	8	m	22	r	4	33	L	S	con	incon	10	10	1	501
0	8	m	22	r	4	34	F	J	incon	incon	13	13	1	496
0	8	m	22	r	4	35	S	S	incon	con	10	10	1	508
0	8	m	22	r	4	36	D	D	con	con	11	11	1	465
0	8	m	22	r	4	37	F	J	con	incon	13	13	1	472
0	8	m	22	r	4	38	K	K	incon	con	14	14	1	653
0	8	m	22	r	4	39	S	D	con	incon	11	11	1	499
0	8	m	22	r	4	40	K	L	incon	incon	15	15	1	549
0	8	m	22	r	4	41	D	F	incon	incon	12	12	1	558
0	8	m	22	r	4	42	J	K	incon	incon	14	14	1	503
0	8	m	22	r	4	43	L	L	incon	con	15	15	1	437
0	8	m	22	r	4	44	J	J	con	con	13	13	1	509
0	8	m	22	r	4	45	S	D	con	incon	11	11	1	466
0	8	m	22	r	4	46	J	K	incon	incon	14	14	1	587
0	8	m	22	r	4	47	L	L	incon	con	15	15	1	423
0	8	m	22	r	4	48	D	F	con	incon	12	13	0	578
0	8	m	22	r	5	1	L	L	con	con	15	15	1	504
0	8	m	22	r	5	2	D	F	con	incon	12	13	0	499
0	8	m	22	r	5	3	J	J	incon	con	13	13	1	549
0	8	m	22	r	5	4	D	D	con	con	11	11	1	435
0	8	m	22	r	5	5	F	J	con	incon	13	13	1	535
0	8	m	22	r	5	6	S	S	incon	con	10	10	1	611
0	8	m	22	r	5	7	K	K	con	con	14	14	1	851
0	8	m	22	r	5	8	F	F	con	con	12	12	1	506
0	8	m	22	r	5	9	S	D	con	incon	11	11	1	502
0	8	m	22	r	5	10	K	L	incon	incon	15	15	1	611
0	8	m	22	r	5	11	J	J	incon	con	13	13	1	507
0	8	m	22	r	5	12	L	S	con	incon	10	10	1	502
0	8	m	22	r	5	13	D	F	incon	incon	12	12	1	497
0	8	m	22	r	5	14	K	L	incon	incon	15	14	0	509
0	8	m	22	r	5	15	F	J	incon	incon	13	13	1	1003
0	8	m	22	r	5	16	D	D	incon	con	11	11	1	501
0	8	m	22	r	5	17	K	K	con	con	14	14	1	572
0	8	m	22	r	5	18	L	L	con	con	15	15	1	501
0	8	m	22	r	5	19	J	K	con	incon	14	14	1	534
0	8	m	22	r	5	20	S	S	incon	con	10	10	1	496
0	8	m	22	r	5	21	L	L	con	con	15	15	1	508
0	8	m	22	r	5	22	S	D	con	incon	11	11	1	472
0	8	m	22	r	5	23	F	J	incon	incon	13	13	1	538
0	8	m	22	r	5	24	L	L	incon	con	15	15	1	500
0	8	m	22	r	5	25	D	D	con	con	11	11	1	419
0	8	m	22	r	5	26	F	F	con	con	12	12	1	612
0	8	m	22	r	5	27	K	L	con	incon	15	15	1	546
0	8	m	22	r	5	28	F	J	incon	incon	13	13	1	584
0	8	m	22	r	5	29	S	D	incon	incon	11	11	1	611
0	8	m	22	r	5	30	K	K	incon	con	14	14	1	660
0	8	m	22	r	5	31	S	S	con	con	10	10	1	468
0	8	m	22	r	5	32	D	F	con	incon	12	12	1	534
0	8	m	22	r	5	33	K	L	incon	incon	15	15	1	687
0	8	m	22	r	5	34	J	J	incon	con	13	13	1	576
0	8	m	22	r	5	35	F	F	con	con	12	12	1	467
0	8	m	22	r	5	36	D	D	con	con	11	11	1	457
0	8	m	22	r	5	37	J	K	con	incon	14	12	0	426
0	8	m	22	r	5	38	S	S	incon	con	10	10	1	618
0	8	m	22	r	5	39	J	K	con	incon	14	14	1	498
0	8	m	22	r	5	40	L	S	incon	incon	10	10	1	560
0	8	m	22	r	5	41	F	F	incon	con	12	12	1	544
0	8	m	22	r	5	42	L	S	con	incon	10	15	0	468
0	8	m	22	r	5	43	J	K	incon	incon	14	14	1	547
0	8	m	22	r	5	44	L	S	incon	incon	10	10	1	471
0	8	m	22	r	5	45	D	F	incon	incon	12	12	1	538
0	8	m	22	r	5	46	J	J	incon	con	13	13	1	538
0	8	m	22	r	5	47	S	D	con	incon	11	11	1	500
0	8	m	22	r	5	48	K	K	incon	con	14	14	1	495
1	9	v	18	r	1	1	F	K	con	incon	14	14	1	1018
1	9	v	18	r	1	2	D	D	incon	con	11	11	1	816
1	9	v	18	r	1	3	F	K	con	incon	14	14	1	852
1	9	v	18	r	1	4	J	L	incon	incon	15	15	1	1012
1	9	v	18	r	1	5	S	F	incon	incon	12	12	1	920
1	9	v	18	r	1	6	J	J	incon	con	13	13	1	798
1	9	v	18	r	1	7	S	S	con	con	10	10	1	891
1	9	v	18	r	1	8	L	L	con	con	15	15	1	782
1	9	v	18	r	1	9	D	D	con	con	11	11	1	1008
1	9	v	18	r	1	10	K	S	con	incon	10	10	1	980
1	9	v	18	r	1	11	L	L	incon	con	15	15	1	828
1	9	v	18	r	1	12	K	K	con	con	14	14	1	707
1	9	v	18	r	1	13	S	F	con	incon	12	12	1	1147
1	9	v	18	r	1	14	J	J	incon	con	13	13	1	969
1	9	v	18	r	1	15	S	S	con	con	10	10	1	817
1	9	v	18	r	1	16	J	L	con	incon	15	15	1	814
1	9	v	18	r	1	17	F	K	incon	incon	14	14	1	710
1	9	v	18	r	1	18	D	J	incon	incon	13	13	1	784
1	9	v	18	r	1	19	F	F	incon	con	12	12	1	1010
1	9	v	18	r	1	20	D	J	con	incon	13	13	1	708
1	9	v	18	r	1	21	L	L	incon	con	15	15	1	938
1	9	v	18	r	1	22	K	K	con	con	14	14	1	780
1	9	v	18	r	1	23	F	F	con	con	12	12	1	866
1	9	v	18	r	1	24	K	K	con	con	14	14	1	774
1	9	v	18	r	1	25	D	J	con	incon	13	13	1	704
1	9	v	18	r	1	26	K	S	incon	incon	10	10	1	934
1	9	v	18	r	1	27	L	D	incon	incon	11	11	1	1207
1	9	v	18	r	1	28	F	K	incon	incon	14	14	1	705
1	9	v	18	r	1	29	D	D	incon	con	11	11	1	662
1	9	v	18	r	1	30	F	F	con	con	12	12	1	1334
1	9	v	18	r	1	31	J	J	con	con	13	13	1	739
1	9	v	18	r	1	32	L	D	con	incon	11	11	1	858
1	9	v	18	r	1	33	K	S	incon	incon	10	10	1	861
1	9	v	18	r	1	34	L	D	incon	incon	11	11	1	864
1	9	v	18	r	1	35	J	J	incon	con	13	13	1	789
1	9	v	18	r	1	36	L	D	con	incon	11	11	1	780
1	9	v	18	r	1	37	K	S	incon	incon	10	10	1	749
1	9	v	18	r	1	38	L	L	incon	con	15	14	0	633
1	9	v	18	r	1	39	S	F	con	incon	12	12	1	1008
1	9	v	18	r	1	40	J	L	incon	incon	15	15	1	784
1	9	v	18	r	1	41	S	F	incon	incon	12	12	1	853
1	9	v	18	r	1	42	D	D	incon	con	11	10	0	739
1	9	v	18	r	1	43	S	S	con	con	10	10	1	936
1	9	v	18	r	1	44	J	L	con	incon	15	15	1	778
1	9	v	18	r	1	45	F	F	incon	con	12	12	1	825
1	9	v	18	r	1	46	K	K	con	con	14	14	1	704
1	9	v	18	r	1	47	D	J	con	incon	13	13	1	856
1	9	v	18	r	1	48	S	S	incon	con	10	10	1	825
1	9	v	18	r	2	1	K	S	con	incon	10	10	1	775
1	9	v	18	r	2	2	L	L	incon	con	15	15	1	861
1	9	v	18	r	2	3	F	K	con	incon	14	14	1	903
1	9	v	18	r	2	4	S	S	incon	con	10	10	1	909
1	9	v	18	r	2	5	J	J	con	con	13	13	1	677
1	9	v	18	r	2	6	S	S	con	con	10	10	1	745
1	9	v	18	r	2	7	F	K	con	incon	14	14	1	747
1	9	v	18	r	2	8	L	D	incon	incon	11	11	1	827
1	9	v	18	r	2	9	J	J	incon	con	13	13	1	745
1	9	v	18	r	2	10	K	K	con	con	14	14	1	708
1	9	v	18	r	2	11	D	D	con	con	11	11	1	899
1	9	v	18	r	2	12	S	F	con	incon	12	12	1	861
1	9	v	18	r	2	13	L	D	incon	incon	11	11	1	668
1	9	v	18	r	2	14	K	S	incon	incon	10	10	1	971
1	9	v	18	r	2	15	D	J	incon	incon	13	13	1	819
1	9	v	18	r	2	16	L	L	incon	con	15	15	1	1052
1	9	v	18	r	2	17	D	D	con	con	11	11	1	895
1	9	v	18	r	2	18	S	S	con	con	10	10	1	473
1	9	v	18	r	2	19	D	J	con	incon	13	13	1	544
1	9	v	18	r	2	20	S	S	incon	con	10	10	1	553
1	9	v	18	r	2	21	J	J	con	con	13	13	1	384
1	9	v	18	r	2	22	S	F	con	incon	12	12	1	930
1	9	v	18	r	2	23	J	J	incon	con	13	13	1	710
1	9	v	18	r	2	24	F	F	con	con	12	12	1	862
1	9	v	18	r	2	25	D	J	con	incon	13	13	1	709
1	9	v	18	r	2	26	F	F	incon	con	12	12	1	1018
1	9	v	18	r	2	27	J	L	con	incon	15	15	1	1365
1	9	v	18	r	2	28	F	K	incon	incon	14	14	1	736
1	9	v	18	r	2	29	J	L	incon	incon	15	15	1	1091
1	9	v	18	r	2	30	K	S	incon	incon	10	10	1	744
1	9	v	18	r	2	31	F	F	incon	con	12	12	1	785
[truncated: 3,761 more rows]
