# Supplementary material for: The Congruency Sequence Effect 3.0: A Critical Test of Conflict Adaptation
Source: PLoS One. 2014 Oct 23;9(10):e110462. doi: 10.1371/journal.pone.0110462 (PMC4207697; doi:10.1371/journal.pone.0110462)
Supplement: Dataset S5 — Data of the flanker task in Experiment 2B. (CSV) [file pone.0110462.s005.csv]

Condition	Participant	Gender	Age	Handedness	Block	Trial	Flanker	Target	PreviousCongruency	Congruency	ExpectedResponse	Response	Correctness	ReactionTime
0	0	v	18	r	1	1	J	K	con	incon	5	5	1	892
0	0	v	18	r	1	2	F	F	incon	con	3	3	1	471
0	0	v	18	r	1	3	J	K	con	incon	5	5	1	507
0	0	v	18	r	1	4	D	F	incon	incon	3	2	0	476
0	0	v	18	r	1	5	L	S	incon	incon	1	4	0	472
0	0	v	18	r	1	6	J	J	incon	con	4	4	1	625
0	0	v	18	r	1	7	S	S	con	con	1	1	1	353
0	0	v	18	r	1	8	J	J	con	con	4	4	1	662
0	0	v	18	r	1	9	S	S	con	con	1	1	1	341
0	0	v	18	r	1	10	F	J	con	incon	4	4	1	508
0	0	v	18	r	1	11	K	L	incon	incon	6	5	0	705
0	0	v	18	r	1	12	J	J	incon	con	4	4	1	585
0	0	v	18	r	1	13	L	S	con	incon	1	1	1	543
0	0	v	18	r	1	14	D	D	incon	con	2	2	1	417
0	0	v	18	r	1	15	L	L	con	con	6	6	1	659
0	0	v	18	r	1	16	D	F	con	incon	3	3	1	628
0	0	v	18	r	1	17	K	K	incon	con	5	5	1	732
0	0	v	18	r	1	18	L	L	con	con	6	6	1	579
0	0	v	18	r	1	19	K	K	con	con	5	5	1	380
0	0	v	18	r	1	20	F	F	con	con	3	3	1	629
0	0	v	18	r	1	21	L	S	con	incon	1	1	1	537
0	0	v	18	r	1	22	D	F	incon	incon	3	3	1	636
0	0	v	18	r	1	23	K	K	incon	con	5	5	1	579
0	0	v	18	r	1	24	L	L	con	con	6	6	1	410
0	0	v	18	r	1	25	S	D	con	incon	2	2	1	613
0	0	v	18	r	1	26	J	K	incon	incon	5	5	1	694
0	0	v	18	r	1	27	D	F	incon	incon	3	4	0	887
0	0	v	18	r	1	28	J	J	incon	con	4	4	1	321
0	0	v	18	r	1	29	S	S	con	con	1	2	0	329
0	0	v	18	r	1	30	D	D	con	con	2	2	1	302
0	0	v	18	r	1	31	F	J	con	incon	4	4	1	593
0	0	v	18	r	1	32	K	K	incon	con	5	5	1	433
0	0	v	18	r	1	33	F	J	con	incon	4	4	1	501
0	0	v	18	r	1	34	L	S	incon	incon	1	1	1	582
0	0	v	18	r	1	35	D	D	incon	con	2	2	1	383
0	0	v	18	r	1	36	J	K	con	incon	5	5	1	580
0	0	v	18	r	1	37	S	D	incon	incon	2	1	0	268
0	0	v	18	r	1	38	F	F	incon	con	3	2	0	660
0	0	v	18	r	1	39	K	L	con	incon	6	6	1	668
0	0	v	18	r	1	40	S	D	incon	incon	2	2	1	558
0	0	v	18	r	1	41	K	L	incon	incon	6	6	1	627
0	0	v	18	r	1	42	F	J	incon	incon	4	4	1	496
0	0	v	18	r	1	43	S	S	incon	con	1	1	1	380
0	0	v	18	r	1	44	L	L	con	con	6	6	1	577
0	0	v	18	r	1	45	S	D	con	incon	2	2	1	535
0	0	v	18	r	1	46	K	L	incon	incon	6	6	1	621
0	0	v	18	r	1	47	D	D	incon	con	2	2	1	467
0	0	v	18	r	1	48	F	F	con	con	3	3	1	463
0	0	v	18	r	2	1	D	F	con	incon	3	3	1	658
0	0	v	18	r	2	2	K	K	incon	con	5	5	1	588
0	0	v	18	r	2	3	S	D	con	incon	2	2	1	598
0	0	v	18	r	2	4	F	J	incon	incon	4	3	0	657
0	0	v	18	r	2	5	K	L	incon	incon	6	6	1	587
0	0	v	18	r	2	6	F	J	incon	incon	4	4	1	467
0	0	v	18	r	2	7	D	D	incon	con	2	2	1	463
0	0	v	18	r	2	8	K	L	con	incon	6	0	0	1205
0	0	v	18	r	2	9	D	D	incon	con	2	2	1	896
0	0	v	18	r	2	10	K	K	con	con	5	5	1	504
0	0	v	18	r	2	11	F	F	con	con	3	3	1	618
0	0	v	18	r	2	12	K	K	con	con	5	5	1	425
0	0	v	18	r	2	13	D	F	con	incon	3	3	1	667
0	0	v	18	r	2	14	K	L	incon	incon	6	6	1	546
0	0	v	18	r	2	15	D	D	incon	con	2	2	1	454
0	0	v	18	r	2	16	L	S	con	incon	1	1	1	506
0	0	v	18	r	2	17	J	K	incon	incon	5	6	0	626
0	0	v	18	r	2	18	S	S	incon	con	1	1	1	550
0	0	v	18	r	2	19	J	K	con	incon	5	5	1	509
0	0	v	18	r	2	20	F	F	incon	con	3	3	1	595
0	0	v	18	r	2	21	L	L	con	con	6	6	1	536
0	0	v	18	r	2	22	J	K	con	incon	5	5	1	622
0	0	v	18	r	2	23	L	L	incon	con	6	6	1	430
0	0	v	18	r	2	24	D	D	con	con	2	2	1	537
0	0	v	18	r	2	25	L	L	con	con	6	6	1	584
0	0	v	18	r	2	26	J	K	con	incon	5	5	1	584
0	0	v	18	r	2	27	F	F	incon	con	3	3	1	827
0	0	v	18	r	2	28	S	S	con	con	1	1	1	412
0	0	v	18	r	2	29	F	J	con	incon	4	4	1	576
0	0	v	18	r	2	30	S	D	incon	incon	2	2	1	589
0	0	v	18	r	2	31	K	L	incon	incon	6	6	1	665
0	0	v	18	r	2	32	S	D	incon	incon	2	2	1	696
0	0	v	18	r	2	33	J	J	incon	con	4	4	1	387
0	0	v	18	r	2	34	S	S	con	con	1	1	1	388
0	0	v	18	r	2	35	L	L	con	con	6	6	1	411
0	0	v	18	r	2	36	F	J	con	incon	4	4	1	575
0	0	v	18	r	2	37	L	S	incon	incon	1	1	1	667
0	0	v	18	r	2	38	D	F	incon	incon	3	3	1	1011
0	0	v	18	r	2	39	L	S	incon	incon	1	1	1	575
0	0	v	18	r	2	40	J	J	incon	con	4	4	1	1058
0	0	v	18	r	2	41	D	F	con	incon	3	0	0	1205
0	0	v	18	r	2	42	S	S	incon	con	1	1	1	439
0	0	v	18	r	2	43	F	F	con	con	3	3	1	507
0	0	v	18	r	2	44	K	K	con	con	5	5	1	744
0	0	v	18	r	2	45	J	J	con	con	4	4	1	496
0	0	v	18	r	2	46	L	S	con	incon	1	6	0	302
0	0	v	18	r	2	47	J	J	incon	con	4	4	1	465
0	0	v	18	r	2	48	S	D	con	incon	2	2	1	578
0	0	v	18	r	3	1	F	F	con	con	3	2	0	421
0	0	v	18	r	3	2	S	D	con	incon	2	2	1	633
0	0	v	18	r	3	3	F	J	incon	incon	4	4	1	466
0	0	v	18	r	3	4	K	K	incon	con	5	5	1	423
0	0	v	18	r	3	5	L	L	con	con	6	6	1	313
0	0	v	18	r	3	6	F	F	con	con	3	3	1	537
0	0	v	18	r	3	7	J	J	con	con	4	4	1	506
0	0	v	18	r	3	8	K	L	con	incon	6	6	1	625
0	0	v	18	r	3	9	F	F	incon	con	3	3	1	754
0	0	v	18	r	3	10	D	D	con	con	2	2	1	506
0	0	v	18	r	3	11	K	L	con	incon	6	6	1	865
0	0	v	18	r	3	12	D	D	incon	con	2	2	1	808
0	0	v	18	r	3	13	S	S	con	con	1	1	1	354
0	0	v	18	r	3	14	D	F	con	incon	3	3	1	1015
0	0	v	18	r	3	15	S	S	incon	con	1	1	1	618
0	0	v	18	r	3	16	D	D	con	con	2	0	0	1205
0	0	v	18	r	3	17	J	K	con	incon	5	5	1	640
0	0	v	18	r	3	18	D	F	incon	incon	3	4	0	665
0	0	v	18	r	3	19	K	K	incon	con	5	5	1	540
0	0	v	18	r	3	20	S	D	con	incon	2	2	1	647
0	0	v	18	r	3	21	F	J	incon	incon	4	5	0	530
0	0	v	18	r	3	22	D	D	incon	con	2	2	1	499
0	0	v	18	r	3	23	J	J	con	con	4	4	1	315
0	0	v	18	r	3	24	L	S	con	incon	1	1	1	579
0	0	v	18	r	3	25	F	J	incon	incon	4	4	1	654
0	0	v	18	r	3	26	S	D	incon	incon	2	2	1	780
0	0	v	18	r	3	27	J	K	incon	incon	5	5	1	616
0	0	v	18	r	3	28	L	L	incon	con	6	6	1	384
0	0	v	18	r	3	29	F	F	con	con	3	3	1	698
0	0	v	18	r	3	30	K	L	con	incon	6	6	1	744
0	0	v	18	r	3	31	D	F	incon	incon	3	3	1	770
0	0	v	18	r	3	32	J	K	incon	incon	5	5	1	669
0	0	v	18	r	3	33	S	S	incon	con	1	0	0	1205
0	0	v	18	r	3	34	L	L	con	con	6	6	1	626
0	0	v	18	r	3	35	K	K	con	con	5	5	1	355
0	0	v	18	r	3	36	D	F	con	incon	3	4	0	685
0	0	v	18	r	3	37	K	K	incon	con	5	5	1	543
0	0	v	18	r	3	38	S	D	con	incon	2	2	1	652
0	0	v	18	r	3	39	K	L	incon	incon	6	5	0	582
0	0	v	18	r	3	40	S	S	incon	con	1	3	0	579
0	0	v	18	r	3	41	L	L	con	con	6	6	1	732
0	0	v	18	r	3	42	F	J	con	incon	4	4	1	619
0	0	v	18	r	3	43	L	S	incon	incon	1	1	1	704
0	0	v	18	r	3	44	J	K	incon	incon	5	5	1	819
0	0	v	18	r	3	45	L	S	incon	incon	1	1	1	700
0	0	v	18	r	3	46	J	J	incon	con	4	4	1	385
0	0	v	18	r	3	47	L	S	con	incon	1	1	1	632
0	0	v	18	r	3	48	J	J	incon	con	4	4	1	465
0	0	v	18	r	4	1	K	L	con	incon	6	6	1	497
0	0	v	18	r	4	2	S	D	incon	incon	2	2	1	498
0	0	v	18	r	4	3	J	K	incon	incon	5	5	1	618
0	0	v	18	r	4	4	F	F	incon	con	3	1	0	660
0	0	v	18	r	4	5	K	L	con	incon	6	6	1	981
0	0	v	18	r	4	6	J	J	incon	con	4	4	1	422
0	0	v	18	r	4	7	K	K	con	con	5	5	1	585
0	0	v	18	r	4	8	L	L	con	con	6	5	0	478
0	0	v	18	r	4	9	J	J	con	con	4	4	1	379
0	0	v	18	r	4	10	S	D	con	incon	2	2	1	419
0	0	v	18	r	4	11	K	L	incon	incon	6	6	1	426
0	0	v	18	r	4	12	F	J	incon	incon	4	4	1	472
0	0	v	18	r	4	13	S	S	incon	con	1	1	1	429
0	0	v	18	r	4	14	D	F	con	incon	3	3	1	419
0	0	v	18	r	4	15	S	S	incon	con	1	2	0	309
0	0	v	18	r	4	16	D	D	con	con	2	2	1	337
0	0	v	18	r	4	17	L	S	con	incon	1	1	1	506
0	0	v	18	r	4	18	F	J	incon	incon	4	3	0	547
0	0	v	18	r	4	19	K	K	incon	con	5	5	1	473
0	0	v	18	r	4	20	D	F	con	incon	3	4	0	691
0	0	v	18	r	4	21	J	K	incon	incon	5	5	1	783
0	0	v	18	r	4	22	S	D	incon	incon	2	3	0	589
0	0	v	18	r	4	23	F	F	incon	con	3	3	1	468
0	0	v	18	r	4	24	K	L	con	incon	6	6	1	739
0	0	v	18	r	4	25	D	D	incon	con	2	2	1	781
0	0	v	18	r	4	26	K	K	con	con	5	5	1	696
0	0	v	18	r	4	27	D	F	con	incon	3	3	1	733
0	0	v	18	r	4	28	L	S	incon	incon	1	1	1	630
0	0	v	18	r	4	29	D	D	incon	con	2	2	1	566
0	0	v	18	r	4	30	F	F	con	con	3	3	1	775
0	0	v	18	r	4	31	L	L	con	con	6	6	1	549
0	0	v	18	r	4	32	S	S	con	con	1	1	1	540
0	0	v	18	r	4	33	D	F	con	incon	3	3	1	783
0	0	v	18	r	4	34	J	K	incon	incon	5	5	1	737
0	0	v	18	r	4	35	L	S	incon	incon	1	1	1	544
0	0	v	18	r	4	36	J	J	incon	con	4	4	1	692
0	0	v	18	r	4	37	K	K	con	con	5	5	1	354
0	0	v	18	r	4	38	L	S	con	incon	1	1	1	528
0	0	v	18	r	4	39	F	J	incon	incon	4	3	0	614
0	0	v	18	r	4	40	D	D	incon	con	2	2	1	421
0	0	v	18	r	4	41	J	J	con	con	4	4	1	428
0	0	v	18	r	4	42	S	S	con	con	1	1	1	465
0	0	v	18	r	4	43	J	K	con	incon	5	5	1	610
0	0	v	18	r	4	44	F	F	incon	con	3	3	1	535
0	0	v	18	r	4	45	L	L	con	con	6	6	1	545
0	0	v	18	r	4	46	F	J	con	incon	4	4	1	651
0	0	v	18	r	4	47	L	L	incon	con	6	5	0	464
0	0	v	18	r	4	48	S	D	con	incon	2	1	0	499
0	0	v	18	r	5	1	F	F	con	con	3	3	1	657
0	0	v	18	r	5	2	L	S	con	incon	1	1	1	627
0	0	v	18	r	5	3	J	K	incon	incon	5	5	1	495
0	0	v	18	r	5	4	F	F	incon	con	3	6	0	380
0	0	v	18	r	5	5	J	J	con	con	4	4	1	420
0	0	v	18	r	5	6	D	F	con	incon	3	2	0	662
0	0	v	18	r	5	7	L	L	incon	con	6	6	1	419
0	0	v	18	r	5	8	J	J	con	con	4	4	1	469
0	0	v	18	r	5	9	D	D	con	con	2	2	1	422
0	0	v	18	r	5	10	F	F	con	con	3	3	1	585
0	0	v	18	r	5	11	S	D	con	incon	2	2	1	636
0	0	v	18	r	5	12	K	L	incon	incon	6	6	1	610
0	0	v	18	r	5	13	D	F	incon	incon	3	3	1	1049
0	0	v	18	r	5	14	J	J	incon	con	4	4	1	541
0	0	v	18	r	5	15	L	S	con	incon	1	1	1	783
0	0	v	18	r	5	16	F	J	incon	incon	4	1	0	743
0	0	v	18	r	5	17	K	K	incon	con	5	5	1	763
0	0	v	18	r	5	18	L	S	con	incon	1	1	1	616
0	0	v	18	r	5	19	F	J	incon	incon	4	3	0	931
0	0	v	18	r	5	20	D	D	incon	con	2	2	1	543
0	0	v	18	r	5	21	S	S	con	con	1	1	1	416
0	0	v	18	r	5	22	D	F	con	incon	3	3	1	819
0	0	v	18	r	5	23	L	S	incon	incon	1	1	1	700
0	0	v	18	r	5	24	D	D	incon	con	2	2	1	815
0	0	v	18	r	5	25	F	J	con	incon	4	4	1	618
0	0	v	18	r	5	26	K	K	incon	con	5	5	1	583
0	0	v	18	r	5	27	F	F	con	con	3	3	1	618
0	0	v	18	r	5	28	K	L	con	incon	6	6	1	581
0	0	v	18	r	5	29	D	F	incon	incon	3	3	1	774
0	0	v	18	r	5	30	S	S	incon	con	1	1	1	392
0	0	v	18	r	5	31	J	K	con	incon	5	6	0	533
0	0	v	18	r	5	32	L	L	incon	con	6	6	1	431
0	0	v	18	r	5	33	S	S	con	con	1	1	1	573
0	0	v	18	r	5	34	J	J	con	con	4	4	1	427
0	0	v	18	r	5	35	K	L	con	incon	6	6	1	662
0	0	v	18	r	5	36	F	J	incon	incon	4	4	1	605
0	0	v	18	r	5	37	S	D	incon	incon	2	3	0	468
0	0	v	18	r	5	38	K	K	incon	con	5	5	1	660
0	0	v	18	r	5	39	D	D	con	con	2	2	1	364
0	0	v	18	r	5	40	K	L	con	incon	6	6	1	699
0	0	v	18	r	5	41	S	D	incon	incon	2	2	1	494
0	0	v	18	r	5	42	J	K	incon	incon	5	5	1	692
0	0	v	18	r	5	43	S	S	incon	con	1	1	1	511
0	0	v	18	r	5	44	L	L	con	con	6	6	1	770
0	0	v	18	r	5	45	J	K	con	incon	5	5	1	662
0	0	v	18	r	5	46	S	D	incon	incon	2	2	1	576
0	0	v	18	r	5	47	L	L	incon	con	6	6	1	628
0	0	v	18	r	5	48	K	K	con	con	5	5	1	393
1	1	v	18	r	1	1	D	J	con	incon	4	4	1	578
1	1	v	18	r	1	2	K	S	incon	incon	1	1	1	755
1	1	v	18	r	1	3	D	J	incon	incon	4	4	1	585
1	1	v	18	r	1	4	L	L	incon	con	6	0	0	1205
1	1	v	18	r	1	5	S	S	con	con	1	1	1	798
1	1	v	18	r	1	6	F	K	con	incon	5	5	1	744
1	1	v	18	r	1	7	S	S	incon	con	1	1	1	907
1	1	v	18	r	1	8	F	K	con	incon	5	5	1	616
1	1	v	18	r	1	9	J	L	incon	incon	6	6	1	1066
1	1	v	18	r	1	10	S	F	incon	incon	3	0	0	1205
1	1	v	18	r	1	11	K	K	incon	con	5	5	1	859
1	1	v	18	r	1	12	J	J	con	con	4	4	1	614
1	1	v	18	r	1	13	L	D	con	incon	2	2	1	650
1	1	v	18	r	1	14	K	S	incon	incon	1	1	1	842
1	1	v	18	r	1	15	L	L	incon	con	6	6	1	1119
1	1	v	18	r	1	16	K	S	con	incon	1	1	1	1177
1	1	v	18	r	1	17	F	F	incon	con	3	3	1	946
1	1	v	18	r	1	18	J	J	con	con	4	4	1	490
1	1	v	18	r	1	19	D	D	con	con	2	2	1	740
1	1	v	18	r	1	20	F	F	con	con	3	3	1	1187
1	1	v	18	r	1	21	K	S	con	incon	1	1	1	689
1	1	v	18	r	1	22	J	J	incon	con	4	4	1	576
1	1	v	18	r	1	23	L	L	con	con	6	6	1	694
1	1	v	18	r	1	24	S	S	con	con	1	1	1	907
1	1	v	18	r	1	25	L	D	con	incon	2	2	1	730
1	1	v	18	r	1	26	J	J	incon	con	4	4	1	453
1	1	v	18	r	1	27	F	K	con	incon	5	5	1	573
1	1	v	18	r	1	28	J	L	incon	incon	6	2	0	965
1	1	v	18	r	1	29	S	S	incon	con	1	1	1	687
1	1	v	18	r	1	30	K	K	con	con	5	4	0	646
1	1	v	18	r	1	31	D	J	con	incon	4	4	1	643
1	1	v	18	r	1	32	K	K	incon	con	5	5	1	542
1	1	v	18	r	1	33	D	D	con	con	2	3	0	617
1	1	v	18	r	1	34	L	L	con	con	6	6	1	700
1	1	v	18	r	1	35	S	F	con	incon	3	3	1	982
1	1	v	18	r	1	36	L	D	incon	incon	2	2	1	829
1	1	v	18	r	1	37	S	F	incon	incon	3	4	0	833
1	1	v	18	r	1	38	L	D	incon	incon	2	2	1	799
1	1	v	18	r	1	39	F	F	incon	con	3	3	1	1027
1	1	v	18	r	1	40	D	D	con	con	2	0	0	1205
1	1	v	18	r	1	41	F	F	con	con	3	3	1	1079
1	1	v	18	r	1	42	D	J	con	incon	4	4	1	566
1	1	v	18	r	1	43	K	K	incon	con	5	5	1	684
1	1	v	18	r	1	44	S	F	con	incon	3	0	0	1205
1	1	v	18	r	1	45	J	L	incon	incon	6	6	1	819
1	1	v	18	r	1	46	D	D	incon	con	2	2	1	687
1	1	v	18	r	1	47	F	K	con	incon	5	5	1	574
1	1	v	18	r	1	48	J	L	incon	incon	6	6	1	997
1	1	v	18	r	2	1	D	D	con	con	2	2	1	844
1	1	v	18	r	2	2	K	S	con	incon	1	1	1	819
1	1	v	18	r	2	3	L	L	incon	con	6	6	1	649
1	1	v	18	r	2	4	D	J	con	incon	4	4	1	531
1	1	v	18	r	2	5	S	F	incon	incon	3	0	0	1205
1	1	v	18	r	2	6	D	D	incon	con	2	1	0	778
1	1	v	18	r	2	7	S	S	con	con	1	1	1	758
1	1	v	18	r	2	8	J	J	con	con	4	4	1	464
1	1	v	18	r	2	9	L	D	con	incon	2	2	1	567
1	1	v	18	r	2	10	J	J	incon	con	4	4	1	543
1	1	v	18	r	2	11	D	D	con	con	2	2	1	678
1	1	v	18	r	2	12	L	L	con	con	6	6	1	565
1	1	v	18	r	2	13	K	S	con	incon	1	1	1	798
1	1	v	18	r	2	14	D	J	incon	incon	4	4	1	530
1	1	v	18	r	2	15	S	F	incon	incon	3	2	0	1063
1	1	v	18	r	2	16	K	K	incon	con	5	5	1	795
1	1	v	18	r	2	17	J	L	con	incon	6	6	1	960
1	1	v	18	r	2	18	K	S	incon	incon	1	1	1	830
1	1	v	18	r	2	19	L	D	incon	incon	2	2	1	987
1	1	v	18	r	2	20	F	F	incon	con	3	4	0	994
1	1	v	18	r	2	21	L	D	con	incon	2	2	1	870
1	1	v	18	r	2	22	K	S	incon	incon	1	1	1	688
1	1	v	18	r	2	23	J	L	incon	incon	6	6	1	765
1	1	v	18	r	2	24	K	K	incon	con	5	5	1	607
1	1	v	18	r	2	25	D	D	con	con	2	2	1	692
1	1	v	18	r	2	26	F	K	con	incon	5	5	1	960
1	1	v	18	r	2	27	J	J	incon	con	4	4	1	564
1	1	v	18	r	2	28	S	S	con	con	1	1	1	644
1	1	v	18	r	2	29	F	F	con	con	3	3	1	1103
1	1	v	18	r	2	30	J	L	con	incon	6	6	1	912
1	1	v	18	r	2	31	F	K	incon	incon	5	5	1	733
1	1	v	18	r	2	32	L	L	incon	con	6	6	1	799
1	1	v	18	r	2	33	S	F	con	incon	3	3	1	913
1	1	v	18	r	2	34	D	J	incon	incon	4	4	1	681
1	1	v	18	r	2	35	S	F	incon	incon	3	3	1	911
1	1	v	18	r	2	36	J	J	incon	con	4	4	1	679
1	1	v	18	r	2	37	L	L	con	con	6	6	1	604
1	1	v	18	r	2	38	K	K	con	con	5	5	1	842
1	1	v	18	r	2	39	D	J	con	incon	4	4	1	587
1	1	v	18	r	2	40	F	K	incon	incon	5	5	1	615
1	1	v	18	r	2	41	S	S	incon	con	1	1	1	644
1	1	v	18	r	2	42	F	K	con	incon	5	5	1	653
1	1	v	18	r	2	43	L	D	incon	incon	2	2	1	610
1	1	v	18	r	2	44	F	F	incon	con	3	3	1	706
1	1	v	18	r	2	45	K	K	con	con	5	5	1	576
1	1	v	18	r	2	46	J	L	con	incon	6	6	1	704
1	1	v	18	r	2	47	S	S	incon	con	1	1	1	565
1	1	v	18	r	2	48	F	F	con	con	3	3	1	840
1	1	v	18	r	3	1	F	F	con	con	3	3	1	640
1	1	v	18	r	3	2	K	S	con	incon	1	1	1	730
1	1	v	18	r	3	3	L	D	incon	incon	2	2	1	681
1	1	v	18	r	3	4	F	K	incon	incon	5	5	1	530
1	1	v	18	r	3	5	S	S	incon	con	1	1	1	567
1	1	v	18	r	3	6	F	K	con	incon	5	5	1	532
1	1	v	18	r	3	7	L	D	incon	incon	2	1	0	645
1	1	v	18	r	3	8	J	J	incon	con	4	4	1	490
1	1	v	18	r	3	9	L	L	con	con	6	0	0	1205
1	1	v	18	r	3	10	K	S	con	incon	1	1	1	634
1	1	v	18	r	3	11	D	D	incon	con	2	2	1	456
1	1	v	18	r	3	12	F	K	con	incon	5	5	1	538
1	1	v	18	r	3	13	D	J	incon	incon	4	4	1	575
1	1	v	18	r	3	14	L	L	incon	con	6	6	1	503
1	1	v	18	r	3	15	D	J	con	incon	4	4	1	573
1	1	v	18	r	3	16	S	F	incon	incon	3	3	1	805
1	1	v	18	r	3	17	J	L	incon	incon	6	6	1	731
1	1	v	18	r	3	18	K	K	incon	con	5	5	1	464
1	1	v	18	r	3	19	S	S	con	con	1	1	1	491
1	1	v	18	r	3	20	D	J	con	incon	4	4	1	540
1	1	v	18	r	3	21	S	F	incon	incon	3	3	1	805
1	1	v	18	r	3	22	L	D	incon	incon	2	2	1	843
1	1	v	18	r	3	23	J	J	incon	con	4	4	1	466
1	1	v	18	r	3	24	F	F	con	con	3	1	0	683
1	1	v	18	r	3	25	D	J	con	incon	4	4	1	494
1	1	v	18	r	3	26	K	K	incon	con	5	5	1	526
1	1	v	18	r	3	27	S	S	con	con	1	1	1	732
1	1	v	18	r	3	28	D	D	con	con	2	0	0	1205
1	1	v	18	r	3	29	S	F	con	incon	3	4	0	741
1	1	v	18	r	3	30	J	L	incon	incon	6	6	1	807
1	1	v	18	r	3	31	F	F	incon	con	3	3	1	654
1	1	v	18	r	3	32	J	L	con	incon	6	1	0	917
1	1	v	18	r	3	33	K	S	incon	incon	1	1	1	876
1	1	v	18	r	3	34	J	J	incon	con	4	4	1	525
1	1	v	18	r	3	35	D	D	con	con	2	2	1	655
1	1	v	18	r	3	36	J	J	con	con	4	4	1	423
1	1	v	18	r	3	37	L	D	con	incon	2	2	1	729
1	1	v	18	r	3	38	F	K	incon	incon	5	5	1	566
1	1	v	18	r	3	39	L	L	incon	con	6	6	1	570
1	1	v	18	r	3	40	S	F	con	incon	3	3	1	688
1	1	v	18	r	3	41	J	L	incon	incon	6	6	1	613
1	1	v	18	r	3	42	S	S	incon	con	1	1	1	542
1	1	v	18	r	3	43	K	K	con	con	5	5	1	527
1	1	v	18	r	3	44	F	F	con	con	3	3	1	679
1	1	v	18	r	3	45	L	L	con	con	6	6	1	489
1	1	v	18	r	3	46	K	S	con	incon	1	2	0	500
1	1	v	18	r	3	47	D	D	incon	con	2	2	1	805
1	1	v	18	r	3	48	K	K	con	con	5	5	1	728
1	1	v	18	r	4	1	L	D	con	incon	2	2	1	742
1	1	v	18	r	4	2	K	K	incon	con	5	5	1	477
1	1	v	18	r	4	3	J	J	con	con	4	4	1	526
1	1	v	18	r	4	4	K	K	con	con	5	5	1	465
1	1	v	18	r	4	5	D	J	con	incon	4	4	1	493
1	1	v	18	r	4	6	L	L	incon	con	6	6	1	465
1	1	v	18	r	4	7	S	S	con	con	1	1	1	469
1	1	v	18	r	4	8	D	J	con	incon	4	4	1	534
1	1	v	18	r	4	9	S	F	incon	incon	3	2	0	610
1	1	v	18	r	4	10	K	K	incon	con	5	5	1	471
1	1	v	18	r	4	11	J	L	con	incon	6	6	1	683
1	1	v	18	r	4	12	F	F	incon	con	3	3	1	647
1	1	v	18	r	4	13	D	D	con	con	2	2	1	567
1	1	v	18	r	4	14	S	F	con	incon	3	3	1	647
1	1	v	18	r	4	15	L	L	incon	con	6	6	1	567
1	1	v	18	r	4	16	J	J	con	con	4	4	1	380
1	1	v	18	r	4	17	F	F	con	con	3	3	1	643
1	1	v	18	r	4	18	J	L	con	incon	6	5	0	650
1	1	v	18	r	4	19	F	K	incon	incon	5	6	0	484
1	1	v	18	r	4	20	L	D	incon	incon	2	2	1	685
1	1	v	18	r	4	21	F	K	incon	incon	5	4	0	496
1	1	v	18	r	4	22	L	L	incon	con	6	6	1	643
1	1	v	18	r	4	23	K	K	con	con	5	5	1	427
1	1	v	18	r	4	24	S	S	con	con	1	1	1	564
1	1	v	18	r	4	25	F	F	con	con	3	2	0	796
1	1	v	18	r	4	26	D	J	con	incon	4	4	1	539
1	1	v	18	r	4	27	K	S	incon	incon	1	1	1	605
1	1	v	18	r	4	28	J	J	incon	con	4	4	1	461
1	1	v	18	r	4	29	K	S	con	incon	1	1	1	602
1	1	v	18	r	4	30	J	L	incon	incon	6	6	1	649
1	1	v	18	r	4	31	S	S	incon	con	1	1	1	607
1	1	v	18	r	4	32	L	L	con	con	6	6	1	578
1	1	v	18	r	4	33	K	S	con	incon	1	1	1	565
1	1	v	18	r	4	34	L	D	incon	incon	2	2	1	568
1	1	v	18	r	4	35	K	S	incon	incon	1	1	1	572
1	1	v	18	r	4	36	D	D	incon	con	2	2	1	575
1	1	v	18	r	4	37	J	L	con	incon	6	6	1	579
1	1	v	18	r	4	38	S	F	incon	incon	3	3	1	642
1	1	v	18	r	4	39	D	D	incon	con	2	2	1	635
1	1	v	18	r	4	40	S	F	con	incon	3	3	1	1109
1	1	v	18	r	4	41	D	J	incon	incon	4	4	1	565
1	1	v	18	r	4	42	S	S	incon	con	1	1	1	607
1	1	v	18	r	4	43	D	D	con	con	2	2	1	695
1	1	v	18	r	4	44	F	F	con	con	3	3	1	715
1	1	v	18	r	4	45	L	D	con	incon	2	2	1	607
1	1	v	18	r	4	46	F	K	incon	incon	5	4	0	691
1	1	v	18	r	4	47	J	J	incon	con	4	4	1	405
1	1	v	18	r	4	48	F	K	con	incon	5	5	1	647
1	1	v	18	r	5	1	F	K	con	incon	5	5	1	524
1	1	v	18	r	5	2	J	J	incon	con	4	4	1	387
1	1	v	18	r	5	3	F	F	con	con	3	2	0	542
1	1	v	18	r	5	4	D	D	con	con	2	2	1	464
1	1	v	18	r	5	5	K	K	con	con	5	5	1	415
1	1	v	18	r	5	6	J	L	con	incon	6	4	0	340
1	1	v	18	r	5	7	S	F	incon	incon	3	3	1	865
1	1	v	18	r	5	8	L	L	incon	con	6	6	1	416
1	1	v	18	r	5	9	K	S	con	incon	1	1	1	722
1	1	v	18	r	5	10	L	D	incon	incon	2	2	1	576
1	1	v	18	r	5	11	F	F	incon	con	3	2	0	618
1	1	v	18	r	5	12	S	S	con	con	1	1	1	724
1	1	v	18	r	5	13	F	F	con	con	3	3	1	616
1	1	v	18	r	5	14	D	J	con	incon	4	4	1	569
1	1	v	18	r	5	15	K	K	incon	con	5	5	1	420
1	1	v	18	r	5	16	L	D	con	incon	2	2	1	688
1	1	v	18	r	5	17	F	K	incon	incon	5	5	1	537
1	1	v	18	r	5	18	D	J	incon	incon	4	4	1	511
1	1	v	18	r	5	19	S	S	incon	con	1	1	1	526
1	1	v	18	r	5	20	D	D	con	con	2	2	1	656
1	1	v	18	r	5	21	S	F	con	incon	3	3	1	614
1	1	v	18	r	5	22	J	L	incon	incon	6	5	0	650
1	1	v	18	r	5	23	K	S	incon	incon	1	1	1	794
1	1	v	18	r	5	24	L	L	incon	con	6	6	1	907
1	1	v	18	r	5	25	S	S	con	con	1	1	1	616
1	1	v	18	r	5	26	D	D	con	con	2	2	1	798
1	1	v	18	r	5	27	K	S	con	incon	1	1	1	798
1	1	v	18	r	5	28	L	L	incon	con	6	6	1	645
1	1	v	18	r	5	29	S	F	con	incon	3	3	1	950
1	1	v	18	r	5	30	J	L	incon	incon	6	6	1	567
1	1	v	18	r	5	31	D	D	incon	con	2	2	1	685
1	1	v	18	r	5	32	S	S	con	con	1	1	1	610
1	1	v	18	r	5	33	F	K	con	incon	5	5	1	526
1	1	v	18	r	5	34	D	J	incon	incon	4	4	1	541
1	1	v	18	r	5	35	S	F	incon	incon	3	2	0	769
1	1	v	18	r	5	36	D	J	incon	incon	4	4	1	474
1	1	v	18	r	5	37	K	K	incon	con	5	5	1	691
1	1	v	18	r	5	38	J	J	con	con	4	4	1	502
1	1	v	18	r	5	39	L	D	con	incon	2	2	1	610
1	1	v	18	r	5	40	F	F	incon	con	3	1	0	793
1	1	v	18	r	5	41	J	J	con	con	4	4	1	429
1	1	v	18	r	5	42	F	K	con	incon	5	5	1	571
1	1	v	18	r	5	43	L	L	incon	con	6	6	1	492
1	1	v	18	r	5	44	J	J	con	con	4	4	1	392
1	1	v	18	r	5	45	K	S	con	incon	1	2	0	482
1	1	v	18	r	5	46	L	D	incon	incon	2	4	0	419
1	1	v	18	r	5	47	K	K	incon	con	5	5	1	420
1	1	v	18	r	5	48	J	L	con	incon	6	6	1	688
2	2	v	18	r	1	1	K	K	con	con	5	5	1	738
2	2	v	18	r	1	2	D	L	con	incon	6	6	1	668
2	2	v	18	r	1	3	F	F	incon	con	3	1	0	897
2	2	v	18	r	1	4	J	D	con	incon	2	2	1	1123
2	2	v	18	r	1	5	S	K	incon	incon	5	5	1	824
2	2	v	18	r	1	6	L	J	incon	incon	4	4	1	672
2	2	v	18	r	1	7	F	F	incon	con	3	1	0	899
2	2	v	18	r	1	8	J	D	con	incon	2	2	1	1010
2	2	v	18	r	1	9	S	K	incon	incon	5	5	1	751
2	2	v	18	r	1	10	D	D	incon	con	2	1	0	857
2	2	v	18	r	1	11	L	L	con	con	6	6	1	748
2	2	v	18	r	1	12	K	K	con	con	5	5	1	700
2	2	v	18	r	1	13	F	S	con	incon	1	1	1	1204
2	2	v	18	r	1	14	D	D	incon	con	2	2	1	1052
2	2	v	18	r	1	15	S	S	con	con	1	1	1	825
2	2	v	18	r	1	16	L	L	con	con	6	6	1	745
2	2	v	18	r	1	17	K	F	con	incon	3	3	1	815
2	2	v	18	r	1	18	D	L	incon	incon	6	6	1	698
2	2	v	18	r	1	19	J	J	incon	con	4	4	1	739
2	2	v	18	r	1	20	D	D	con	con	2	2	1	862
2	2	v	18	r	1	21	K	K	con	con	5	5	1	814
2	2	v	18	r	1	22	L	J	con	incon	4	4	1	1046
2	2	v	18	r	1	23	S	K	incon	incon	5	5	1	852
2	2	v	18	r	1	24	L	L	incon	con	6	6	1	705
2	2	v	18	r	1	25	S	K	con	incon	5	5	1	707
2	2	v	18	r	1	26	L	J	incon	incon	4	4	1	787
2	2	v	18	r	1	27	F	F	incon	con	3	2	0	1052
2	2	v	18	r	1	28	S	S	con	con	1	1	1	1052
2	2	v	18	r	1	29	D	D	con	con	2	2	1	1055
2	2	v	18	r	1	30	K	F	con	incon	3	3	1	1093
2	2	v	18	r	1	31	J	J	incon	con	4	4	1	866
2	2	v	18	r	1	32	D	L	con	incon	6	6	1	933
2	2	v	18	r	1	33	K	F	incon	incon	3	3	1	1087
2	2	v	18	r	1	34	S	S	incon	con	1	1	1	937
2	2	v	18	r	1	35	L	J	con	incon	4	4	1	706
2	2	v	18	r	1	36	F	S	incon	incon	1	1	1	1068
2	2	v	18	r	1	37	L	L	incon	con	6	6	1	614
2	2	v	18	r	1	38	F	S	con	incon	1	1	1	892
2	2	v	18	r	1	39	D	L	incon	incon	6	6	1	1135
2	2	v	18	r	1	40	F	S	incon	incon	1	1	1	1089
2	2	v	18	r	1	41	K	K	incon	con	5	5	1	901
2	2	v	18	r	1	42	J	J	con	con	4	4	1	819
2	2	v	18	r	1	43	S	S	con	con	1	1	1	1090
2	2	v	18	r	1	44	J	D	con	incon	2	2	1	1017
2	2	v	18	r	1	45	K	F	incon	incon	3	3	1	934
2	2	v	18	r	1	46	J	D	incon	incon	2	2	1	857
2	2	v	18	r	1	47	F	F	incon	con	3	3	1	748
2	2	v	18	r	1	48	J	J	con	con	4	4	1	585
2	2	v	18	r	2	1	F	F	con	con	3	3	1	975
2	2	v	18	r	2	2	J	D	con	incon	2	2	1	1025
2	2	v	18	r	2	3	K	K	incon	con	5	5	1	694
2	2	v	18	r	2	4	J	J	con	con	4	4	1	765
2	2	v	18	r	2	5	S	K	con	incon	5	5	1	627
2	2	v	18	r	2	6	D	D	incon	con	2	2	1	847
2	2	v	18	r	2	7	L	J	con	incon	4	4	1	699
2	2	v	18	r	2	8	K	F	incon	incon	3	3	1	971
2	2	v	18	r	2	9	D	L	incon	incon	6	6	1	876
2	2	v	18	r	2	10	F	S	incon	incon	1	1	1	789
2	2	v	18	r	2	11	D	D	incon	con	2	2	1	516
2	2	v	18	r	2	12	F	F	con	con	3	3	1	470
2	2	v	18	r	2	13	D	D	con	con	2	2	1	783
2	2	v	18	r	2	14	K	K	con	con	5	5	1	741
2	2	v	18	r	2	15	D	L	con	incon	6	6	1	594
2	2	v	18	r	2	16	F	F	incon	con	3	3	1	928
2	2	v	18	r	2	17	L	J	con	incon	4	4	1	774
2	2	v	18	r	2	18	K	F	incon	incon	3	3	1	748
2	2	v	18	r	2	19	S	S	incon	con	1	1	1	701
2	2	v	18	r	2	20	J	D	con	incon	2	2	1	554
2	2	v	18	r	2	21	F	S	incon	incon	1	1	1	706
2	2	v	18	r	2	22	L	J	incon	incon	4	4	1	555
2	2	v	18	r	2	23	D	D	incon	con	2	2	1	861
2	2	v	18	r	2	24	S	S	con	con	1	1	1	967
2	2	v	18	r	2	25	J	J	con	con	4	3	0	945
2	2	v	18	r	2	26	K	K	con	con	5	5	1	765
2	2	v	18	r	2	27	J	D	con	incon	2	1	0	1125
2	2	v	18	r	2	28	K	K	incon	con	5	5	1	837
2	2	v	18	r	2	29	S	S	con	con	1	1	1	580
2	2	v	18	r	2	30	D	L	con	incon	6	6	1	1161
2	2	v	18	r	2	31	S	K	incon	incon	5	5	1	1082
2	2	v	18	r	2	32	D	L	incon	incon	6	6	1	1127
2	2	v	18	r	2	33	F	S	incon	incon	1	1	1	1019
2	2	v	18	r	2	34	L	L	incon	con	6	6	1	781
2	2	v	18	r	2	35	K	F	con	incon	3	3	1	1008
2	2	v	18	r	2	36	J	J	incon	con	4	4	1	711
2	2	v	18	r	2	37	S	S	con	con	1	1	1	931
2	2	v	18	r	2	38	L	J	con	incon	4	4	1	774
2	2	v	18	r	2	39	S	K	incon	incon	5	5	1	748
2	2	v	18	r	2	40	L	L	incon	con	6	6	1	701
2	2	v	18	r	2	41	K	F	con	incon	3	3	1	1020
2	2	v	18	r	2	42	L	L	incon	con	6	6	1	783
2	2	v	18	r	2	43	J	J	con	con	4	4	1	894
2	2	v	18	r	2	44	F	S	con	incon	1	2	0	1005
2	2	v	18	r	2	45	J	D	incon	incon	2	2	1	1055
2	2	v	18	r	2	46	S	K	incon	incon	5	5	1	800
2	2	v	18	r	2	47	F	F	incon	con	3	3	1	1034
2	2	v	18	r	2	48	L	L	con	con	6	6	1	742
2	2	v	18	r	3	1	D	D	con	con	2	2	1	670
2	2	v	18	r	3	2	S	K	con	incon	5	5	1	849
2	2	v	18	r	3	3	J	D	incon	incon	2	2	1	740
2	2	v	18	r	3	4	S	K	incon	incon	5	5	1	786
2	2	v	18	r	3	5	D	D	incon	con	2	2	1	551
2	2	v	18	r	3	6	K	F	con	incon	3	3	1	819
2	2	v	18	r	3	7	D	L	incon	incon	6	6	1	936
2	2	v	18	r	3	8	J	J	incon	con	4	4	1	705
2	2	v	18	r	3	9	K	F	con	incon	3	3	1	823
2	2	v	18	r	3	10	L	J	incon	incon	4	4	1	709
2	2	v	18	r	3	11	F	S	incon	incon	1	2	0	915
2	2	v	18	r	3	12	K	K	incon	con	5	5	1	816
2	2	v	18	r	3	13	D	L	con	incon	6	6	1	741
2	2	v	18	r	3	14	F	S	incon	incon	1	1	1	979
2	2	v	18	r	3	15	K	K	incon	con	5	5	1	660
2	2	v	18	r	3	16	J	D	con	incon	2	2	1	735
2	2	v	18	r	3	17	S	K	incon	incon	5	5	1	742
2	2	v	18	r	3	18	J	D	incon	incon	2	2	1	735
2	2	v	18	r	3	19	L	L	incon	con	6	6	1	670
2	2	v	18	r	3	20	F	S	con	incon	1	2	0	1016
2	2	v	18	r	3	21	L	J	incon	incon	4	4	1	815
2	2	v	18	r	3	22	S	S	incon	con	1	1	1	740
2	2	v	18	r	3	23	K	F	con	incon	3	2	0	940
2	2	v	18	r	3	24	J	D	incon	incon	2	2	1	940
2	2	v	18	r	3	25	S	K	incon	incon	5	5	1	671
2	2	v	18	r	3	26	J	J	incon	con	4	4	1	707
2	2	v	18	r	3	27	S	S	con	con	1	1	1	671
2	2	v	18	r	3	28	L	L	con	con	6	6	1	745
2	2	v	18	r	3	29	J	J	con	con	4	4	1	1044
2	2	v	18	r	3	30	D	L	con	incon	6	6	1	966
2	2	v	18	r	3	31	F	F	incon	con	3	3	1	983
2	2	v	18	r	3	32	D	D	con	con	2	2	1	960
2	2	v	18	r	3	33	K	K	con	con	5	5	1	812
2	2	v	18	r	3	34	F	F	con	con	3	3	1	1160
2	2	v	18	r	3	35	D	L	con	incon	6	6	1	943
2	2	v	18	r	3	36	F	S	incon	incon	1	1	1	943
2	2	v	18	r	3	37	L	L	incon	con	6	6	1	790
2	2	v	18	r	3	38	J	J	con	con	4	4	1	681
2	2	v	18	r	3	39	S	S	con	con	1	1	1	662
2	2	v	18	r	3	40	L	J	con	incon	4	4	1	698
2	2	v	18	r	3	41	F	F	incon	con	3	3	1	903
2	2	v	18	r	3	42	L	L	con	con	6	6	1	824
2	2	v	18	r	3	43	K	F	con	incon	3	2	0	977
2	2	v	18	r	3	44	D	D	incon	con	2	2	1	1006
2	2	v	18	r	3	45	K	K	con	con	5	5	1	786
2	2	v	18	r	3	46	L	J	con	incon	4	4	1	793
2	2	v	18	r	3	47	S	S	incon	con	1	1	1	1020
2	2	v	18	r	3	48	F	F	con	con	3	3	1	1129
2	2	v	18	r	4	1	D	D	con	con	2	2	1	835
2	2	v	18	r	4	2	F	S	con	incon	1	1	1	887
2	2	v	18	r	4	3	L	L	incon	con	6	6	1	591
2	2	v	18	r	4	4	S	S	con	con	1	1	1	672
2	2	v	18	r	4	5	L	J	con	incon	4	4	1	669
2	2	v	18	r	4	6	S	K	incon	incon	5	5	1	782
2	2	v	18	r	4	7	J	D	incon	incon	2	2	1	663
2	2	v	18	r	4	8	K	K	incon	con	5	5	1	699
2	2	v	18	r	4	9	L	J	con	incon	4	4	1	624
2	2	v	18	r	4	10	K	K	incon	con	5	5	1	556
2	2	v	18	r	4	11	L	L	con	con	6	6	1	762
2	2	v	18	r	4	12	J	D	con	incon	2	2	1	621
2	2	v	18	r	4	13	K	F	incon	incon	3	3	1	861
2	2	v	18	r	4	14	D	D	incon	con	2	2	1	892
2	2	v	18	r	4	15	F	S	con	incon	1	1	1	786
2	2	v	18	r	4	16	D	L	incon	incon	6	6	1	897
2	2	v	18	r	4	17	S	K	incon	incon	5	5	1	661
2	2	v	18	r	4	18	F	F	incon	con	3	3	1	890
2	2	v	18	r	4	19	L	J	con	incon	4	4	1	709
2	2	v	18	r	4	20	S	K	incon	incon	5	5	1	712
2	2	v	18	r	4	21	D	L	incon	incon	6	6	1	736
2	2	v	18	r	4	22	K	K	incon	con	5	5	1	788
2	2	v	18	r	4	23	J	J	con	con	4	4	1	625
2	2	v	18	r	4	24	K	F	con	incon	3	3	1	788
2	2	v	18	r	4	25	L	L	incon	con	6	6	1	986
2	2	v	18	r	4	26	F	F	con	con	3	3	1	849
2	2	v	18	r	4	27	J	D	con	incon	2	2	1	933
2	2	v	18	r	4	28	F	S	incon	incon	1	1	1	779
2	2	v	18	r	4	29	D	D	incon	con	2	2	1	891
2	2	v	18	r	4	30	S	S	con	con	1	1	1	1037
2	2	v	18	r	4	31	F	F	con	con	3	3	1	923
2	2	v	18	r	4	32	S	S	con	con	1	1	1	1017
2	2	v	18	r	4	33	L	J	con	incon	4	4	1	780
2	2	v	18	r	4	34	F	S	incon	incon	1	1	1	869
2	2	v	18	r	4	35	J	J	incon	con	4	4	1	805
2	2	v	18	r	4	36	L	L	con	con	6	6	1	784
2	2	v	18	r	4	37	K	F	con	incon	3	3	1	1089
2	2	v	18	r	4	38	J	D	incon	incon	2	2	1	1016
2	2	v	18	r	4	39	S	K	incon	incon	5	5	1	702
2	2	v	18	r	4	40	F	F	incon	con	3	3	1	828
2	2	v	18	r	4	41	K	K	con	con	5	5	1	659
2	2	v	18	r	4	42	D	D	con	con	2	2	1	827
2	2	v	18	r	4	43	K	F	con	incon	3	3	1	1120
2	2	v	18	r	4	44	D	L	incon	incon	6	6	1	783
2	2	v	18	r	4	45	J	J	incon	con	4	4	1	933
2	2	v	18	r	4	46	D	L	con	incon	6	6	1	741
2	2	v	18	r	4	47	S	S	incon	con	1	1	1	1211
2	2	v	18	r	4	48	J	J	con	con	4	4	1	710
2	2	v	18	r	5	1	S	K	con	incon	5	5	1	636
2	2	v	18	r	5	2	F	F	incon	con	3	3	1	793
2	2	v	18	r	5	3	J	J	con	con	4	5	0	894
2	2	v	18	r	5	4	D	D	con	con	2	2	1	737
2	2	v	18	r	5	5	L	J	con	incon	4	4	1	976
2	2	v	18	r	5	6	K	F	incon	incon	3	3	1	991
2	2	v	18	r	5	7	L	L	incon	con	6	6	1	708
2	2	v	18	r	5	8	K	K	con	con	5	5	1	742
2	2	v	18	r	5	9	D	L	con	incon	6	5	0	672
2	2	v	18	r	5	10	F	F	incon	con	3	0	0	1222
2	2	v	18	r	5	11	L	L	con	con	6	6	1	698
2	2	v	18	r	5	12	K	K	con	con	5	5	1	662
2	2	v	18	r	5	13	J	J	con	con	4	4	1	710
2	2	v	18	r	5	14	S	K	con	incon	5	5	1	735
2	2	v	18	r	5	15	L	L	incon	con	6	6	1	743
2	2	v	18	r	5	16	J	J	con	con	4	4	1	789
2	2	v	18	r	5	17	S	S	con	con	1	1	1	902
2	2	v	18	r	5	18	J	D	con	incon	2	2	1	1011
2	2	v	18	r	5	19	K	K	incon	con	5	5	1	774
2	2	v	18	r	5	20	J	J	con	con	4	4	1	672
2	2	v	18	r	5	21	F	S	con	incon	1	1	1	1093
2	2	v	18	r	5	22	D	L	incon	incon	6	6	1	905
2	2	v	18	r	5	23	S	S	incon	con	1	1	1	1092
2	2	v	18	r	5	24	L	J	con	incon	4	5	0	1174
2	2	v	18	r	5	25	F	S	incon	incon	1	1	1	864
2	2	v	18	r	5	26	D	L	incon	incon	6	6	1	700
2	2	v	18	r	5	27	F	F	incon	con	3	3	1	1203
2	2	v	18	r	5	28	L	J	con	incon	4	4	1	752
2	2	v	18	r	5	29	S	K	incon	incon	5	5	1	774
2	2	v	18	r	5	30	L	L	incon	con	6	6	1	787
2	2	v	18	r	5	31	S	S	con	con	1	1	1	937
2	2	v	18	r	5	32	K	F	con	incon	3	2	0	937
2	2	v	18	r	5	33	L	J	incon	incon	4	4	1	668
2	2	v	18	r	5	34	S	K	incon	incon	5	5	1	830
2	2	v	18	r	5	35	J	D	incon	incon	2	2	1	930
2	2	v	18	r	5	36	K	K	incon	con	5	5	1	753
2	2	v	18	r	5	37	D	D	con	con	2	2	1	883
2	2	v	18	r	5	38	F	S	con	incon	1	1	1	1011
2	2	v	18	r	5	39	D	L	incon	incon	6	6	1	735
2	2	v	18	r	5	40	F	F	incon	con	3	3	1	858
2	2	v	18	r	5	41	J	D	con	incon	2	2	1	1028
2	2	v	18	r	5	42	F	S	incon	incon	1	1	1	890
2	2	v	18	r	5	43	D	D	incon	con	2	2	1	901
2	2	v	18	r	5	44	K	F	con	incon	3	3	1	973
2	2	v	18	r	5	45	J	D	incon	incon	2	2	1	943
2	2	v	18	r	5	46	K	F	incon	incon	3	3	1	941
2	2	v	18	r	5	47	D	D	incon	con	2	2	1	1057
2	2	v	18	r	5	48	S	S	con	con	1	1	1	825
3	3	v	18	r	1	1	F	D	con	incon	2	2	1	516
3	3	v	18	r	1	2	K	J	incon	incon	4	4	1	600
3	3	v	18	r	1	3	S	S	incon	con	1	1	1	407
3	3	v	18	r	1	4	F	F	con	con	3	0	0	1205
3	3	v	18	r	1	5	D	D	con	con	2	2	1	632
3	3	v	18	r	1	6	J	F	con	incon	3	3	1	793
3	3	v	18	r	1	7	D	S	incon	incon	1	1	1	494
3	3	v	18	r	1	8	L	K	incon	incon	5	5	1	517
3	3	v	18	r	1	9	S	S	incon	con	1	1	1	523
3	3	v	18	r	1	10	J	F	con	incon	3	3	1	654
3	3	v	18	r	1	11	K	K	incon	con	5	5	1	419
3	3	v	18	r	1	12	L	L	con	con	6	6	1	603
3	3	v	18	r	1	13	J	J	con	con	4	4	1	719
3	3	v	18	r	1	14	D	D	con	con	2	2	1	642
3	3	v	18	r	1	15	L	K	con	incon	5	5	1	570
3	3	v	18	r	1	16	D	S	incon	incon	1	1	1	642
3	3	v	18	r	1	17	K	K	incon	con	5	5	1	377
3	3	v	18	r	1	18	S	L	con	incon	6	6	1	943
3	3	v	18	r	1	19	J	J	incon	con	4	4	1	610
3	3	v	18	r	1	20	L	L	con	con	6	6	1	516
3	3	v	18	r	1	21	S	S	con	con	1	1	1	484
3	3	v	18	r	1	22	K	J	con	incon	4	4	1	693
3	3	v	18	r	1	23	S	L	incon	incon	6	6	1	720
3	3	v	18	r	1	24	F	F	incon	con	3	3	1	449
3	3	v	18	r	1	25	S	L	con	incon	6	6	1	847
3	3	v	18	r	1	26	K	J	incon	incon	4	4	1	649
3	3	v	18	r	1	27	L	L	incon	con	6	6	1	550
3	3	v	18	r	1	28	J	J	con	con	4	4	1	406
3	3	v	18	r	1	29	F	D	con	incon	2	2	1	684
3	3	v	18	r	1	30	K	K	incon	con	5	5	1	607
3	3	v	18	r	1	31	F	D	con	incon	2	1	0	563
3	3	v	18	r	1	32	L	K	incon	incon	5	5	1	842
3	3	v	18	r	1	33	D	D	incon	con	2	2	1	443
3	3	v	18	r	1	34	K	K	con	con	5	5	1	413
3	3	v	18	r	1	35	J	F	con	incon	3	3	1	839
3	3	v	18	r	1	36	D	S	incon	incon	1	1	1	635
3	3	v	18	r	1	37	L	L	incon	con	6	6	1	774
3	3	v	18	r	1	38	K	J	con	incon	4	4	1	634
3	3	v	18	r	1	39	F	F	incon	con	3	5	0	498
3	3	v	18	r	1	40	S	S	con	con	1	1	1	986
3	3	v	18	r	1	41	F	F	con	con	3	3	1	383
3	3	v	18	r	1	42	J	J	con	con	4	4	1	781
3	3	v	18	r	1	43	D	S	con	incon	1	1	1	649
3	3	v	18	r	1	44	J	F	incon	incon	3	3	1	742
3	3	v	18	r	1	45	L	K	incon	incon	5	5	1	532
3	3	v	18	r	1	46	D	D	incon	con	2	1	0	444
3	3	v	18	r	1	47	S	L	con	incon	6	6	1	749
3	3	v	18	r	1	48	F	D	incon	incon	2	2	1	600
3	3	v	18	r	2	1	J	F	con	incon	3	3	1	787
3	3	v	18	r	2	2	K	K	incon	con	5	5	1	333
3	3	v	18	r	2	3	F	F	con	con	3	3	1	833
3	3	v	18	r	2	4	S	L	con	incon	6	6	1	803
3	3	v	18	r	2	5	K	J	incon	incon	4	4	1	671
3	3	v	18	r	2	6	L	L	incon	con	6	0	0	1206
3	3	v	18	r	2	7	F	F	con	con	3	3	1	1014
3	3	v	18	r	2	8	K	J	con	incon	4	4	1	559
3	3	v	18	r	2	9	S	L	incon	incon	6	6	1	764
3	3	v	18	r	2	10	F	D	incon	incon	2	2	1	559
3	3	v	18	r	2	11	L	L	incon	con	6	6	1	416
3	3	v	18	r	2	12	J	F	con	incon	3	3	1	649
3	3	v	18	r	2	13	D	D	incon	con	2	2	1	589
3	3	v	18	r	2	14	J	J	con	con	4	4	1	645
3	3	v	18	r	2	15	S	S	con	con	1	1	1	479
3	3	v	18	r	2	16	L	K	con	incon	5	5	1	673
3	3	v	18	r	2	17	D	D	incon	con	2	3	0	491
3	3	v	18	r	2	18	S	S	con	con	1	1	1	414
3	3	v	18	r	2	19	K	K	con	con	5	5	1	559
3	3	v	18	r	2	20	J	F	con	incon	3	3	1	648
3	3	v	18	r	2	21	S	L	incon	incon	6	5	0	1111
3	3	v	18	r	2	22	F	F	incon	con	3	3	1	827
3	3	v	18	r	2	23	K	K	con	con	5	5	1	406
3	3	v	18	r	2	24	J	J	con	con	4	4	1	407
3	3	v	18	r	2	25	F	F	con	con	3	3	1	577
3	3	v	18	r	2	26	D	S	con	incon	1	1	1	642
3	3	v	18	r	2	27	J	F	incon	incon	3	3	1	686
3	3	v	18	r	2	28	L	L	incon	con	6	6	1	952
3	3	v	18	r	2	29	D	S	con	incon	1	1	1	719
3	3	v	18	r	2	30	L	K	incon	incon	5	5	1	486
3	3	v	18	r	2	31	D	S	incon	incon	1	1	1	642
3	3	v	18	r	2	32	K	J	incon	incon	4	4	1	687
3	3	v	18	r	2	33	S	S	incon	con	1	1	1	417
3	3	v	18	r	2	34	K	K	con	con	5	5	1	326
3	3	v	18	r	2	35	D	D	con	con	2	2	1	443
3	3	v	18	r	2	36	L	K	con	incon	5	5	1	585
3	3	v	18	r	2	37	F	D	incon	incon	2	2	1	563
3	3	v	18	r	2	38	K	J	incon	incon	4	4	1	597
3	3	v	18	r	2	39	D	S	incon	incon	1	1	1	636
3	3	v	18	r	2	40	L	L	incon	con	6	6	1	487
3	3	v	18	r	2	41	D	D	con	con	2	5	0	410
3	3	v	18	r	2	42	S	L	con	incon	6	0	0	1206
3	3	v	18	r	2	43	J	J	incon	con	4	4	1	847
3	3	v	18	r	2	44	F	D	con	incon	2	2	1	559
3	3	v	18	r	2	45	L	K	incon	incon	5	5	1	495
3	3	v	18	r	2	46	S	S	incon	con	1	1	1	399
3	3	v	18	r	2	47	F	D	con	incon	2	5	0	445
3	3	v	18	r	2	48	J	J	incon	con	4	4	1	556
3	3	v	18	r	3	1	J	F	con	incon	3	3	1	838
3	3	v	18	r	3	2	D	S	incon	incon	1	1	1	575
3	3	v	18	r	3	3	J	J	incon	con	4	4	1	531
3	3	v	18	r	3	4	K	K	con	con	5	5	1	406
3	3	v	18	r	3	5	J	F	con	incon	3	3	1	566
3	3	v	18	r	3	6	D	S	incon	incon	1	1	1	530
3	3	v	18	r	3	7	L	L	incon	con	6	6	1	613
3	3	v	18	r	3	8	F	F	con	con	3	3	1	674
3	3	v	18	r	3	9	L	K	con	incon	5	5	1	504
3	3	v	18	r	3	10	D	D	incon	con	2	2	1	488
3	3	v	18	r	3	11	J	F	con	incon	3	3	1	683
3	3	v	18	r	3	12	D	S	incon	incon	1	1	1	677
3	3	v	18	r	3	13	L	K	incon	incon	5	5	1	406
3	3	v	18	r	3	14	S	S	incon	con	1	1	1	407
3	3	v	18	r	3	15	D	D	con	con	2	2	1	724
3	3	v	18	r	3	16	J	J	con	con	4	4	1	582
3	3	v	18	r	3	17	F	D	con	incon	2	2	1	702
3	3	v	18	r	3	18	L	K	incon	incon	5	5	1	448
3	3	v	18	r	3	19	D	S	incon	incon	1	1	1	676
3	3	v	18	r	3	20	L	L	incon	con	6	4	0	612
3	3	v	18	r	3	21	J	F	con	incon	3	3	1	748
3	3	v	18	r	3	22	S	S	incon	con	1	1	1	406
3	3	v	18	r	3	23	D	D	con	con	2	2	1	450
3	3	v	18	r	3	24	S	L	con	incon	6	6	1	484
3	3	v	18	r	3	25	K	J	incon	incon	4	4	1	885
3	3	v	18	r	3	26	F	D	incon	incon	2	2	1	514
3	3	v	18	r	3	27	K	K	incon	con	5	5	1	365
3	3	v	18	r	3	28	L	L	con	con	6	6	1	366
3	3	v	18	r	3	29	F	F	con	con	3	3	1	725
3	3	v	18	r	3	30	K	J	con	incon	4	4	1	763
3	3	v	18	r	3	31	S	S	incon	con	1	1	1	442
3	3	v	18	r	3	32	F	D	con	incon	2	5	0	497
3	3	v	18	r	3	33	S	L	incon	incon	6	6	1	908
3	3	v	18	r	3	34	F	D	incon	incon	2	2	1	492
3	3	v	18	r	3	35	K	K	incon	con	5	5	1	390
3	3	v	18	r	3	36	J	J	con	con	4	4	1	590
3	3	v	18	r	3	37	S	S	con	con	1	1	1	374
3	3	v	18	r	3	38	F	F	con	con	3	3	1	1018
3	3	v	18	r	3	39	L	K	con	incon	5	5	1	617
3	3	v	18	r	3	40	J	J	incon	con	4	4	1	637
3	3	v	18	r	3	41	D	D	con	con	2	2	1	682
3	3	v	18	r	3	42	F	F	con	con	3	3	1	444
3	3	v	18	r	3	43	K	J	con	incon	4	4	1	633
3	3	v	18	r	3	44	L	L	incon	con	6	5	0	484
3	3	v	18	r	3	45	K	J	con	incon	4	6	0	760
3	3	v	18	r	3	46	S	L	incon	incon	6	6	1	1069
3	3	v	18	r	3	47	K	K	incon	con	5	2	0	511
3	3	v	18	r	3	48	S	L	con	incon	6	6	1	750
3	3	v	18	r	4	1	J	J	con	con	4	4	1	439
3	3	v	18	r	4	2	K	K	con	con	5	5	1	412
3	3	v	18	r	4	3	L	L	con	con	6	6	1	324
3	3	v	18	r	4	4	F	D	con	incon	2	2	1	670
3	3	v	18	r	4	5	S	L	incon	incon	6	6	1	719
3	3	v	18	r	4	6	D	D	incon	con	2	2	1	447
3	3	v	18	r	4	7	F	F	con	con	3	3	1	482
3	3	v	18	r	4	8	L	K	con	incon	5	5	1	637
3	3	v	18	r	4	9	D	S	incon	incon	1	1	1	643
3	3	v	18	r	4	10	F	F	incon	con	3	3	1	555
3	3	v	18	r	4	11	S	S	con	con	1	1	1	458
3	3	v	18	r	4	12	L	K	con	incon	5	5	1	562
3	3	v	18	r	4	13	S	S	incon	con	1	1	1	402
3	3	v	18	r	4	14	L	L	con	con	6	6	1	564
3	3	v	18	r	4	15	J	F	con	incon	3	3	1	636
3	3	v	18	r	4	16	L	K	incon	incon	5	5	1	461
3	3	v	18	r	4	17	D	S	incon	incon	1	1	1	556
3	3	v	18	r	4	18	K	J	incon	incon	4	4	1	919
3	3	v	18	r	4	19	L	L	incon	con	6	6	1	609
3	3	v	18	r	4	20	D	S	con	incon	1	1	1	566
3	3	v	18	r	4	21	K	J	incon	incon	4	4	1	688
3	3	v	18	r	4	22	S	S	incon	con	1	1	1	401
3	3	v	18	r	4	23	J	F	con	incon	3	3	1	718
3	3	v	18	r	4	24	L	K	incon	incon	5	5	1	524
3	3	v	18	r	4	25	F	D	incon	incon	2	2	1	918
3	3	v	18	r	4	26	L	L	incon	con	6	6	1	602
3	3	v	18	r	4	27	J	F	con	incon	3	3	1	602
3	3	v	18	r	4	28	S	S	incon	con	1	1	1	409
3	3	v	18	r	4	29	K	K	con	con	5	5	1	648
3	3	v	18	r	4	30	D	D	con	con	2	3	0	482
3	3	v	18	r	4	31	S	L	con	incon	6	5	0	793
3	3	v	18	r	4	32	K	K	incon	con	5	5	1	455
3	3	v	18	r	4	33	J	J	con	con	4	4	1	773
3	3	v	18	r	4	34	F	D	con	incon	2	2	1	540
3	3	v	18	r	4	35	S	L	incon	incon	6	6	1	646
3	3	v	18	r	4	36	F	F	incon	con	3	3	1	689
3	3	v	18	r	4	37	J	J	con	con	4	4	1	839
3	3	v	18	r	4	38	F	F	con	con	3	5	0	454
3	3	v	18	r	4	39	D	S	con	incon	1	1	1	526
3	3	v	18	r	4	40	K	J	incon	incon	4	6	0	702
3	3	v	18	r	4	41	S	L	incon	incon	6	5	0	588
3	3	v	18	r	4	42	J	J	incon	con	4	4	1	954
3	3	v	18	r	4	43	D	D	con	con	2	2	1	450
3	3	v	18	r	4	44	K	J	con	incon	4	4	1	843
3	3	v	18	r	4	45	F	D	incon	incon	2	2	1	486
3	3	v	18	r	4	46	K	K	incon	con	5	5	1	407
3	3	v	18	r	4	47	J	F	con	incon	3	3	1	607
3	3	v	18	r	4	48	D	D	incon	con	2	5	0	375
3	3	v	18	r	5	1	S	S	con	con	1	1	1	393
3	3	v	18	r	5	2	K	K	con	con	5	5	1	361
3	3	v	18	r	5	3	S	S	con	con	1	1	1	406
3	3	v	18	r	5	4	J	J	con	con	4	4	1	601
3	3	v	18	r	5	5	D	S	con	incon	1	1	1	640
3	3	v	18	r	5	6	L	L	incon	con	6	6	1	390
3	3	v	18	r	5	7	J	F	con	incon	3	3	1	691
3	3	v	18	r	5	8	S	L	incon	incon	6	6	1	686
3	3	v	18	r	5	9	F	D	incon	incon	2	2	1	564
3	3	v	18	r	5	10	K	J	incon	incon	4	4	1	598
3	3	v	18	r	5	11	S	S	incon	con	1	1	1	482
3	3	v	18	r	5	12	K	J	con	incon	4	4	1	599
3	3	v	18	r	5	13	F	D	incon	incon	2	2	1	484
3	3	v	18	r	5	14	K	K	incon	con	5	5	1	446
3	3	v	18	r	5	15	F	D	con	incon	2	2	1	480
3	3	v	18	r	5	16	L	K	incon	incon	5	5	1	597
3	3	v	18	r	5	17	D	D	incon	con	2	1	0	447
3	3	v	18	r	5	18	J	F	con	incon	3	3	1	834
3	3	v	18	r	5	19	D	D	incon	con	2	2	1	485
3	3	v	18	r	5	20	J	J	con	con	4	4	1	718
3	3	v	18	r	5	21	D	D	con	con	2	5	0	419
3	3	v	18	r	5	22	K	J	con	incon	4	5	0	515
3	3	v	18	r	5	23	S	L	incon	incon	6	6	1	763
3	3	v	18	r	5	24	K	K	incon	con	5	5	1	548
3	3	v	18	r	5	25	L	L	con	con	6	6	1	444
3	3	v	18	r	5	26	J	F	con	incon	3	2	0	633
3	3	v	18	r	5	27	S	L	incon	incon	6	5	0	448
3	3	v	18	r	5	28	F	F	incon	con	3	2	0	605
3	3	v	18	r	5	29	K	K	con	con	5	5	1	406
3	3	v	18	r	5	30	S	L	con	incon	6	3	0	605
3	3	v	18	r	5	31	F	F	incon	con	3	3	1	608
3	3	v	18	r	5	32	L	K	con	incon	5	5	1	877
3	3	v	18	r	5	33	D	S	incon	incon	1	1	1	517
3	3	v	18	r	5	34	L	K	incon	incon	5	5	1	833
3	3	v	18	r	5	35	J	J	incon	con	4	6	0	833
3	3	v	18	r	5	36	L	L	con	con	6	6	1	415
3	3	v	18	r	5	37	J	J	con	con	4	4	1	590
3	3	v	18	r	5	38	L	K	con	incon	5	4	0	569
3	3	v	18	r	5	39	F	D	incon	incon	2	3	0	525
3	3	v	18	r	5	40	K	J	incon	incon	4	4	1	880
3	3	v	18	r	5	41	D	D	incon	con	2	2	1	485
3	3	v	18	r	5	42	F	F	con	con	3	6	0	869
3	3	v	18	r	5	43	D	S	con	incon	1	1	1	914
3	3	v	18	r	5	44	F	F	incon	con	3	5	0	446
3	3	v	18	r	5	45	S	S	con	con	1	1	1	826
3	3	v	18	r	5	46	L	L	con	con	6	6	1	416
3	3	v	18	r	5	47	J	F	con	incon	3	5	0	561
3	3	v	18	r	5	48	D	S	incon	incon	1	1	1	672
0	4	v	19	r	1	1	F	F	con	con	3	3	1	510
0	4	v	19	r	1	2	S	D	con	incon	2	1	0	357
0	4	v	19	r	1	3	L	L	incon	con	6	6	1	585
0	4	v	19	r	1	4	J	J	con	con	4	4	1	520
0	4	v	19	r	1	5	D	F	con	incon	3	3	1	792
0	4	v	19	r	1	6	L	L	incon	con	6	6	1	604
0	4	v	19	r	1	7	K	K	con	con	5	5	1	407
0	4	v	19	r	1	8	L	L	con	con	6	6	1	447
0	4	v	19	r	1	9	J	J	con	con	4	4	1	399
0	4	v	19	r	1	10	S	D	con	incon	2	2	1	633
0	4	v	19	r	1	11	K	L	incon	incon	6	6	1	480
0	4	v	19	r	1	12	F	J	incon	incon	4	4	1	708
0	4	v	19	r	1	13	K	L	incon	incon	6	6	1	541
0	4	v	19	r	1	14	F	F	incon	con	3	3	1	781
0	4	v	19	r	1	15	J	J	con	con	4	6	0	671
0	4	v	19	r	1	16	D	D	con	con	2	2	1	638
0	4	v	19	r	1	17	L	S	con	incon	1	1	1	793
0	4	v	19	r	1	18	F	J	incon	incon	4	4	1	911
0	4	v	19	r	1	19	K	K	incon	con	5	5	1	423
0	4	v	19	r	1	20	J	J	con	con	4	3	0	601
0	4	v	19	r	1	21	D	D	con	con	2	2	1	455
0	4	v	19	r	1	22	J	K	con	incon	5	5	1	665
0	4	v	19	r	1	23	L	L	incon	con	6	6	1	478
0	4	v	19	r	1	24	J	K	con	incon	5	5	1	551
0	4	v	19	r	1	25	L	S	incon	incon	1	1	1	640
0	4	v	19	r	1	26	F	F	incon	con	3	3	1	717
0	4	v	19	r	1	27	K	L	con	incon	6	6	1	567
0	4	v	19	r	1	28	S	S	incon	con	1	1	1	548
0	4	v	19	r	1	29	K	K	con	con	5	5	1	361
0	4	v	19	r	1	30	S	D	con	incon	2	2	1	680
0	4	v	19	r	1	31	F	J	incon	incon	4	4	1	669
0	4	v	19	r	1	32	L	S	incon	incon	1	1	1	675
0	4	v	19	r	1	33	D	F	incon	incon	3	3	1	488
0	4	v	19	r	1	34	S	S	incon	con	1	1	1	446
0	4	v	19	r	1	35	D	D	con	con	2	2	1	398
0	4	v	19	r	1	36	J	K	con	incon	5	5	1	593
0	4	v	19	r	1	37	L	S	incon	incon	1	1	1	605
0	4	v	19	r	1	38	J	K	incon	incon	5	5	1	613
0	4	v	19	r	1	39	F	F	incon	con	3	3	1	669
0	4	v	19	r	1	40	D	D	con	con	2	2	1	535
0	4	v	19	r	1	41	S	S	con	con	1	1	1	467
0	4	v	19	r	1	42	D	F	con	incon	3	3	1	711
0	4	v	19	r	1	43	S	S	incon	con	1	1	1	397
0	4	v	19	r	1	44	D	F	con	incon	3	3	1	592
0	4	v	19	r	1	45	K	L	incon	incon	6	6	1	619
0	4	v	19	r	1	46	F	J	incon	incon	4	4	1	637
0	4	v	19	r	1	47	K	K	incon	con	5	5	1	522
0	4	v	19	r	1	48	S	D	con	incon	2	1	0	536
0	4	v	19	r	2	1	D	F	con	incon	3	3	1	670
0	4	v	19	r	2	2	S	S	incon	con	1	1	1	406
0	4	v	19	r	2	3	F	F	con	con	3	3	1	639
0	4	v	19	r	2	4	J	K	con	incon	5	5	1	610
0	4	v	19	r	2	5	S	D	incon	incon	2	1	0	434
0	4	v	19	r	2	6	F	J	incon	incon	4	4	1	596
0	4	v	19	r	2	7	K	L	incon	incon	6	6	1	669
0	4	v	19	r	2	8	D	D	incon	con	2	2	1	637
0	4	v	19	r	2	9	L	S	con	incon	1	1	1	599
0	4	v	19	r	2	10	J	K	incon	incon	5	5	1	517
0	4	v	19	r	2	11	L	S	incon	incon	1	6	0	441
0	4	v	19	r	2	12	J	J	incon	con	4	4	1	719
0	4	v	19	r	2	13	K	L	con	incon	6	6	1	559
0	4	v	19	r	2	14	F	F	incon	con	3	3	1	643
0	4	v	19	r	2	15	J	J	con	con	4	4	1	644
0	4	v	19	r	2	16	S	D	con	incon	2	2	1	589
0	4	v	19	r	2	17	F	J	incon	incon	4	4	1	563
0	4	v	19	r	2	18	K	K	incon	con	5	5	1	553
0	4	v	19	r	2	19	L	L	con	con	6	6	1	443
0	4	v	19	r	2	20	S	S	con	con	1	1	1	475
0	4	v	19	r	2	21	D	D	con	con	2	2	1	370
0	4	v	19	r	2	22	F	J	con	incon	4	4	1	753
0	4	v	19	r	2	23	K	L	incon	incon	6	6	1	570
0	4	v	19	r	2	24	J	J	incon	con	4	4	1	522
0	4	v	19	r	2	25	K	K	con	con	5	5	1	446
0	4	v	19	r	2	26	L	L	con	con	6	6	1	514
0	4	v	19	r	2	27	S	S	con	con	1	1	1	438
0	4	v	19	r	2	28	D	F	con	incon	3	3	1	445
0	4	v	19	r	2	29	L	S	incon	incon	1	1	1	629
0	4	v	19	r	2	30	F	F	incon	con	3	3	1	678
0	4	v	19	r	2	31	S	D	con	incon	2	1	0	774
0	4	v	19	r	2	32	J	K	incon	incon	5	5	1	526
0	4	v	19	r	2	33	L	S	incon	incon	1	1	1	682
0	4	v	19	r	2	34	K	K	incon	con	5	5	1	406
0	4	v	19	r	2	35	F	F	con	con	3	3	1	519
0	4	v	19	r	2	36	J	K	con	incon	5	5	1	636
0	4	v	19	r	2	37	D	D	incon	con	2	2	1	446
0	4	v	19	r	2	38	K	L	con	incon	6	5	0	357
0	4	v	19	r	2	39	D	F	incon	incon	3	3	1	663
0	4	v	19	r	2	40	J	J	incon	con	4	4	1	441
0	4	v	19	r	2	41	D	F	con	incon	3	2	0	458
0	4	v	19	r	2	42	L	L	incon	con	6	6	1	435
0	4	v	19	r	2	43	S	S	con	con	1	1	1	443
0	4	v	19	r	2	44	L	L	con	con	6	6	1	463
0	4	v	19	r	2	45	D	D	con	con	2	2	1	517
0	4	v	19	r	2	46	F	J	con	incon	4	6	0	711
0	4	v	19	r	2	47	K	K	incon	con	5	5	1	366
0	4	v	19	r	2	48	S	D	con	incon	2	2	1	664
0	4	v	19	r	3	1	F	F	con	con	3	3	1	438
0	4	v	19	r	3	2	S	S	con	con	1	1	1	561
0	4	v	19	r	3	3	J	J	con	con	4	4	1	435
0	4	v	19	r	3	4	K	L	con	incon	6	5	0	406
0	4	v	19	r	3	5	S	D	incon	incon	2	1	0	367
0	4	v	19	r	3	6	F	J	incon	incon	4	3	0	480
0	4	v	19	r	3	7	L	S	incon	incon	1	1	1	639
0	4	v	19	r	3	8	K	K	incon	con	5	5	1	370
0	4	v	19	r	3	9	L	L	con	con	6	6	1	366
0	4	v	19	r	3	10	F	J	con	incon	4	4	1	518
0	4	v	19	r	3	11	D	D	incon	con	2	2	1	442
0	4	v	19	r	3	12	K	K	con	con	5	5	1	526
0	4	v	19	r	3	13	F	J	con	incon	4	4	1	589
0	4	v	19	r	3	14	D	D	incon	con	2	2	1	496
0	4	v	19	r	3	15	L	S	con	incon	1	1	1	657
0	4	v	19	r	3	16	J	K	incon	incon	5	5	1	526
0	4	v	19	r	3	17	S	D	incon	incon	2	2	1	643
0	4	v	19	r	3	18	L	L	incon	con	6	6	1	465
0	4	v	19	r	3	19	D	F	con	incon	3	3	1	672
0	4	v	19	r	3	20	K	L	incon	incon	6	5	0	523
0	4	v	19	r	3	21	S	S	incon	con	1	1	1	447
0	4	v	19	r	3	22	L	L	con	con	6	6	1	477
0	4	v	19	r	3	23	D	D	con	con	2	2	1	437
0	4	v	19	r	3	24	S	S	con	con	1	1	1	519
0	4	v	19	r	3	25	D	F	con	incon	3	3	1	366
0	4	v	19	r	3	26	J	K	incon	incon	5	5	1	568
0	4	v	19	r	3	27	L	L	incon	con	6	6	1	365
0	4	v	19	r	3	28	D	F	con	incon	3	6	0	710
0	4	v	19	r	3	29	J	J	incon	con	4	4	1	528
0	4	v	19	r	3	30	K	K	con	con	5	5	1	435
0	4	v	19	r	3	31	F	F	con	con	3	6	0	405
0	4	v	19	r	3	32	J	J	con	con	4	4	1	599
0	4	v	19	r	3	33	L	S	con	incon	1	1	1	672
0	4	v	19	r	3	34	D	F	incon	incon	3	3	1	756
0	4	v	19	r	3	35	J	K	incon	incon	5	5	1	601
0	4	v	19	r	3	36	S	S	incon	con	1	1	1	442
0	4	v	19	r	3	37	F	F	con	con	3	3	1	449
0	4	v	19	r	3	38	K	L	con	incon	6	6	1	711
0	4	v	19	r	3	39	F	J	incon	incon	4	4	1	589
0	4	v	19	r	3	40	S	D	incon	incon	2	2	1	602
0	4	v	19	r	3	41	K	K	incon	con	5	5	1	406
0	4	v	19	r	3	42	F	F	con	con	3	3	1	496
0	4	v	19	r	3	43	K	L	con	incon	6	6	1	578
0	4	v	19	r	3	44	J	J	incon	con	4	4	1	565
0	4	v	19	r	3	45	S	D	con	incon	2	1	0	398
0	4	v	19	r	3	46	J	K	incon	incon	5	5	1	671
0	4	v	19	r	3	47	D	D	incon	con	2	2	1	329
0	4	v	19	r	3	48	L	S	con	incon	1	6	0	370
0	4	v	19	r	4	1	L	L	con	con	6	6	1	477
0	4	v	19	r	4	2	D	D	con	con	2	2	1	438
0	4	v	19	r	4	3	S	S	con	con	1	2	0	406
0	4	v	19	r	4	4	D	D	con	con	2	2	1	328
0	4	v	19	r	4	5	K	L	con	incon	6	6	1	590
0	4	v	19	r	4	6	F	J	incon	incon	4	4	1	647
0	4	v	19	r	4	7	K	L	incon	incon	6	5	0	702
0	4	v	19	r	4	8	S	S	incon	con	1	1	1	406
0	4	v	19	r	4	9	D	D	con	con	2	2	1	329
0	4	v	19	r	4	10	S	S	con	con	1	1	1	629
0	4	v	19	r	4	11	D	F	con	incon	3	3	1	823
0	4	v	19	r	4	12	J	J	incon	con	4	4	1	448
0	4	v	19	r	4	13	K	K	con	con	5	5	1	406
0	4	v	19	r	4	14	L	S	con	incon	1	1	1	557
0	4	v	19	r	4	15	F	F	incon	con	3	3	1	950
0	4	v	19	r	4	16	L	S	con	incon	1	6	0	364
0	4	v	19	r	4	17	F	J	incon	incon	4	4	1	708
0	4	v	19	r	4	18	S	D	incon	incon	2	2	1	565
0	4	v	19	r	4	19	F	F	incon	con	3	3	1	748
0	4	v	19	r	4	20	J	J	con	con	4	4	1	443
0	4	v	19	r	4	21	L	L	con	con	6	6	1	507
0	4	v	19	r	4	22	F	J	con	incon	4	4	1	680
0	4	v	19	r	4	23	S	S	incon	con	1	1	1	413
0	4	v	19	r	4	24	L	L	con	con	6	6	1	578
0	4	v	19	r	4	25	K	K	con	con	5	5	1	319
0	4	v	19	r	4	26	J	J	con	con	4	4	1	637
0	4	v	19	r	4	27	L	S	con	incon	1	1	1	648
0	4	v	19	r	4	28	F	F	incon	con	3	3	1	555
0	4	v	19	r	4	29	J	J	con	con	4	4	1	562
0	4	v	19	r	4	30	L	S	con	incon	1	1	1	861
0	4	v	19	r	4	31	F	J	incon	incon	4	3	0	628
0	4	v	19	r	4	32	D	D	incon	con	2	2	1	591
0	4	v	19	r	4	33	J	K	con	incon	5	4	0	255
0	4	v	19	r	4	34	D	F	incon	incon	3	2	0	699
0	4	v	19	r	4	35	J	K	incon	incon	5	5	1	595
0	4	v	19	r	4	36	S	D	incon	incon	2	2	1	590
0	4	v	19	r	4	37	K	K	incon	con	5	5	1	525
0	4	v	19	r	4	38	S	D	con	incon	2	2	1	681
0	4	v	19	r	4	39	K	L	incon	incon	6	6	1	555
0	4	v	19	r	4	40	D	F	incon	incon	3	3	1	678
0	4	v	19	r	4	41	K	K	incon	con	5	5	1	521
0	4	v	19	r	4	42	S	D	con	incon	2	2	1	591
0	4	v	19	r	4	43	K	L	incon	incon	6	6	1	565
0	4	v	19	r	4	44	F	F	incon	con	3	3	1	593
0	4	v	19	r	4	45	J	K	con	incon	5	5	1	589
0	4	v	19	r	4	46	D	F	incon	incon	3	3	1	575
0	4	v	19	r	4	47	L	L	incon	con	6	6	1	604
0	4	v	19	r	4	48	J	K	con	incon	5	5	1	367
0	4	v	19	r	5	1	L	S	con	incon	1	1	1	607
0	4	v	19	r	5	2	D	D	incon	con	2	2	1	525
0	4	v	19	r	5	3	K	L	con	incon	6	6	1	604
0	4	v	19	r	5	4	D	F	incon	incon	3	2	0	599
0	4	v	19	r	5	5	L	S	incon	incon	1	1	1	788
0	4	v	19	r	5	6	J	J	incon	con	4	4	1	793
0	4	v	19	r	5	7	L	L	con	con	6	6	1	434
0	4	v	19	r	5	8	S	D	con	incon	2	2	1	596
0	4	v	19	r	5	9	F	J	incon	incon	4	4	1	669
0	4	v	19	r	5	10	S	S	incon	con	1	1	1	482
0	4	v	19	r	5	11	F	J	con	incon	4	4	1	517
0	4	v	19	r	5	12	K	L	incon	incon	6	5	0	406
0	4	v	19	r	5	13	S	D	incon	incon	2	1	0	405
0	4	v	19	r	5	14	J	K	incon	incon	5	5	1	661
0	4	v	19	r	5	15	F	F	incon	con	3	3	1	462
0	4	v	19	r	5	16	L	L	con	con	6	4	0	546
0	4	v	19	r	5	17	K	K	con	con	5	5	1	553
0	4	v	19	r	5	18	D	F	con	incon	3	2	0	444
0	4	v	19	r	5	19	K	K	incon	con	5	5	1	512
0	4	v	19	r	5	20	S	S	con	con	1	1	1	591
0	4	v	19	r	5	21	D	D	con	con	2	2	1	454
0	4	v	19	r	5	22	S	S	con	con	1	1	1	523
0	4	v	19	r	5	23	D	F	con	incon	3	3	1	717
0	4	v	19	r	5	24	K	K	incon	con	5	5	1	364
0	4	v	19	r	5	25	J	J	con	con	4	4	1	680
0	4	v	19	r	5	26	D	D	con	con	2	2	1	389
0	4	v	19	r	5	27	F	J	con	incon	4	4	1	585
0	4	v	19	r	5	28	L	L	incon	con	6	6	1	442
0	4	v	19	r	5	29	F	F	con	con	3	3	1	488
0	4	v	19	r	5	30	J	K	con	incon	5	5	1	562
0	4	v	19	r	5	31	S	S	incon	con	1	1	1	516
0	4	v	19	r	5	32	D	D	con	con	2	2	1	399
0	4	v	19	r	5	33	J	J	con	con	4	4	1	406
0	4	v	19	r	5	34	L	L	con	con	6	6	1	519
0	4	v	19	r	5	35	S	D	con	incon	2	2	1	643
0	4	v	19	r	5	36	K	L	incon	incon	6	6	1	599
0	4	v	19	r	5	37	F	F	incon	con	3	3	1	455
0	4	v	19	r	5	38	J	K	con	incon	5	5	1	561
0	4	v	19	r	5	39	L	S	incon	incon	1	1	1	745
0	4	v	19	r	5	40	D	F	incon	incon	3	2	0	629
0	4	v	19	r	5	41	K	K	incon	con	5	5	1	437
0	4	v	19	r	5	42	F	J	con	incon	4	4	1	599
0	4	v	19	r	5	43	K	L	incon	incon	6	6	1	556
0	4	v	19	r	5	44	S	D	incon	incon	2	2	1	578
0	4	v	19	r	5	45	J	K	incon	incon	5	5	1	536
0	4	v	19	r	5	46	F	F	incon	con	3	3	1	559
0	4	v	19	r	5	47	L	S	con	incon	1	1	1	682
0	4	v	19	r	5	48	J	J	incon	con	4	4	1	478
1	5	v	19	r	1	1	K	K	con	con	5	2	0	593
1	5	v	19	r	1	2	F	F	con	con	3	3	1	661
1	5	v	19	r	1	3	J	L	con	incon	6	6	1	693
1	5	v	19	r	1	4	S	F	incon	incon	3	3	1	1021
1	5	v	19	r	1	5	L	D	incon	incon	2	2	1	664
1	5	v	19	r	1	6	K	K	incon	con	5	5	1	814
1	5	v	19	r	1	7	L	L	con	con	6	6	1	617
1	5	v	19	r	1	8	D	J	con	incon	4	0	0	1205
1	5	v	19	r	1	9	S	S	incon	con	1	1	1	746
1	5	v	19	r	1	10	F	F	con	con	3	2	0	656
1	5	v	19	r	1	11	D	D	con	con	2	2	1	430
1	5	v	19	r	1	12	J	J	con	con	4	4	1	931
1	5	v	19	r	1	13	F	K	con	incon	5	5	1	853
1	5	v	19	r	1	14	D	J	incon	incon	4	5	0	975
1	5	v	19	r	1	15	F	F	incon	con	3	3	1	903
1	5	v	19	r	1	16	L	D	con	incon	2	2	1	1095
1	5	v	19	r	1	17	K	S	incon	incon	1	1	1	614
1	5	v	19	r	1	18	L	L	incon	con	6	6	1	539
1	5	v	19	r	1	19	D	D	con	con	2	2	1	587
1	5	v	19	r	1	20	J	L	con	incon	6	5	0	624
1	5	v	19	r	1	21	S	F	incon	incon	3	2	0	862
1	5	v	19	r	1	22	J	J	incon	con	4	5	0	890
1	5	v	19	r	1	23	F	K	con	incon	5	0	0	1205
1	5	v	19	r	1	24	D	J	incon	incon	4	4	1	1066
1	5	v	19	r	1	25	F	K	incon	incon	5	5	1	703
1	5	v	19	r	1	26	J	J	incon	con	4	4	1	705
1	5	v	19	r	1	27	F	F	con	con	3	3	1	978
1	5	v	19	r	1	28	K	K	con	con	5	5	1	771
1	5	v	19	r	1	29	D	J	con	incon	4	4	1	743
1	5	v	19	r	1	30	K	S	incon	incon	1	1	1	708
1	5	v	19	r	1	31	J	L	incon	incon	6	0	0	1205
1	5	v	19	r	1	32	K	S	incon	incon	1	1	1	675
1	5	v	19	r	1	33	L	L	incon	con	6	6	1	511
1	5	v	19	r	1	34	D	D	con	con	2	2	1	772
1	5	v	19	r	1	35	K	S	con	incon	1	1	1	664
1	5	v	19	r	1	36	L	D	incon	incon	2	2	1	547
1	5	v	19	r	1	37	S	S	incon	con	1	2	0	573
1	5	v	19	r	1	38	L	L	con	con	6	6	1	937
1	5	v	19	r	1	39	S	F	con	incon	3	3	1	742
1	5	v	19	r	1	40	L	D	incon	incon	2	2	1	668
1	5	v	19	r	1	41	S	S	incon	con	1	1	1	661
1	5	v	19	r	1	42	K	K	con	con	5	5	1	654
1	5	v	19	r	1	43	J	L	con	incon	6	6	1	624
1	5	v	19	r	1	44	D	D	incon	con	2	1	0	862
1	5	v	19	r	1	45	S	S	con	con	1	1	1	541
1	5	v	19	r	1	46	F	K	con	incon	5	5	1	784
1	5	v	19	r	1	47	J	J	incon	con	4	4	1	582
1	5	v	19	r	1	48	S	F	con	incon	3	2	0	854
1	5	v	19	r	2	1	K	K	con	con	5	5	1	505
1	5	v	19	r	2	2	L	D	con	incon	2	2	1	757
1	5	v	19	r	2	3	K	S	incon	incon	1	1	1	652
1	5	v	19	r	2	4	F	F	incon	con	3	3	1	583
1	5	v	19	r	2	5	D	J	con	incon	4	4	1	738
1	5	v	19	r	2	6	F	K	incon	incon	5	5	1	625
1	5	v	19	r	2	7	L	L	incon	con	6	6	1	432
1	5	v	19	r	2	8	J	J	con	con	4	4	1	698
1	5	v	19	r	2	9	S	F	con	incon	3	3	1	775
1	5	v	19	r	2	10	J	L	incon	incon	6	0	0	1205
1	5	v	19	r	2	11	F	K	incon	incon	5	5	1	841
1	5	v	19	r	2	12	S	S	incon	con	1	1	1	588
1	5	v	19	r	2	13	L	D	con	incon	2	5	0	939
1	5	v	19	r	2	14	F	F	incon	con	3	0	0	1205
1	5	v	19	r	2	15	L	L	con	con	6	6	1	673
1	5	v	19	r	2	16	K	S	con	incon	1	1	1	587
1	5	v	19	r	2	17	L	L	incon	con	6	6	1	707
1	5	v	19	r	2	18	K	S	con	incon	1	1	1	862
1	5	v	19	r	2	19	J	L	incon	incon	6	0	0	1205
1	5	v	19	r	2	20	S	F	incon	incon	3	3	1	898
1	5	v	19	r	2	21	D	D	incon	con	2	2	1	584
1	5	v	19	r	2	22	J	J	con	con	4	4	1	509
1	5	v	19	r	2	23	S	S	con	con	1	1	1	590
1	5	v	19	r	2	24	L	D	con	incon	2	2	1	712
1	5	v	19	r	2	25	S	F	incon	incon	3	3	1	733
1	5	v	19	r	2	26	D	J	incon	incon	4	4	1	541
1	5	v	19	r	2	27	K	K	incon	con	5	5	1	511
1	5	v	19	r	2	28	D	D	con	con	2	2	1	700
1	5	v	19	r	2	29	F	K	con	incon	5	5	1	652
1	5	v	19	r	2	30	L	L	incon	con	6	6	1	505
1	5	v	19	r	2	31	J	J	con	con	4	4	1	585
1	5	v	19	r	2	32	F	K	con	incon	5	5	1	583
1	5	v	19	r	2	33	D	J	incon	incon	4	4	1	581
1	5	v	19	r	2	34	K	K	incon	con	5	5	1	618
1	5	v	19	r	2	35	S	S	con	con	1	1	1	661
1	5	v	19	r	2	36	D	D	con	con	2	2	1	575
1	5	v	19	r	2	37	S	F	con	incon	3	3	1	472
1	5	v	19	r	2	38	J	L	incon	incon	6	6	1	743
1	5	v	19	r	2	39	K	S	incon	incon	1	1	1	591
1	5	v	19	r	2	40	D	J	incon	incon	4	2	0	597
1	5	v	19	r	2	41	K	K	incon	con	5	5	1	648
1	5	v	19	r	2	42	J	L	con	incon	6	0	0	1205
1	5	v	19	r	2	43	S	S	incon	con	1	1	1	430
1	5	v	19	r	2	44	D	D	con	con	2	2	1	578
1	5	v	19	r	2	45	F	F	con	con	3	3	1	458
1	5	v	19	r	2	46	J	J	con	con	4	4	1	354
1	5	v	19	r	2	47	L	D	con	incon	2	6	0	467
1	5	v	19	r	2	48	F	F	incon	con	3	3	1	1169
1	5	v	19	r	3	1	S	F	con	incon	3	2	0	696
1	5	v	19	r	3	2	L	D	incon	incon	2	2	1	656
1	5	v	19	r	3	3	J	J	incon	con	4	4	1	635
1	5	v	19	r	3	4	K	K	con	con	5	2	0	535
1	5	v	19	r	3	5	J	J	con	con	4	4	1	1170
1	5	v	19	r	3	6	L	D	con	incon	2	2	1	702
1	5	v	19	r	3	7	K	K	incon	con	5	5	1	818
1	5	v	19	r	3	8	S	F	con	incon	3	2	0	700
1	5	v	19	r	3	9	J	L	incon	incon	6	6	1	1051
1	5	v	19	r	3	10	F	F	incon	con	3	3	1	778
1	5	v	19	r	3	11	L	L	con	con	6	6	1	615
1	5	v	19	r	3	12	F	K	con	incon	5	5	1	579
1	5	v	19	r	3	13	L	D	incon	incon	2	2	1	544
1	5	v	19	r	3	14	K	K	incon	con	5	5	1	810
1	5	v	19	r	3	15	L	D	con	incon	2	2	1	692
1	5	v	19	r	3	16	S	F	incon	incon	3	3	1	709
1	5	v	19	r	3	17	D	J	incon	incon	4	4	1	667
1	5	v	19	r	3	18	F	K	incon	incon	5	5	1	621
1	5	v	19	r	3	19	D	D	incon	con	2	2	1	637
1	5	v	19	r	3	20	F	K	con	incon	5	5	1	1172
1	5	v	19	r	3	21	D	D	incon	con	2	2	1	587
1	5	v	19	r	3	22	L	L	con	con	6	6	1	585
1	5	v	19	r	3	23	D	D	con	con	2	2	1	896
1	5	v	19	r	3	24	S	F	con	incon	3	3	1	655
1	5	v	19	r	3	25	D	J	incon	incon	4	5	0	831
1	5	v	19	r	3	26	K	S	incon	incon	1	1	1	661
1	5	v	19	r	3	27	D	J	incon	incon	4	0	0	1205
1	5	v	19	r	3	28	F	F	incon	con	3	3	1	672
1	5	v	19	r	3	29	L	L	con	con	6	6	1	430
1	5	v	19	r	3	30	S	S	con	con	1	1	1	539
1	5	v	19	r	3	31	D	J	con	incon	4	5	0	939
1	5	v	19	r	3	32	K	S	incon	incon	1	1	1	821
1	5	v	19	r	3	33	D	D	incon	con	2	4	0	1028
1	5	v	19	r	3	34	S	S	con	con	1	1	1	618
1	5	v	19	r	3	35	J	L	con	incon	6	6	1	775
1	5	v	19	r	3	36	F	K	incon	incon	5	2	0	864
1	5	v	19	r	3	37	J	J	incon	con	4	4	1	855
1	5	v	19	r	3	38	L	L	con	con	6	6	1	586
1	5	v	19	r	3	39	K	S	con	incon	1	1	1	623
1	5	v	19	r	3	40	J	L	incon	incon	6	6	1	783
1	5	v	19	r	3	41	S	S	incon	con	1	1	1	620
1	5	v	19	r	3	42	J	L	con	incon	6	6	1	714
1	5	v	19	r	3	43	K	K	incon	con	5	5	1	801
1	5	v	19	r	3	44	F	F	con	con	3	3	1	739
1	5	v	19	r	3	45	S	S	con	con	1	1	1	473
1	5	v	19	r	3	46	J	J	con	con	4	4	1	623
1	5	v	19	r	3	47	K	S	con	incon	1	1	1	705
1	5	v	19	r	3	48	F	F	incon	con	3	3	1	793
1	5	v	19	r	4	1	J	J	con	con	4	4	1	661
1	5	v	19	r	4	2	L	D	con	incon	2	2	1	693
1	5	v	19	r	4	3	F	K	incon	incon	5	5	1	675
1	5	v	19	r	4	4	L	L	incon	con	6	6	1	522
1	5	v	19	r	4	5	F	K	con	incon	5	2	0	772
1	5	v	19	r	4	6	L	D	incon	incon	2	5	0	829
1	5	v	19	r	4	7	K	S	incon	incon	1	1	1	647
1	5	v	19	r	4	8	D	J	incon	incon	4	4	1	696
1	5	v	19	r	4	9	L	L	incon	con	6	5	0	655
1	5	v	19	r	4	10	F	K	con	incon	5	5	1	756
1	5	v	19	r	4	11	J	J	incon	con	4	4	1	940
1	5	v	19	r	4	12	S	S	con	con	1	2	0	509
1	5	v	19	r	4	13	J	L	con	incon	6	6	1	1032
1	5	v	19	r	4	14	F	K	incon	incon	5	5	1	1000
1	5	v	19	r	4	15	S	S	incon	con	1	1	1	386
1	5	v	19	r	4	16	F	F	con	con	3	3	1	625
1	5	v	19	r	4	17	L	L	con	con	6	6	1	990
1	5	v	19	r	4	18	D	D	con	con	2	0	0	1205
1	5	v	19	r	4	19	S	F	con	incon	3	3	1	1172
1	5	v	19	r	4	20	D	J	incon	incon	4	4	1	626
1	5	v	19	r	4	21	K	K	incon	con	5	5	1	1060
1	5	v	19	r	4	22	S	S	con	con	1	1	1	588
1	5	v	19	r	4	23	L	D	con	incon	2	2	1	420
1	5	v	19	r	4	24	S	S	incon	con	1	1	1	663
1	5	v	19	r	4	25	F	F	con	con	3	3	1	655
1	5	v	19	r	4	26	D	D	con	con	2	2	1	704
1	5	v	19	r	4	27	F	F	con	con	3	3	1	663
1	5	v	19	r	4	28	D	J	con	incon	4	4	1	617
1	5	v	19	r	4	29	K	S	incon	incon	1	1	1	632
1	5	v	19	r	4	30	J	L	incon	incon	6	6	1	658
1	5	v	19	r	4	31	K	K	incon	con	5	5	1	941
1	5	v	19	r	4	32	D	J	con	incon	4	4	1	589
1	5	v	19	r	4	33	K	K	incon	con	5	5	1	352
1	5	v	19	r	4	34	D	D	con	con	2	0	0	1205
1	5	v	19	r	4	35	K	K	con	con	5	5	1	708
1	5	v	19	r	4	36	J	J	con	con	4	3	0	785
1	5	v	19	r	4	37	S	F	con	incon	3	3	1	936
1	5	v	19	r	4	38	L	L	incon	con	6	6	1	707
1	5	v	19	r	4	39	K	S	con	incon	1	1	1	822
1	5	v	19	r	4	40	L	D	incon	incon	2	2	1	1174
1	5	v	19	r	4	41	S	F	incon	incon	3	3	1	706
1	5	v	19	r	4	42	J	L	incon	incon	6	5	0	1135
1	5	v	19	r	4	43	D	D	incon	con	2	2	1	427
1	5	v	19	r	4	44	J	J	con	con	4	4	1	1123
1	5	v	19	r	4	45	S	F	con	incon	3	3	1	862
1	5	v	19	r	4	46	J	L	incon	incon	6	6	1	772
1	5	v	19	r	4	47	F	F	incon	con	3	3	1	1056
1	5	v	19	r	4	48	K	S	con	incon	1	1	1	588
1	5	v	19	r	5	1	D	J	con	incon	4	0	0	1205
1	5	v	19	r	5	2	S	F	incon	incon	3	3	1	636
1	5	v	19	r	5	3	J	J	incon	con	4	4	1	620
1	5	v	19	r	5	4	D	D	con	con	2	5	0	545
1	5	v	19	r	5	5	F	K	con	incon	5	5	1	693
1	5	v	19	r	5	6	J	L	incon	incon	6	6	1	596
1	5	v	19	r	5	7	S	S	incon	con	1	1	1	569
1	5	v	19	r	5	8	L	D	con	incon	2	2	1	583
1	5	v	19	r	5	9	K	S	incon	incon	1	1	1	587
1	5	v	19	r	5	10	D	J	incon	incon	4	4	1	624
1	5	v	19	r	5	11	F	K	incon	incon	5	5	1	667
1	5	v	19	r	5	12	J	J	incon	con	4	4	1	542
1	5	v	19	r	5	13	L	L	con	con	6	6	1	786
1	5	v	19	r	5	14	K	K	con	con	5	3	0	662
1	5	v	19	r	5	15	F	F	con	con	3	3	1	577
1	5	v	19	r	5	16	L	D	con	incon	2	2	1	653
1	5	v	19	r	5	17	F	K	incon	incon	5	5	1	662
1	5	v	19	r	5	18	L	L	incon	con	6	6	1	696
1	5	v	19	r	5	19	K	S	con	incon	1	1	1	853
1	5	v	19	r	5	20	L	L	incon	con	6	0	0	1205
1	5	v	19	r	5	21	K	K	con	con	5	5	1	785
1	5	v	19	r	5	22	S	F	con	incon	3	3	1	661
1	5	v	19	r	5	23	L	D	incon	incon	2	6	0	849
1	5	v	19	r	5	24	S	F	incon	incon	3	0	0	1205
1	5	v	19	r	5	25	K	K	incon	con	5	5	1	754
1	5	v	19	r	5	26	J	L	con	incon	6	6	1	835
1	5	v	19	r	5	27	F	K	incon	incon	5	5	1	701
1	5	v	19	r	5	28	S	S	incon	con	1	1	1	621
1	5	v	19	r	5	29	D	D	con	con	2	2	1	781
1	5	v	19	r	5	30	S	F	con	incon	3	3	1	932
1	5	v	19	r	5	31	K	K	incon	con	5	5	1	475
1	5	v	19	r	5	32	D	D	con	con	2	0	0	1205
1	5	v	19	r	5	33	J	L	con	incon	6	6	1	820
1	5	v	19	r	5	34	K	S	incon	incon	1	1	1	626
1	5	v	19	r	5	35	J	L	incon	incon	6	0	0	1205
1	5	v	19	r	5	36	F	F	incon	con	3	3	1	683
1	5	v	19	r	5	37	D	D	con	con	2	2	1	980
1	5	v	19	r	5	38	S	S	con	con	1	1	1	499
1	5	v	19	r	5	39	D	J	con	incon	4	4	1	775
1	5	v	19	r	5	40	F	F	incon	con	3	2	0	512
1	5	v	19	r	5	41	K	S	con	incon	1	1	1	498
1	5	v	19	r	5	42	D	J	incon	incon	4	5	0	618
1	5	v	19	r	5	43	L	L	incon	con	6	6	1	582
1	5	v	19	r	5	44	S	S	con	con	1	1	1	424
1	5	v	19	r	5	45	J	J	con	con	4	4	1	666
1	5	v	19	r	5	46	F	F	con	con	3	3	1	620
1	5	v	19	r	5	47	L	D	con	incon	2	2	1	1015
1	5	v	19	r	5	48	J	J	incon	con	4	4	1	1089
2	6	v	18	l	1	1	S	S	con	con	1	1	1	560
2	6	v	18	l	1	2	L	J	con	incon	4	4	1	599
2	6	v	18	l	1	3	K	F	incon	incon	3	3	1	856
2	6	v	18	l	1	4	J	J	incon	con	4	4	1	602
2	6	v	18	l	1	5	D	D	con	con	2	2	1	328
2	6	v	18	l	1	6	J	J	con	con	4	4	1	513
2	6	v	18	l	1	7	D	D	con	con	2	0	0	1206
2	6	v	18	l	1	8	K	F	con	incon	3	3	1	453
2	6	v	18	l	1	9	S	S	incon	con	1	1	1	367
2	6	v	18	l	1	10	F	F	con	con	3	3	1	406
2	6	v	18	l	1	11	J	J	con	con	4	4	1	483
2	6	v	18	l	1	12	D	L	con	incon	6	6	1	905
2	6	v	18	l	1	13	S	K	incon	incon	5	5	1	485
2	6	v	18	l	1	14	L	L	incon	con	6	0	0	1206
2	6	v	18	l	1	15	K	F	con	incon	3	3	1	806
2	6	v	18	l	1	16	D	L	incon	incon	6	5	0	834
2	6	v	18	l	1	17	S	K	incon	incon	5	5	1	713
2	6	v	18	l	1	18	F	F	incon	con	3	3	1	554
2	6	v	18	l	1	19	D	D	con	con	2	2	1	561
2	6	v	18	l	1	20	L	J	con	incon	4	4	1	784
2	6	v	18	l	1	21	F	S	incon	incon	1	1	1	406
2	6	v	18	l	1	22	L	L	incon	con	6	6	1	1025
2	6	v	18	l	1	23	J	D	con	incon	2	2	1	720
2	6	v	18	l	1	24	F	F	incon	con	3	3	1	639
2	6	v	18	l	1	25	K	K	con	con	5	5	1	408
2	6	v	18	l	1	26	D	D	con	con	2	2	1	604
2	6	v	18	l	1	27	S	K	con	incon	5	5	1	716
2	6	v	18	l	1	28	D	L	incon	incon	6	6	1	738
2	6	v	18	l	1	29	K	F	incon	incon	3	3	1	628
2	6	v	18	l	1	30	L	J	incon	incon	4	4	1	629
2	6	v	18	l	1	31	F	F	incon	con	3	3	1	716
2	6	v	18	l	1	32	S	S	con	con	1	1	1	665
2	6	v	18	l	1	33	J	J	con	con	4	4	1	672
2	6	v	18	l	1	34	D	L	con	incon	6	6	1	988
2	6	v	18	l	1	35	K	K	incon	con	5	5	1	524
2	6	v	18	l	1	36	J	D	con	incon	2	2	1	765
2	6	v	18	l	1	37	F	S	incon	incon	1	1	1	626
2	6	v	18	l	1	38	L	J	incon	incon	4	4	1	690
2	6	v	18	l	1	39	S	K	incon	incon	5	5	1	557
2	6	v	18	l	1	40	L	L	incon	con	6	6	1	487
2	6	v	18	l	1	41	K	K	con	con	5	5	1	451
2	6	v	18	l	1	42	F	S	con	incon	1	1	1	591
2	6	v	18	l	1	43	L	L	incon	con	6	6	1	875
2	6	v	18	l	1	44	F	S	con	incon	1	1	1	1107
2	6	v	18	l	1	45	J	D	incon	incon	2	1	0	487
2	6	v	18	l	1	46	S	S	incon	con	1	1	1	445
2	6	v	18	l	1	47	J	D	con	incon	2	2	1	411
2	6	v	18	l	1	48	K	K	incon	con	5	5	1	384
2	6	v	18	l	2	1	L	J	con	incon	4	5	0	528
2	6	v	18	l	2	2	K	F	incon	incon	3	3	1	939
2	6	v	18	l	2	3	D	L	incon	incon	6	6	1	640
2	6	v	18	l	2	4	K	K	incon	con	5	5	1	603
2	6	v	18	l	2	5	D	D	con	con	2	2	1	483
2	6	v	18	l	2	6	F	S	con	incon	1	1	1	519
2	6	v	18	l	2	7	D	L	incon	incon	6	6	1	642
2	6	v	18	l	2	8	F	S	incon	incon	1	1	1	599
2	6	v	18	l	2	9	L	L	incon	con	6	6	1	634
2	6	v	18	l	2	10	F	F	con	con	3	0	0	1222
2	6	v	18	l	2	11	D	L	con	incon	6	6	1	712
2	6	v	18	l	2	12	K	K	incon	con	5	5	1	862
2	6	v	18	l	2	13	F	S	con	incon	1	1	1	592
2	6	v	18	l	2	14	L	J	incon	incon	4	4	1	605
2	6	v	18	l	2	15	F	S	incon	incon	1	1	1	562
2	6	v	18	l	2	16	K	K	incon	con	5	5	1	630
2	6	v	18	l	2	17	F	F	con	con	3	3	1	748
2	6	v	18	l	2	18	L	J	con	incon	4	4	1	555
2	6	v	18	l	2	19	S	K	incon	incon	5	5	1	679
2	6	v	18	l	2	20	L	L	incon	con	6	6	1	630
2	6	v	18	l	2	21	J	J	con	con	4	4	1	477
2	6	v	18	l	2	22	S	S	con	con	1	1	1	369
2	6	v	18	l	2	23	J	D	con	incon	2	2	1	637
2	6	v	18	l	2	24	S	S	incon	con	1	1	1	638
2	6	v	18	l	2	25	D	D	con	con	2	1	0	413
2	6	v	18	l	2	26	L	J	con	incon	4	4	1	587
2	6	v	18	l	2	27	S	S	incon	con	1	1	1	561
2	6	v	18	l	2	28	L	L	con	con	6	6	1	668
2	6	v	18	l	2	29	D	D	con	con	2	2	1	608
2	6	v	18	l	2	30	K	F	con	incon	3	3	1	710
2	6	v	18	l	2	31	L	L	incon	con	6	6	1	821
2	6	v	18	l	2	32	J	J	con	con	4	4	1	538
2	6	v	18	l	2	33	F	F	con	con	3	3	1	679
2	6	v	18	l	2	34	D	L	con	incon	6	6	1	638
2	6	v	18	l	2	35	K	F	incon	incon	3	3	1	670
2	6	v	18	l	2	36	J	D	incon	incon	2	2	1	684
2	6	v	18	l	2	37	S	S	incon	con	1	1	1	442
2	6	v	18	l	2	38	K	F	con	incon	3	3	1	682
2	6	v	18	l	2	39	J	J	incon	con	4	4	1	517
2	6	v	18	l	2	40	F	F	con	con	3	3	1	635
2	6	v	18	l	2	41	S	K	con	incon	5	5	1	753
2	6	v	18	l	2	42	J	D	incon	incon	2	2	1	638
2	6	v	18	l	2	43	S	K	incon	incon	5	5	1	807
2	6	v	18	l	2	44	J	D	incon	incon	2	2	1	642
2	6	v	18	l	2	45	K	K	incon	con	5	5	1	488
2	6	v	18	l	2	46	J	J	con	con	4	4	1	485
2	6	v	18	l	2	47	S	K	con	incon	5	5	1	714
2	6	v	18	l	2	48	D	D	incon	con	2	2	1	748
2	6	v	18	l	3	1	L	L	con	con	6	6	1	603
2	6	v	18	l	3	2	D	D	con	con	2	2	1	831
2	6	v	18	l	3	3	S	S	con	con	1	1	1	555
2	6	v	18	l	3	4	L	J	con	incon	4	4	1	679
2	6	v	18	l	3	5	K	F	incon	incon	3	2	0	669
2	6	v	18	l	3	6	S	S	incon	con	1	1	1	1024
2	6	v	18	l	3	7	F	F	con	con	3	3	1	685
2	6	v	18	l	3	8	L	L	con	con	6	6	1	688
2	6	v	18	l	3	9	D	D	con	con	2	2	1	898
2	6	v	18	l	3	10	K	F	con	incon	3	3	1	756
2	6	v	18	l	3	11	D	L	incon	incon	6	5	0	711
2	6	v	18	l	3	12	K	K	incon	con	5	5	1	1067
2	6	v	18	l	3	13	L	J	con	incon	4	4	1	661
2	6	v	18	l	3	14	S	K	incon	incon	5	5	1	862
2	6	v	18	l	3	15	J	D	incon	incon	2	2	1	591
2	6	v	18	l	3	16	L	L	incon	con	6	6	1	682
2	6	v	18	l	3	17	S	K	con	incon	5	5	1	633
2	6	v	18	l	3	18	F	F	incon	con	3	3	1	751
2	6	v	18	l	3	19	J	J	con	con	4	4	1	752
2	6	v	18	l	3	20	F	F	con	con	3	3	1	598
2	6	v	18	l	3	21	K	K	con	con	5	5	1	710
2	6	v	18	l	3	22	F	S	con	incon	1	1	1	667
2	6	v	18	l	3	23	D	L	incon	incon	6	6	1	944
2	6	v	18	l	3	24	J	J	incon	con	4	4	1	795
2	6	v	18	l	3	25	D	D	con	con	2	2	1	853
2	6	v	18	l	3	26	F	F	con	con	3	3	1	829
2	6	v	18	l	3	27	S	K	con	incon	5	5	1	603
2	6	v	18	l	3	28	J	J	incon	con	4	4	1	610
2	6	v	18	l	3	29	F	S	con	incon	1	1	1	694
2	6	v	18	l	3	30	L	J	incon	incon	4	4	1	627
2	6	v	18	l	3	31	K	F	incon	incon	3	3	1	706
2	6	v	18	l	3	32	J	D	incon	incon	2	2	1	576
2	6	v	18	l	3	33	K	K	incon	con	5	4	0	499
2	6	v	18	l	3	34	D	L	con	incon	6	6	1	711
2	6	v	18	l	3	35	J	J	incon	con	4	4	1	707
2	6	v	18	l	3	36	D	D	con	con	2	2	1	564
2	6	v	18	l	3	37	K	K	con	con	5	5	1	710
2	6	v	18	l	3	38	F	S	con	incon	1	1	1	589
2	6	v	18	l	3	39	L	L	incon	con	6	6	1	680
2	6	v	18	l	3	40	F	S	con	incon	1	1	1	592
2	6	v	18	l	3	41	D	L	incon	incon	6	6	1	751
2	6	v	18	l	3	42	S	S	incon	con	1	1	1	466
2	6	v	18	l	3	43	L	J	con	incon	4	4	1	789
2	6	v	18	l	3	44	S	K	incon	incon	5	5	1	873
2	6	v	18	l	3	45	J	D	incon	incon	2	2	1	680
2	6	v	18	l	3	46	S	S	incon	con	1	1	1	644
2	6	v	18	l	3	47	J	D	con	incon	2	2	1	739
2	6	v	18	l	3	48	K	F	incon	incon	3	3	1	486
2	6	v	18	l	4	1	J	D	con	incon	2	2	1	628
2	6	v	18	l	4	2	F	S	incon	incon	1	1	1	591
2	6	v	18	l	4	3	D	D	incon	con	2	1	0	493
2	6	v	18	l	4	4	S	K	con	incon	5	0	0	1222
2	6	v	18	l	4	5	L	J	incon	incon	4	4	1	585
2	6	v	18	l	4	6	D	D	incon	con	2	2	1	712
2	6	v	18	l	4	7	S	K	con	incon	5	5	1	939
2	6	v	18	l	4	8	D	L	incon	incon	6	6	1	680
2	6	v	18	l	4	9	S	K	incon	incon	5	5	1	631
2	6	v	18	l	4	10	F	F	incon	con	3	3	1	865
2	6	v	18	l	4	11	L	L	con	con	6	6	1	788
2	6	v	18	l	4	12	J	J	con	con	4	4	1	678
2	6	v	18	l	4	13	S	S	con	con	1	1	1	559
2	6	v	18	l	4	14	D	L	con	incon	6	6	1	869
2	6	v	18	l	4	15	K	K	incon	con	5	5	1	560
2	6	v	18	l	4	16	S	S	con	con	1	1	1	512
2	6	v	18	l	4	17	L	J	con	incon	4	4	1	631
2	6	v	18	l	4	18	D	D	incon	con	2	2	1	787
2	6	v	18	l	4	19	S	S	con	con	1	1	1	561
2	6	v	18	l	4	20	J	J	con	con	4	5	0	629
2	6	v	18	l	4	21	S	K	con	incon	5	5	1	747
2	6	v	18	l	4	22	J	D	incon	incon	2	2	1	748
2	6	v	18	l	4	23	K	F	incon	incon	3	3	1	826
2	6	v	18	l	4	24	J	D	incon	incon	2	2	1	954
2	6	v	18	l	4	25	F	F	incon	con	3	3	1	684
2	6	v	18	l	4	26	L	L	con	con	6	6	1	906
2	6	v	18	l	4	27	J	J	con	con	4	4	1	525
2	6	v	18	l	4	28	F	S	con	incon	1	1	1	721
2	6	v	18	l	4	29	J	D	incon	incon	2	2	1	871
2	6	v	18	l	4	30	K	F	incon	incon	3	3	1	716
2	6	v	18	l	4	31	S	S	incon	con	1	1	1	596
2	6	v	18	l	4	32	D	L	con	incon	6	6	1	863
2	6	v	18	l	4	33	K	F	incon	incon	3	3	1	786
2	6	v	18	l	4	34	D	L	incon	incon	6	6	1	762
2	6	v	18	l	4	35	F	F	incon	con	3	3	1	824
2	6	v	18	l	4	36	K	K	con	con	5	5	1	737
2	6	v	18	l	4	37	F	S	con	incon	1	1	1	634
2	6	v	18	l	4	38	L	J	incon	incon	4	4	1	674
2	6	v	18	l	4	39	F	F	incon	con	3	3	1	720
2	6	v	18	l	4	40	L	J	con	incon	4	4	1	638
2	6	v	18	l	4	41	K	K	incon	con	5	5	1	717
2	6	v	18	l	4	42	L	L	con	con	6	6	1	687
2	6	v	18	l	4	43	K	K	con	con	5	5	1	471
2	6	v	18	l	4	44	F	S	con	incon	1	1	1	564
2	6	v	18	l	4	45	D	D	incon	con	2	2	1	591
2	6	v	18	l	4	46	L	L	con	con	6	6	1	691
2	6	v	18	l	4	47	K	F	con	incon	3	3	1	671
2	6	v	18	l	4	48	J	J	incon	con	4	4	1	573
2	6	v	18	l	5	1	L	J	con	incon	4	4	1	557
2	6	v	18	l	5	2	S	K	incon	incon	5	5	1	875
2	6	v	18	l	5	3	D	D	incon	con	2	2	1	616
2	6	v	18	l	5	4	S	S	con	con	1	1	1	467
2	6	v	18	l	5	5	K	K	con	con	5	5	1	528
2	6	v	18	l	5	6	J	J	con	con	4	4	1	505
2	6	v	18	l	5	7	D	L	con	incon	6	6	1	771
2	6	v	18	l	5	8	K	K	incon	con	5	5	1	547
2	6	v	18	l	5	9	J	D	con	incon	2	2	1	593
2	6	v	18	l	5	10	K	F	incon	incon	3	3	1	744
2	6	v	18	l	5	11	L	J	incon	incon	4	4	1	551
2	6	v	18	l	5	12	F	S	incon	incon	1	1	1	598
2	6	v	18	l	5	13	J	J	incon	con	4	4	1	632
2	6	v	18	l	5	14	K	F	con	incon	3	3	1	673
2	6	v	18	l	5	15	J	D	incon	incon	2	2	1	680
2	6	v	18	l	5	16	K	F	incon	incon	3	3	1	825
2	6	v	18	l	5	17	D	D	incon	con	2	2	1	682
2	6	v	18	l	5	18	F	S	con	incon	1	1	1	601
2	6	v	18	l	5	19	L	L	incon	con	6	6	1	752
2	6	v	18	l	5	20	F	F	con	con	3	3	1	675
2	6	v	18	l	5	21	S	S	con	con	1	1	1	412
2	6	v	18	l	5	22	K	F	con	incon	3	3	1	514
2	6	v	18	l	5	23	D	L	incon	incon	6	6	1	632
2	6	v	18	l	5	24	S	K	incon	incon	5	5	1	406
2	6	v	18	l	5	25	J	D	incon	incon	2	2	1	636
2	6	v	18	l	5	26	L	L	incon	con	6	6	1	793
2	6	v	18	l	5	27	S	S	con	con	1	1	1	412
2	6	v	18	l	5	28	J	J	con	con	4	4	1	406
2	6	v	18	l	5	29	D	L	con	incon	6	6	1	749
2	6	v	18	l	5	30	K	K	incon	con	5	5	1	634
2	6	v	18	l	5	31	J	J	con	con	4	4	1	442
2	6	v	18	l	5	32	D	L	con	incon	6	6	1	721
2	6	v	18	l	5	33	S	K	incon	incon	5	5	1	562
2	6	v	18	l	5	34	D	D	incon	con	2	2	1	637
2	6	v	18	l	5	35	S	S	con	con	1	1	1	368
2	6	v	18	l	5	36	F	F	con	con	3	3	1	406
2	6	v	18	l	5	37	J	D	con	incon	2	2	1	716
2	6	v	18	l	5	38	F	S	incon	incon	1	1	1	642
2	6	v	18	l	5	39	L	L	incon	con	6	4	0	752
2	6	v	18	l	5	40	F	F	con	con	3	3	1	560
2	6	v	18	l	5	41	L	L	con	con	6	6	1	451
2	6	v	18	l	5	42	S	K	con	incon	5	5	1	675
2	6	v	18	l	5	43	D	D	incon	con	2	2	1	565
2	6	v	18	l	5	44	L	J	con	incon	4	4	1	634
2	6	v	18	l	5	45	F	S	incon	incon	1	1	1	597
2	6	v	18	l	5	46	K	K	incon	con	5	5	1	554
2	6	v	18	l	5	47	L	J	con	incon	4	4	1	755
2	6	v	18	l	5	48	F	F	incon	con	3	3	1	1182
3	7	v	18	l	1	1	D	D	con	con	2	2	1	969
3	7	v	18	l	1	2	J	F	con	incon	3	3	1	899
3	7	v	18	l	1	3	S	L	incon	incon	6	6	1	1049
3	7	v	18	l	1	4	F	D	incon	incon	2	2	1	933
3	7	v	18	l	1	5	S	S	incon	con	1	0	0	1222
3	7	v	18	l	1	6	L	K	con	incon	5	5	1	690
3	7	v	18	l	1	7	D	S	incon	incon	1	0	0	1222
3	7	v	18	l	1	8	J	F	incon	incon	3	3	1	851
3	7	v	18	l	1	9	S	L	incon	incon	6	6	1	1066
3	7	v	18	l	1	10	K	K	incon	con	5	5	1	534
3	7	v	18	l	1	11	J	J	con	con	4	4	1	973
3	7	v	18	l	1	12	S	L	con	incon	6	6	1	825
3	7	v	18	l	1	13	J	J	incon	con	4	4	1	596
3	7	v	18	l	1	14	L	L	con	con	6	6	1	507
3	7	v	18	l	1	15	J	F	con	incon	3	3	1	672
3	7	v	18	l	1	16	L	K	incon	incon	5	5	1	670
3	7	v	18	l	1	17	F	F	incon	con	3	3	1	629
3	7	v	18	l	1	18	L	K	con	incon	5	0	0	1222
3	7	v	18	l	1	19	F	D	incon	incon	2	0	0	1222
3	7	v	18	l	1	20	S	L	incon	incon	6	6	1	1059
3	7	v	18	l	1	21	J	J	incon	con	4	4	1	789
3	7	v	18	l	1	22	K	K	con	con	5	0	0	1222
3	7	v	18	l	1	23	F	D	con	incon	2	2	1	696
3	7	v	18	l	1	24	K	K	incon	con	5	5	1	469
3	7	v	18	l	1	25	F	D	con	incon	2	0	0	1222
3	7	v	18	l	1	26	L	K	incon	incon	5	5	1	577
3	7	v	18	l	1	27	F	F	incon	con	3	3	1	658
3	7	v	18	l	1	28	S	S	con	con	1	1	1	711
3	7	v	18	l	1	29	K	J	con	incon	4	4	1	736
3	7	v	18	l	1	30	F	F	incon	con	3	3	1	783
3	7	v	18	l	1	31	L	L	con	con	6	6	1	742
3	7	v	18	l	1	32	K	K	con	con	5	5	1	442
3	7	v	18	l	1	33	S	S	con	con	1	1	1	866
3	7	v	18	l	1	34	J	F	con	incon	3	3	1	634
3	7	v	18	l	1	35	D	D	incon	con	2	2	1	550
3	7	v	18	l	1	36	S	S	con	con	1	1	1	780
3	7	v	18	l	1	37	K	J	con	incon	4	4	1	700
3	7	v	18	l	1	38	D	S	incon	incon	1	1	1	857
3	7	v	18	l	1	39	K	J	incon	incon	4	4	1	633
3	7	v	18	l	1	40	D	S	incon	incon	1	1	1	665
3	7	v	18	l	1	41	J	J	incon	con	4	4	1	481
3	7	v	18	l	1	42	D	D	con	con	2	2	1	739
3	7	v	18	l	1	43	L	L	con	con	6	6	1	593
3	7	v	18	l	1	44	K	J	con	incon	4	4	1	983
3	7	v	18	l	1	45	D	D	incon	con	2	0	0	1222
3	7	v	18	l	1	46	F	F	con	con	3	3	1	844
3	7	v	18	l	1	47	D	S	con	incon	1	1	1	620
3	7	v	18	l	1	48	L	L	incon	con	6	0	0	1222
3	7	v	18	l	2	1	F	D	con	incon	2	2	1	584
3	7	v	18	l	2	2	J	J	incon	con	4	4	1	435
3	7	v	18	l	2	3	K	K	con	con	5	5	1	396
3	7	v	18	l	2	4	S	S	con	con	1	1	1	1084
3	7	v	18	l	2	5	L	K	con	incon	5	5	1	638
3	7	v	18	l	2	6	J	F	incon	incon	3	3	1	543
3	7	v	18	l	2	7	L	L	incon	con	6	6	1	422
3	7	v	18	l	2	8	J	F	con	incon	3	3	1	629
3	7	v	18	l	2	9	K	K	incon	con	5	5	1	1084
3	7	v	18	l	2	10	F	F	con	con	3	3	1	974
3	7	v	18	l	2	11	S	L	con	incon	6	6	1	595
3	7	v	18	l	2	12	F	D	incon	incon	2	2	1	672
3	7	v	18	l	2	13	J	J	incon	con	4	4	1	518
3	7	v	18	l	2	14	D	S	con	incon	1	1	1	536
3	7	v	18	l	2	15	L	K	incon	incon	5	5	1	590
3	7	v	18	l	2	16	F	F	incon	con	3	3	1	569
3	7	v	18	l	2	17	S	S	con	con	1	1	1	513
3	7	v	18	l	2	18	L	L	con	con	6	6	1	392
3	7	v	18	l	2	19	F	F	con	con	3	3	1	695
3	7	v	18	l	2	20	L	K	con	incon	5	5	1	544
3	7	v	18	l	2	21	F	D	incon	incon	2	2	1	582
3	7	v	18	l	2	22	S	L	incon	incon	6	6	1	586
3	7	v	18	l	2	23	J	J	incon	con	4	4	1	590
3	7	v	18	l	2	24	D	D	con	con	2	1	0	903
3	7	v	18	l	2	25	K	K	con	con	5	5	1	513
3	7	v	18	l	2	26	D	S	con	incon	1	1	1	507
3	7	v	18	l	2	27	K	K	incon	con	5	5	1	479
3	7	v	18	l	2	28	J	J	con	con	4	4	1	468
3	7	v	18	l	2	29	D	D	con	con	2	2	1	474
3	7	v	18	l	2	30	J	F	con	incon	3	3	1	719
3	7	v	18	l	2	31	S	S	incon	con	1	1	1	889
3	7	v	18	l	2	32	L	L	con	con	6	6	1	555
3	7	v	18	l	2	33	D	S	con	incon	1	1	1	670
3	7	v	18	l	2	34	K	J	incon	incon	4	4	1	553
3	7	v	18	l	2	35	L	L	incon	con	6	6	1	513
3	7	v	18	l	2	36	D	D	con	con	2	5	0	738
3	7	v	18	l	2	37	K	J	con	incon	4	4	1	631
3	7	v	18	l	2	38	S	L	incon	incon	6	6	1	624
3	7	v	18	l	2	39	F	D	incon	incon	2	2	1	788
3	7	v	18	l	2	40	S	S	incon	con	1	1	1	746
3	7	v	18	l	2	41	J	F	con	incon	3	3	1	622
3	7	v	18	l	2	42	D	S	incon	incon	1	1	1	525
3	7	v	18	l	2	43	K	J	incon	incon	4	4	1	596
3	7	v	18	l	2	44	F	F	incon	con	3	3	1	545
3	7	v	18	l	2	45	K	J	con	incon	4	4	1	1045
3	7	v	18	l	2	46	S	L	incon	incon	6	6	1	775
3	7	v	18	l	2	47	D	D	incon	con	2	2	1	1027
3	7	v	18	l	2	48	L	K	con	incon	5	0	0	1222
3	7	v	18	l	3	1	L	K	con	incon	5	5	1	594
3	7	v	18	l	3	2	J	J	incon	con	4	4	1	422
3	7	v	18	l	3	3	F	D	con	incon	2	2	1	516
3	7	v	18	l	3	4	S	L	incon	incon	6	6	1	748
3	7	v	18	l	3	5	D	D	incon	con	2	2	1	393
3	7	v	18	l	3	6	S	S	con	con	1	1	1	542
3	7	v	18	l	3	7	D	D	con	con	2	2	1	481
3	7	v	18	l	3	8	S	S	con	con	1	1	1	393
3	7	v	18	l	3	9	L	K	con	incon	5	5	1	503
3	7	v	18	l	3	10	S	S	incon	con	1	1	1	938
3	7	v	18	l	3	11	L	K	con	incon	5	5	1	515
3	7	v	18	l	3	12	F	D	incon	incon	2	2	1	714
3	7	v	18	l	3	13	J	J	incon	con	4	4	1	478
3	7	v	18	l	3	14	D	S	con	incon	1	1	1	574
3	7	v	18	l	3	15	K	J	incon	incon	4	4	1	634
3	7	v	18	l	3	16	D	S	incon	incon	1	1	1	554
3	7	v	18	l	3	17	L	L	incon	con	6	6	1	399
3	7	v	18	l	3	18	F	F	con	con	3	3	1	702
3	7	v	18	l	3	19	L	K	con	incon	5	5	1	513
3	7	v	18	l	3	20	S	S	incon	con	1	1	1	511
3	7	v	18	l	3	21	K	K	con	con	5	2	0	1055
3	7	v	18	l	3	22	F	D	con	incon	2	2	1	621
3	7	v	18	l	3	23	S	L	incon	incon	6	6	1	746
3	7	v	18	l	3	24	K	J	incon	incon	4	4	1	532
3	7	v	18	l	3	25	D	S	incon	incon	1	1	1	509
3	7	v	18	l	3	26	J	J	incon	con	4	4	1	520
3	7	v	18	l	3	27	F	F	con	con	3	3	1	360
3	7	v	18	l	3	28	J	J	con	con	4	4	1	465
3	7	v	18	l	3	29	S	L	con	incon	6	6	1	637
3	7	v	18	l	3	30	K	J	incon	incon	4	4	1	541
3	7	v	18	l	3	31	D	D	incon	con	2	2	1	749
3	7	v	18	l	3	32	L	L	con	con	6	6	1	626
3	7	v	18	l	3	33	J	F	con	incon	3	3	1	597
3	7	v	18	l	3	34	L	L	incon	con	6	6	1	584
3	7	v	18	l	3	35	J	F	con	incon	3	3	1	719
3	7	v	18	l	3	36	S	L	incon	incon	6	6	1	667
3	7	v	18	l	3	37	J	F	incon	incon	3	3	1	550
3	7	v	18	l	3	38	D	S	incon	incon	1	1	1	626
3	7	v	18	l	3	39	K	K	incon	con	5	5	1	559
3	7	v	18	l	3	40	L	L	con	con	6	6	1	404
3	7	v	18	l	3	41	K	J	con	incon	4	4	1	707
3	7	v	18	l	3	42	F	F	incon	con	3	3	1	383
3	7	v	18	l	3	43	K	K	con	con	5	5	1	461
3	7	v	18	l	3	44	F	F	con	con	3	3	1	558
3	7	v	18	l	3	45	D	D	con	con	2	2	1	396
3	7	v	18	l	3	46	J	F	con	incon	3	3	1	653
3	7	v	18	l	3	47	K	K	incon	con	5	5	1	591
3	7	v	18	l	3	48	F	D	con	incon	2	2	1	640
3	7	v	18	l	4	1	D	S	con	incon	1	1	1	520
3	7	v	18	l	4	2	L	K	incon	incon	5	5	1	511
3	7	v	18	l	4	3	J	J	incon	con	4	4	1	274
3	7	v	18	l	4	4	K	K	con	con	5	5	1	502
3	7	v	18	l	4	5	J	F	con	incon	3	3	1	512
3	7	v	18	l	4	6	D	S	incon	incon	1	1	1	429
3	7	v	18	l	4	7	F	F	incon	con	3	0	0	1222
3	7	v	18	l	4	8	J	J	con	con	4	4	1	571
3	7	v	18	l	4	9	D	S	con	incon	1	1	1	515
3	7	v	18	l	4	10	K	K	incon	con	5	5	1	442
3	7	v	18	l	4	11	S	S	con	con	1	1	1	333
3	7	v	18	l	4	12	K	K	con	con	5	5	1	344
3	7	v	18	l	4	13	J	F	con	incon	3	3	1	550
3	7	v	18	l	4	14	S	S	incon	con	1	1	1	388
3	7	v	18	l	4	15	K	K	con	con	5	5	1	345
3	7	v	18	l	4	16	S	L	con	incon	6	6	1	621
3	7	v	18	l	4	17	J	J	incon	con	4	4	1	438
3	7	v	18	l	4	18	F	D	con	incon	2	2	1	606
3	7	v	18	l	4	19	K	J	incon	incon	4	4	1	550
3	7	v	18	l	4	20	S	L	incon	incon	6	6	1	618
3	7	v	18	l	4	21	J	F	incon	incon	3	3	1	551
3	7	v	18	l	4	22	L	L	incon	con	6	4	0	511
3	7	v	18	l	4	23	K	J	con	incon	4	4	1	736
3	7	v	18	l	4	24	S	L	incon	incon	6	6	1	514
3	7	v	18	l	4	25	F	D	incon	incon	2	2	1	932
3	7	v	18	l	4	26	L	K	incon	incon	5	5	1	547
3	7	v	18	l	4	27	J	J	incon	con	4	4	1	470
3	7	v	18	l	4	28	S	S	con	con	1	1	1	668
3	7	v	18	l	4	29	F	D	con	incon	2	5	0	550
3	7	v	18	l	4	30	L	L	incon	con	6	6	1	511
3	7	v	18	l	4	31	F	F	con	con	3	3	1	520
3	7	v	18	l	4	32	K	J	con	incon	4	4	1	630
3	7	v	18	l	4	33	L	L	incon	con	6	6	1	409
3	7	v	18	l	4	34	D	D	con	con	2	2	1	423
3	7	v	18	l	4	35	F	F	con	con	3	3	1	633
3	7	v	18	l	4	36	D	D	con	con	2	2	1	510
3	7	v	18	l	4	37	J	F	con	incon	3	3	1	658
3	7	v	18	l	4	38	L	K	incon	incon	5	5	1	904
3	7	v	18	l	4	39	D	S	incon	incon	1	1	1	515
3	7	v	18	l	4	40	L	K	incon	incon	5	5	1	586
3	7	v	18	l	4	41	F	F	incon	con	3	3	1	603
3	7	v	18	l	4	42	D	D	con	con	2	2	1	475
3	7	v	18	l	4	43	S	L	con	incon	6	6	1	558
3	7	v	18	l	4	44	F	D	incon	incon	2	2	1	480
3	7	v	18	l	4	45	L	L	incon	con	6	6	1	392
3	7	v	18	l	4	46	D	D	con	con	2	2	1	439
3	7	v	18	l	4	47	K	J	con	incon	4	4	1	580
3	7	v	18	l	4	48	S	S	incon	con	1	2	0	392
3	7	v	18	l	5	1	L	K	con	incon	5	5	1	595
3	7	v	18	l	5	2	J	J	incon	con	4	4	1	429
3	7	v	18	l	5	3	D	D	con	con	2	2	1	391
3	7	v	18	l	5	4	F	F	con	con	3	3	1	553
3	7	v	18	l	5	5	L	L	con	con	6	6	1	462
3	7	v	18	l	5	6	K	J	con	incon	4	4	1	583
3	7	v	18	l	5	7	S	S	incon	con	1	1	1	483
3	7	v	18	l	5	8	D	D	con	con	2	2	1	551
3	7	v	18	l	5	9	F	F	con	con	3	3	1	509
3	7	v	18	l	5	10	D	S	con	incon	1	2	0	597
3	7	v	18	l	5	11	K	K	incon	con	5	5	1	626
3	7	v	18	l	5	12	F	F	con	con	3	3	1	404
3	7	v	18	l	5	13	D	D	con	con	2	2	1	537
3	7	v	18	l	5	14	K	J	con	incon	4	4	1	597
3	7	v	18	l	5	15	S	L	incon	incon	6	6	1	579
3	7	v	18	l	5	16	J	F	incon	incon	3	3	1	545
3	7	v	18	l	5	17	S	S	incon	con	1	1	1	664
3	7	v	18	l	5	18	J	J	con	con	4	4	1	470
3	7	v	18	l	5	19	S	S	con	con	1	1	1	398
3	7	v	18	l	5	20	F	D	con	incon	2	5	0	1202
3	7	v	18	l	5	21	K	K	incon	con	5	5	1	474
3	7	v	18	l	5	22	L	L	con	con	6	6	1	403
3	7	v	18	l	5	23	J	F	con	incon	3	3	1	564
3	7	v	18	l	5	24	S	S	incon	con	1	1	1	612
3	7	v	18	l	5	25	J	J	con	con	4	4	1	506
3	7	v	18	l	5	26	S	L	con	incon	6	6	1	608
3	7	v	18	l	5	27	J	F	incon	incon	3	3	1	534
3	7	v	18	l	5	28	D	S	incon	incon	1	1	1	588
3	7	v	18	l	5	29	L	K	incon	incon	5	5	1	516
3	7	v	18	l	5	30	J	J	incon	con	4	4	1	433
3	7	v	18	l	5	31	L	L	con	con	6	1	0	1049
3	7	v	18	l	5	32	J	F	con	incon	3	3	1	561
3	7	v	18	l	5	33	K	K	incon	con	5	5	1	630
3	7	v	18	l	5	34	S	L	con	incon	6	6	1	922
3	7	v	18	l	5	35	K	J	incon	incon	4	4	1	670
3	7	v	18	l	5	36	F	D	incon	incon	2	2	1	630
3	7	v	18	l	5	37	L	K	incon	incon	5	5	1	546
3	7	v	18	l	5	38	F	F	incon	con	3	3	1	545
3	7	v	18	l	5	39	D	S	con	incon	1	1	1	737
3	7	v	18	l	5	40	L	K	incon	incon	5	5	1	553
3	7	v	18	l	5	41	D	D	incon	con	2	2	1	667
3	7	v	18	l	5	42	K	J	con	incon	4	4	1	561
3	7	v	18	l	5	43	F	D	incon	incon	2	2	1	494
3	7	v	18	l	5	44	L	L	incon	con	6	5	0	428
3	7	v	18	l	5	45	F	D	con	incon	2	2	1	621
3	7	v	18	l	5	46	S	L	incon	incon	6	6	1	515
3	7	v	18	l	5	47	K	K	incon	con	5	5	1	470
3	7	v	18	l	5	48	D	S	con	incon	1	1	1	553
0	8	v	18	r	1	1	S	D	con	incon	2	2	1	569
0	8	v	18	r	1	2	K	K	incon	con	5	5	1	371
0	8	v	18	r	1	3	L	S	con	incon	1	1	1	627
0	8	v	18	r	1	4	D	F	incon	incon	3	3	1	672
0	8	v	18	r	1	5	L	L	incon	con	6	6	1	571
0	8	v	18	r	1	6	F	F	con	con	3	3	1	525
0	8	v	18	r	1	7	J	K	con	incon	5	5	1	532
0	8	v	18	r	1	8	L	S	incon	incon	1	1	1	651
0	8	v	18	r	1	9	J	K	incon	incon	5	5	1	667
0	8	v	18	r	1	10	F	F	incon	con	3	3	1	485
0	8	v	18	r	1	11	D	D	con	con	2	2	1	525
0	8	v	18	r	1	12	L	L	con	con	6	6	1	377
0	8	v	18	r	1	13	D	D	con	con	2	2	1	633
0	8	v	18	r	1	14	F	J	con	incon	4	4	1	562
0	8	v	18	r	1	15	L	S	incon	incon	1	1	1	674
0	8	v	18	r	1	16	J	J	incon	con	4	4	1	453
0	8	v	18	r	1	17	K	L	con	incon	6	6	1	693
0	8	v	18	r	1	18	S	S	incon	con	1	1	1	621
0	8	v	18	r	1	19	D	D	con	con	2	2	1	497
0	8	v	18	r	1	20	J	J	con	con	4	4	1	446
0	8	v	18	r	1	21	K	L	con	incon	6	6	1	752
0	8	v	18	r	1	22	S	D	incon	incon	2	2	1	875
0	8	v	18	r	1	23	F	F	incon	con	3	3	1	648
0	8	v	18	r	1	24	K	K	con	con	5	5	1	406
0	8	v	18	r	1	25	D	F	con	incon	3	3	1	658
0	8	v	18	r	1	26	J	K	incon	incon	5	5	1	609
0	8	v	18	r	1	27	D	F	incon	incon	3	3	1	687
0	8	v	18	r	1	28	S	S	incon	con	1	1	1	569
0	8	v	18	r	1	29	J	J	con	con	4	4	1	484
0	8	v	18	r	1	30	D	D	con	con	2	2	1	421
0	8	v	18	r	1	31	K	K	con	con	5	5	1	399
0	8	v	18	r	1	32	S	D	con	incon	2	2	1	600
0	8	v	18	r	1	33	J	J	incon	con	4	4	1	419
0	8	v	18	r	1	34	D	F	con	incon	3	3	1	591
0	8	v	18	r	1	35	J	K	incon	incon	5	5	1	570
0	8	v	18	r	1	36	S	S	incon	con	1	1	1	492
0	8	v	18	r	1	37	K	L	con	incon	6	6	1	610
0	8	v	18	r	1	38	S	S	incon	con	1	1	1	406
0	8	v	18	r	1	39	L	L	con	con	6	6	1	408
0	8	v	18	r	1	40	F	J	con	incon	4	4	1	609
0	8	v	18	r	1	41	K	L	incon	incon	6	6	1	687
0	8	v	18	r	1	42	S	D	incon	incon	2	2	1	644
0	8	v	18	r	1	43	F	F	incon	con	3	3	1	406
0	8	v	18	r	1	44	K	K	con	con	5	5	1	424
0	8	v	18	r	1	45	L	S	con	incon	1	1	1	709
0	8	v	18	r	1	46	F	J	incon	incon	4	4	1	610
0	8	v	18	r	1	47	L	L	incon	con	6	6	1	478
0	8	v	18	r	1	48	F	J	con	incon	4	4	1	595
0	8	v	18	r	2	1	F	F	con	con	3	3	1	633
0	8	v	18	r	2	2	K	K	con	con	5	5	1	445
0	8	v	18	r	2	3	F	J	con	incon	4	4	1	558
0	8	v	18	r	2	4	K	L	incon	incon	6	5	0	299
0	8	v	18	r	2	5	S	D	incon	incon	2	2	1	638
0	8	v	18	r	2	6	J	J	incon	con	4	4	1	412
0	8	v	18	r	2	7	S	D	con	incon	2	2	1	674
0	8	v	18	r	2	8	F	J	incon	incon	4	4	1	492
0	8	v	18	r	2	9	K	K	incon	con	5	5	1	455
0	8	v	18	r	2	10	J	J	con	con	4	4	1	606
0	8	v	18	r	2	11	L	S	con	incon	1	1	1	801
0	8	v	18	r	2	12	K	K	incon	con	5	5	1	526
0	8	v	18	r	2	13	D	F	con	incon	3	3	1	586
0	8	v	18	r	2	14	L	S	incon	incon	1	1	1	588
0	8	v	18	r	2	15	F	F	incon	con	3	3	1	450
0	8	v	18	r	2	16	L	L	con	con	6	6	1	640
0	8	v	18	r	2	17	S	D	con	incon	2	2	1	546
0	8	v	18	r	2	18	K	L	incon	incon	6	6	1	635
0	8	v	18	r	2	19	J	J	incon	con	4	4	1	424
0	8	v	18	r	2	20	S	S	con	con	1	1	1	453
0	8	v	18	r	2	21	D	F	con	incon	3	3	1	565
0	8	v	18	r	2	22	J	K	incon	incon	5	5	1	561
0	8	v	18	r	2	23	D	F	incon	incon	3	3	1	634
0	8	v	18	r	2	24	J	K	incon	incon	5	5	1	573
0	8	v	18	r	2	25	D	D	incon	con	2	2	1	714
0	8	v	18	r	2	26	K	K	con	con	5	5	1	456
0	8	v	18	r	2	27	F	J	con	incon	4	4	1	491
0	8	v	18	r	2	28	L	S	incon	incon	1	1	1	608
0	8	v	18	r	2	29	D	F	incon	incon	3	3	1	648
0	8	v	18	r	2	30	J	K	incon	incon	5	5	1	522
0	8	v	18	r	2	31	D	D	incon	con	2	2	1	412
[truncated: 3,761 more rows]
